# Supplementary material for: A MAFG~MITF complex drives melanoma phenotype switching and progression
Source: Nat Commun. 2026 May 21;17:6685. doi: 10.1038/s41467-026-73291-x (PMC13385793; doi:10.1038/s41467-026-73291-x)
Supplement: Supplementary file 4 — Supplementary Dataset 2 [file 41467_2026_73291_MOESM4_ESM.xlsx]

## Sheet: ALL
GencodeID	MAFG peaks in GFP control	MITF peaks in GFP control	MAFG peaks in MAFG overexpression	MITF peaks in MAFG overexpression
ID_chr1_867131_867497	0	0	0	0
ID_chr1_867532_867926	0	0	0	0
ID_chr1_997188_997475	0	0	0	1
ID_chr1_1065637_1065962	0	0	0	0
ID_chr1_1070117_1070403	0	0	0	0
ID_chr1_1104039_1104435	0	0	0	0
ID_chr1_1148472_1148762	0	0	0	0
ID_chr1_1208167_1208617	0	0	0	0
ID_chr1_1249762_1250290	0	0	0	0
ID_chr1_1348629_1348912	0	0	0	0
ID_chr1_1355294_1355700	0	0	0	1
ID_chr1_1357865_1358458	2	0	0	0
ID_chr1_1372355_1372673	0	0	0	0
ID_chr1_1432128_1432460	0	0	0	1
ID_chr1_1461910_1462271	0	0	0	0
ID_chr1_1466408_1466665	0	0	0	0
ID_chr1_1597226_1597638	0	0	0	0
ID_chr1_1685781_1686889	3	0	1	0
ID_chr1_1693141_1693413	0	0	1	0
ID_chr1_1773738_1774087	0	0	1	0
ID_chr1_1780570_1780901	0	0	0	0
ID_chr1_1788842_1789098	0	0	0	0
ID_chr1_1858869_1859875	0	0	0	0
ID_chr1_1883371_1883795	1	0	0	0
ID_chr1_1997451_1998260	0	0	2	0
ID_chr1_2001058_2003327	3	0	3	0
ID_chr1_2044802_2045184	0	0	0	0
ID_chr1_2124525_2125018	0	0	0	0
ID_chr1_2187490_2187765	0	0	0	0
ID_chr1_2217390_2217705	0	0	0	0
ID_chr1_2316267_2316976	0	0	0	0
ID_chr1_2381746_2382095	0	0	0	0
ID_chr1_2560530_2560801	0	0	0	0
ID_chr1_2573493_2574236	0	0	0	0
ID_chr1_2652640_2653311	0	0	0	0
ID_chr1_2750119_2750591	0	0	0	0
ID_chr1_2947202_2947588	0	0	1	0
ID_chr1_3158244_3158688	0	0	0	0
ID_chr1_3164271_3165003	0	0	0	0
ID_chr1_3208085_3208956	0	0	0	0
ID_chr1_3218803_3219798	0	0	3	1
ID_chr1_3306811_3307183	0	0	0	0
ID_chr1_3471414_3472136	0	0	0	0
ID_chr1_3477522_3477844	0	0	0	0
ID_chr1_3775167_3775609	0	0	0	0
ID_chr1_3956107_3957070	2	0	3	0
ID_chr1_4001026_4001322	0	0	0	0
ID_chr1_4173076_4173479	0	0	1	0
ID_chr1_4379592_4380342	0	0	0	0
ID_chr1_4380382_4381167	0	0	1	0
ID_chr1_4397064_4397808	0	0	0	0
ID_chr1_4416464_4416920	0	0	0	0
ID_chr1_4636895_4637214	0	0	1	0
ID_chr1_4820536_4821080	0	0	0	0
ID_chr1_5119212_5119678	0	0	0	0
ID_chr1_5124956_5126130	3	0	3	0
ID_chr1_5318443_5318805	0	0	0	0
ID_chr1_5422796_5423936	3	0	3	1
ID_chr1_5477452_5477846	0	0	2	0
ID_chr1_5648502_5648869	0	0	0	2
ID_chr1_5719037_5719578	0	0	1	0
ID_chr1_5852851_5853482	0	0	0	0
ID_chr1_5955238_5955862	0	0	0	0
ID_chr1_6031947_6032272	0	0	0	0
ID_chr1_6036859_6037975	3	0	3	0
ID_chr1_6063548_6064400	0	0	0	0
ID_chr1_6157567_6158354	0	0	0	0
ID_chr1_6218682_6219168	0	0	0	0
ID_chr1_6239755_6240805	0	0	0	0
ID_chr1_6261128_6261500	0	0	0	1
ID_chr1_6267696_6267958	0	0	0	0
ID_chr1_6312196_6313933	0	0	0	0
ID_chr1_6365932_6366250	0	0	0	0
ID_chr1_6369962_6370315	0	0	0	0
ID_chr1_6378358_6378689	0	0	0	0
ID_chr1_6396788_6397169	0	0	0	0
ID_chr1_6423511_6423872	0	0	0	0
ID_chr1_6475762_6476080	0	0	0	0
ID_chr1_6497529_6497817	0	0	0	1
ID_chr1_6583966_6585077	3	0	3	0
ID_chr1_6643461_6644272	0	0	2	0
ID_chr1_6727291_6728019	0	0	0	0
ID_chr1_6757985_6758274	0	0	0	0
ID_chr1_6771957_6772417	0	0	0	0
ID_chr1_6791849_6792140	0	0	1	0
ID_chr1_6793919_6794868	1	0	3	0
ID_chr1_6795146_6796177	3	0	1	0
ID_chr1_6820774_6821121	0	0	0	0
ID_chr1_6859849_6860419	1	0	2	0
ID_chr1_6873104_6873543	0	0	1	0
ID_chr1_6877988_6878233	0	0	0	0
ID_chr1_6889513_6890304	1	0	2	0
ID_chr1_6922367_6922682	0	0	1	0
ID_chr1_6960462_6960976	0	0	2	0
ID_chr1_6962724_6963211	0	0	0	0
ID_chr1_6967406_6967840	0	0	0	0
ID_chr1_7028108_7028559	0	0	0	0
ID_chr1_7085811_7086696	1	0	3	0
ID_chr1_7095414_7095930	0	0	1	0
ID_chr1_7104501_7104788	0	0	0	0
ID_chr1_7146166_7146492	0	0	1	0
ID_chr1_7207095_7208687	3	0	3	0
ID_chr1_7218125_7218385	0	0	1	0
ID_chr1_7258445_7259035	0	0	1	0
ID_chr1_7259800_7260350	0	0	0	2
ID_chr1_7298785_7300248	0	0	2	0
ID_chr1_7300830_7301286	0	0	0	0
ID_chr1_7373905_7374756	0	0	3	0
ID_chr1_7379311_7380033	0	0	0	0
ID_chr1_7470909_7471316	0	0	0	0
ID_chr1_7500846_7501573	0	0	0	0
ID_chr1_7517026_7517310	0	0	0	0
ID_chr1_7535840_7536674	0	0	0	0
ID_chr1_7573792_7574070	0	0	0	0
ID_chr1_7657343_7658031	0	0	0	0
ID_chr1_7716830_7717511	0	0	0	0
ID_chr1_7808441_7809512	0	0	0	0
ID_chr1_7905750_7906061	0	0	0	0
ID_chr1_7932465_7932828	0	0	0	0
ID_chr1_7949012_7949468	0	0	0	0
ID_chr1_7956341_7956937	0	0	0	0
ID_chr1_7994100_7994706	0	0	1	0
ID_chr1_8023789_8024834	0	0	3	0
ID_chr1_8032039_8032708	1	0	2	0
ID_chr1_8040226_8041589	0	0	3	1
ID_chr1_8045727_8048752	3	0	3	0
ID_chr1_8055908_8056416	0	0	3	0
ID_chr1_8063227_8064274	3	0	3	0
ID_chr1_8088663_8091005	1	0	3	2
ID_chr1_8091433_8092155	0	0	3	0
ID_chr1_8096842_8098170	0	0	3	0
ID_chr1_8119764_8120223	0	0	1	0
ID_chr1_8127345_8127767	0	0	0	0
ID_chr1_8133203_8134959	0	0	3	2
ID_chr1_8171711_8172279	0	0	0	0
ID_chr1_8196497_8196747	0	0	0	0
ID_chr1_8202222_8203564	2	0	3	0
ID_chr1_8214593_8215153	0	0	0	0
ID_chr1_8218428_8219100	0	0	1	0
ID_chr1_8219662_8220824	1	0	0	0
ID_chr1_8285567_8286822	2	0	3	0
ID_chr1_8297281_8297615	0	0	0	0
ID_chr1_8408149_8408530	0	0	1	0
ID_chr1_8408928_8409950	1	0	2	0
ID_chr1_8435345_8436401	0	0	2	0
ID_chr1_8440951_8441919	2	0	3	3
ID_chr1_8443520_8443965	0	0	1	0
ID_chr1_8459946_8460184	0	0	0	0
ID_chr1_8464944_8465291	0	0	0	0
ID_chr1_8503165_8503755	1	0	1	0
ID_chr1_8517387_8517628	0	0	0	0
ID_chr1_8520865_8521284	0	0	1	0
ID_chr1_8561000_8561462	0	0	0	0
ID_chr1_8568862_8569187	0	0	0	0
ID_chr1_8668155_8668737	0	0	0	0
ID_chr1_8695104_8695429	0	0	1	0
ID_chr1_8698256_8698505	0	0	0	0
ID_chr1_8717076_8718475	3	0	3	0
ID_chr1_8718908_8719478	1	0	1	0
ID_chr1_8722957_8723599	0	0	0	0
ID_chr1_8737143_8737417	0	0	0	0
ID_chr1_8844611_8844998	0	0	0	0
ID_chr1_8852742_8853182	1	0	0	0
ID_chr1_8857841_8858687	0	0	0	0
ID_chr1_8859337_8859813	0	0	0	0
ID_chr1_8884938_8886737	2	0	3	2
ID_chr1_8910996_8911647	0	0	0	0
ID_chr1_9050626_9050968	0	0	0	0
ID_chr1_9097981_9098345	1	0	0	0
ID_chr1_9124056_9124618	0	0	0	0
ID_chr1_9142194_9142629	0	0	0	0
ID_chr1_9186944_9187365	0	0	0	0
ID_chr1_9282800_9283109	0	0	0	0
ID_chr1_9296636_9297259	0	0	0	0
ID_chr1_9315064_9316004	0	0	0	0
ID_chr1_9350860_9351186	0	0	0	1
ID_chr1_9446391_9446677	0	0	0	0
ID_chr1_9455646_9456382	0	0	1	1
ID_chr1_9473062_9473708	0	0	0	0
ID_chr1_9489149_9489410	0	0	0	1
ID_chr1_9516979_9517238	0	0	0	1
ID_chr1_9529424_9529715	0	0	0	0
ID_chr1_9542176_9542620	0	0	0	0
ID_chr1_9546811_9547489	1	0	0	0
ID_chr1_9548655_9549084	0	0	0	0
ID_chr1_9551924_9552303	0	0	0	0
ID_chr1_9561081_9561405	0	0	0	0
ID_chr1_9713976_9714890	0	0	0	0
ID_chr1_9715408_9716122	0	0	0	0
ID_chr1_9721697_9722174	0	0	0	0
ID_chr1_9764003_9764450	0	0	0	0
ID_chr1_9767907_9768320	0	0	0	0
ID_chr1_9793412_9793832	0	0	0	0
ID_chr1_9798276_9798833	0	0	0	0
ID_chr1_9859483_9860027	2	0	1	0
ID_chr1_9874796_9875444	0	0	0	0
ID_chr1_9894270_9894869	0	0	0	0
ID_chr1_9905104_9905423	0	0	0	0
ID_chr1_9914358_9914907	0	0	0	0
ID_chr1_9990690_9991337	0	0	0	0
ID_chr1_9998871_9999231	0	0	0	0
ID_chr1_10030665_10031374	0	0	0	0
ID_chr1_10065333_10065772	0	0	0	0
ID_chr1_10101898_10102638	0	0	0	0
ID_chr1_10108022_10109058	0	0	0	0
ID_chr1_10122200_10122734	0	0	0	0
ID_chr1_10122901_10123487	0	0	0	0
ID_chr1_10127990_10128899	0	0	0	0
ID_chr1_10152835_10153378	0	0	0	0
ID_chr1_10193916_10195049	3	0	3	0
ID_chr1_10225568_10226057	0	0	0	0
ID_chr1_10261944_10262798	0	0	2	0
ID_chr1_10263378_10264232	0	0	1	0
ID_chr1_10299259_10299590	0	0	0	0
ID_chr1_10308375_10308655	0	0	0	0
ID_chr1_10353254_10354452	3	0	3	0
ID_chr1_10385388_10385897	1	0	2	0
ID_chr1_10403687_10404361	0	0	0	0
ID_chr1_10415388_10415815	0	0	0	0
ID_chr1_10459038_10459557	0	0	0	0
ID_chr1_10484290_10485195	0	0	0	0
ID_chr1_10510475_10511663	0	0	3	0
ID_chr1_10522506_10522926	0	0	0	0
ID_chr1_10662115_10662626	0	0	0	0
ID_chr1_10663593_10663983	0	0	0	0
ID_chr1_10741876_10742182	0	0	0	0
ID_chr1_11034660_11034923	0	0	0	0
ID_chr1_11037513_11038037	0	0	0	0
ID_chr1_11107598_11107918	0	0	1	0
ID_chr1_11134246_11134691	0	0	1	0
ID_chr1_11137476_11138130	0	0	1	0
ID_chr1_11182437_11183115	0	0	0	0
ID_chr1_11254562_11255142	0	0	0	0
ID_chr1_11375432_11375844	0	0	0	0
ID_chr1_11567789_11568123	0	0	0	0
ID_chr1_11620242_11620975	0	0	0	0
ID_chr1_11635910_11636237	0	0	0	0
ID_chr1_11667499_11667850	0	0	0	0
ID_chr1_11689768_11690184	0	0	0	0
ID_chr1_11707503_11708038	0	0	0	0
ID_chr1_11823764_11824141	0	0	1	0
ID_chr1_11883068_11883348	0	0	0	0
ID_chr1_11929659_11930560	0	0	0	0
ID_chr1_11978462_11978941	0	0	0	0
ID_chr1_12051649_12052996	3	0	3	0
ID_chr1_12087946_12088761	0	0	2	0
ID_chr1_12095720_12096061	0	0	0	0
ID_chr1_12096304_12097086	0	0	0	0
ID_chr1_12148166_12148708	0	0	0	0
ID_chr1_12177946_12178601	0	0	0	0
ID_chr1_12187823_12188179	0	0	0	0
ID_chr1_12293184_12294148	0	0	1	0
ID_chr1_12295700_12297494	0	0	1	1
ID_chr1_12315987_12317407	0	0	3	0
ID_chr1_12321498_12321795	0	0	0	0
ID_chr1_12336325_12336956	0	0	2	0
ID_chr1_12339319_12339948	1	0	1	0
ID_chr1_12342496_12342980	0	0	0	1
ID_chr1_12380524_12381713	0	0	1	0
ID_chr1_12408895_12410552	1	0	3	0
ID_chr1_12471638_12472582	1	0	2	1
ID_chr1_12482570_12483381	0	0	1	0
ID_chr1_12542904_12543293	0	0	0	0
ID_chr1_12621691_12622574	0	0	3	0
ID_chr1_12642988_12643675	0	0	1	0
ID_chr1_12692760_12693351	0	0	0	0
ID_chr1_12745753_12746406	0	0	1	0
ID_chr1_12810563_12811079	0	0	0	0
ID_chr1_13604719_13605761	0	0	0	0
ID_chr1_13626626_13627767	2	0	3	0
ID_chr1_13665547_13666231	0	0	0	0
ID_chr1_13756877_13757176	0	0	0	0
ID_chr1_13760384_13760653	0	0	0	0
ID_chr1_13760717_13761021	0	0	0	0
ID_chr1_13762951_13764057	3	0	2	0
ID_chr1_13783335_13783651	0	0	0	0
ID_chr1_13790133_13791032	0	0	2	0
ID_chr1_13956346_13956691	0	0	0	0
ID_chr1_13956737_13957209	0	0	0	0
ID_chr1_13968338_13968953	0	0	0	0
ID_chr1_14007961_14008383	0	0	0	0
ID_chr1_14015046_14015416	0	0	0	0
ID_chr1_14180951_14182212	0	0	3	0
ID_chr1_14182793_14183962	1	0	2	0
ID_chr1_14296508_14296837	0	0	0	0
ID_chr1_14412148_14412657	0	0	0	0
ID_chr1_14413666_14414496	0	0	0	0
ID_chr1_14486654_14486922	0	0	1	0
ID_chr1_14506745_14507676	0	0	1	0
ID_chr1_14514978_14515296	0	0	0	0
ID_chr1_14543418_14544255	0	0	0	0
ID_chr1_14596093_14596408	0	0	0	0
ID_chr1_14652835_14653166	0	0	1	0
ID_chr1_14667557_14668165	0	0	0	0
ID_chr1_14743599_14744221	0	0	2	0
ID_chr1_14807983_14808408	0	0	0	0
ID_chr1_14871847_14872240	0	0	0	0
ID_chr1_14929118_14929765	0	0	0	0
ID_chr1_14944321_14945057	0	0	1	0
ID_chr1_14950295_14950576	0	0	0	0
ID_chr1_14980725_14981188	0	0	0	0
ID_chr1_15008723_15008975	0	0	0	0
ID_chr1_15009043_15009525	0	0	0	0
ID_chr1_15141951_15142424	0	0	2	0
ID_chr1_15167452_15167742	0	0	0	0
ID_chr1_15176984_15177649	0	0	0	0
ID_chr1_15211652_15212213	0	0	0	0
ID_chr1_15225398_15225816	0	0	0	0
ID_chr1_15278011_15278431	0	0	0	0
ID_chr1_15299506_15299822	0	0	0	0
ID_chr1_15328166_15328981	1	0	3	0
ID_chr1_15333214_15333460	0	0	0	0
ID_chr1_15337487_15338456	0	0	0	0
ID_chr1_15384351_15384903	0	0	0	0
ID_chr1_15393973_15394459	0	0	1	0
ID_chr1_15432598_15432958	0	0	0	0
ID_chr1_15453380_15453717	0	0	0	0
ID_chr1_15459345_15460916	3	0	3	2
ID_chr1_15493755_15494502	0	0	0	2
ID_chr1_15551439_15552027	0	0	2	0
ID_chr1_15579680_15579940	0	0	0	0
ID_chr1_15620040_15620632	0	0	1	0
ID_chr1_15701807_15702114	0	0	0	0
ID_chr1_15705097_15705704	0	0	0	0
ID_chr1_15765464_15766344	2	0	2	0
ID_chr1_15780526_15781230	0	0	0	0
ID_chr1_15788061_15788334	0	0	0	0
ID_chr1_15795016_15795391	0	0	0	0
ID_chr1_15800109_15800636	0	0	0	0
ID_chr1_15800973_15801360	0	0	0	0
ID_chr1_15837388_15837709	0	0	0	0
ID_chr1_15843455_15845495	3	0	3	0
ID_chr1_15863515_15863868	1	0	0	0
ID_chr1_15866537_15867576	0	0	1	1
ID_chr1_15890724_15891145	0	0	1	0
ID_chr1_15893120_15894070	0	0	3	0
ID_chr1_15901205_15901826	3	0	3	0
ID_chr1_15963675_15964220	0	0	0	0
ID_chr1_16012945_16013356	0	0	0	0
ID_chr1_16114688_16115127	0	0	0	0
ID_chr1_16172936_16174265	3	0	3	0
ID_chr1_16190499_16190884	0	0	0	0
ID_chr1_16209813_16210616	1	0	2	0
ID_chr1_16238522_16238767	0	0	0	0
ID_chr1_16244178_16244469	0	0	0	0
ID_chr1_16256006_16256987	0	0	2	0
ID_chr1_16333279_16334664	3	0	3	0
ID_chr1_16413002_16413792	1	0	2	0
ID_chr1_16478679_16478970	1	0	0	0
ID_chr1_16622488_16623507	0	0	0	0
ID_chr1_16651493_16651848	0	0	0	0
ID_chr1_16863023_16863338	0	0	0	0
ID_chr1_16890668_16891328	0	0	1	0
ID_chr1_16898250_16899638	1	0	1	0
ID_chr1_16900537_16901219	1	0	2	0
ID_chr1_16909560_16910407	0	0	0	0
ID_chr1_17015229_17015481	0	0	0	0
ID_chr1_17023121_17023460	0	0	0	0
ID_chr1_17029780_17031102	2	0	2	0
ID_chr1_17075161_17075538	0	0	0	0
ID_chr1_17079960_17080517	0	0	0	0
ID_chr1_17125671_17126519	0	0	0	0
ID_chr1_17129668_17130252	0	0	0	0
ID_chr1_17135254_17136351	0	0	0	0
ID_chr1_17207855_17208740	0	0	0	0
ID_chr1_17287226_17287871	0	0	3	0
ID_chr1_17348227_17348916	0	0	0	0
ID_chr1_17366940_17367323	0	0	0	0
ID_chr1_17370602_17371163	0	0	0	0
ID_chr1_17477112_17478009	1	0	2	0
ID_chr1_17493890_17494657	0	0	0	0
ID_chr1_17501242_17501597	0	0	0	0
ID_chr1_17581387_17581880	0	0	0	0
ID_chr1_17676406_17677017	0	0	0	0
ID_chr1_17729928_17730374	0	0	2	0
ID_chr1_17732396_17732976	0	0	0	0
ID_chr1_17798877_17799702	0	0	1	0
ID_chr1_18131145_18132143	2	0	3	0
ID_chr1_18322232_18323012	0	0	0	0
ID_chr1_18480097_18480973	0	0	0	0
ID_chr1_18553757_18554884	3	0	3	0
ID_chr1_18593848_18594215	0	0	0	0
ID_chr1_18796741_18797107	0	0	0	0
ID_chr1_18891812_18892392	0	0	0	0
ID_chr1_18894563_18894855	0	0	0	0
ID_chr1_18914104_18914599	0	0	0	0
ID_chr1_18922055_18922957	0	0	3	1
ID_chr1_18938422_18938877	0	0	1	0
ID_chr1_18948355_18948956	0	0	0	0
ID_chr1_19032192_19032884	0	0	0	0
ID_chr1_19081285_19082059	0	0	0	0
ID_chr1_19113581_19114012	0	0	0	0
ID_chr1_19132757_19133531	0	0	0	0
ID_chr1_19136994_19137785	3	0	1	0
ID_chr1_19232409_19232653	0	0	1	0
ID_chr1_19235839_19236339	1	0	3	0
ID_chr1_19240882_19241851	0	0	1	0
ID_chr1_19436508_19437379	0	0	0	0
ID_chr1_19444082_19444776	0	0	0	0
ID_chr1_19445680_19446259	0	0	0	0
ID_chr1_19450411_19451560	0	0	2	0
ID_chr1_19483290_19483696	0	0	0	0
ID_chr1_19495452_19495774	0	0	0	0
ID_chr1_19504545_19505761	0	0	0	0
ID_chr1_19510705_19511319	0	0	0	0
ID_chr1_19606387_19607364	0	0	0	0
ID_chr1_19750523_19750998	0	0	0	0
ID_chr1_19765363_19766186	0	0	2	0
ID_chr1_19792028_19793054	2	0	3	0
ID_chr1_19844920_19845797	1	0	0	0
ID_chr1_19847129_19847598	0	0	0	0
ID_chr1_19866658_19867507	0	0	0	0
ID_chr1_19878482_19878801	0	0	0	0
ID_chr1_19891039_19891305	0	0	0	1
ID_chr1_19917997_19918467	1	0	0	0
ID_chr1_19948965_19949540	0	0	0	0
ID_chr1_19971819_19972075	0	0	0	0
ID_chr1_19973135_19974009	0	0	0	0
ID_chr1_19974843_19975612	1	0	1	0
ID_chr1_19998107_19999274	1	0	3	0
ID_chr1_20047103_20047709	0	0	2	0
ID_chr1_20080754_20081089	0	0	0	0
ID_chr1_20081347_20081593	0	0	1	0
ID_chr1_20101180_20101555	0	0	0	0
ID_chr1_20108135_20108578	0	0	0	0
ID_chr1_20124404_20125014	0	0	2	0
ID_chr1_20187458_20188318	0	0	0	0
ID_chr1_20192290_20193117	0	0	3	0
ID_chr1_20194938_20195573	0	0	1	0
ID_chr1_20211034_20211933	0	0	0	0
ID_chr1_20212829_20213345	0	0	0	0
ID_chr1_20232430_20232864	0	0	0	0
ID_chr1_20241704_20242026	0	0	0	0
ID_chr1_20271393_20271968	0	0	0	0
ID_chr1_20280442_20281088	0	0	0	0
ID_chr1_20321591_20322139	0	0	0	0
ID_chr1_20380575_20381228	0	0	0	0
ID_chr1_20410806_20411710	0	0	1	0
ID_chr1_20447024_20447349	0	0	0	0
ID_chr1_20480189_20480848	0	0	1	0
ID_chr1_20482254_20482621	0	0	0	0
ID_chr1_20495983_20496977	0	0	2	0
ID_chr1_20550631_20550966	0	0	0	0
ID_chr1_20584502_20585466	3	0	3	0
ID_chr1_20630180_20631589	3	0	3	0
ID_chr1_20640127_20640546	0	0	0	0
ID_chr1_20710680_20711008	0	0	0	0
ID_chr1_20813616_20814430	0	0	3	0
ID_chr1_20830577_20831040	0	0	0	0
ID_chr1_20875921_20876202	0	0	0	0
ID_chr1_20966674_20967540	1	0	3	0
ID_chr1_20975605_20976109	0	0	0	1
ID_chr1_20978414_20978787	0	0	0	0
ID_chr1_21000385_21002140	3	0	3	0
ID_chr1_21066171_21066446	0	0	1	0
ID_chr1_21089614_21089955	1	0	0	0
ID_chr1_21115041_21115333	0	0	0	0
ID_chr1_21118703_21119867	1	0	1	0
ID_chr1_21153611_21153877	0	0	0	0
ID_chr1_21176674_21177360	0	0	0	0
ID_chr1_21184207_21184509	1	0	0	0
ID_chr1_21200460_21201447	0	0	3	0
ID_chr1_21254946_21255662	0	0	1	0
ID_chr1_21260492_21261127	0	0	2	0
ID_chr1_21305186_21306009	1	0	2	0
ID_chr1_21310746_21311665	1	0	1	0
ID_chr1_21352140_21352400	0	0	0	0
ID_chr1_21409572_21410694	0	0	0	0
ID_chr1_21447319_21447569	0	0	1	0
ID_chr1_21508131_21508860	0	0	0	0
ID_chr1_21511769_21512385	0	0	2	0
ID_chr1_21579469_21580419	3	0	3	0
ID_chr1_21586693_21587303	0	0	0	0
ID_chr1_21607743_21608024	0	0	0	0
ID_chr1_21638528_21639160	0	0	0	0
ID_chr1_21694616_21694901	0	0	0	0
ID_chr1_21695349_21695601	0	0	0	0
ID_chr1_21721057_21722924	2	0	3	0
ID_chr1_21725580_21726722	2	0	2	0
ID_chr1_21759525_21760446	0	0	1	0
ID_chr1_21933627_21934143	0	0	0	0
ID_chr1_21941362_21941657	0	0	0	0
ID_chr1_21942904_21943482	0	0	0	0
ID_chr1_21963941_21964377	0	0	0	0
ID_chr1_21997978_21998660	0	0	2	0
ID_chr1_22055460_22056476	1	0	2	0
ID_chr1_22077825_22078168	0	0	0	0
ID_chr1_22090917_22091352	0	0	0	0
ID_chr1_22190555_22190879	0	0	0	0
ID_chr1_22245432_22246324	0	0	3	0
ID_chr1_22259912_22260484	0	0	0	3
ID_chr1_22310231_22310643	0	0	0	0
ID_chr1_22339589_22339850	0	0	0	0
ID_chr1_22425948_22426600	0	0	0	0
ID_chr1_22482166_22482462	0	0	0	0
ID_chr1_22526930_22527857	0	0	0	0
ID_chr1_22704390_22704892	0	0	0	0
ID_chr1_22710206_22710514	0	0	0	0
ID_chr1_22780707_22781229	0	0	0	0
ID_chr1_22813480_22813868	0	0	0	0
ID_chr1_22820993_22821442	0	0	0	0
ID_chr1_22979604_22980311	0	0	0	0
ID_chr1_22987768_22988243	0	0	0	0
ID_chr1_23022544_23022937	0	0	1	0
ID_chr1_23043711_23044001	1	0	0	0
ID_chr1_23054767_23055137	0	0	0	0
ID_chr1_23098664_23099303	1	0	1	0
ID_chr1_23100111_23101147	1	0	0	0
ID_chr1_23114119_23114721	1	0	2	0
ID_chr1_23125222_23126313	3	0	2	0
ID_chr1_23147601_23147982	0	0	0	0
ID_chr1_23163219_23163992	0	0	0	0
ID_chr1_23171228_23172134	0	0	0	0
ID_chr1_23198521_23198798	0	0	1	0
ID_chr1_23223441_23223957	0	0	0	0
ID_chr1_23273468_23274268	2	0	3	0
ID_chr1_23340159_23340581	0	0	2	0
ID_chr1_23354327_23354657	0	0	0	0
ID_chr1_23378075_23378566	0	0	0	0
ID_chr1_23395601_23395944	1	0	0	0
ID_chr1_23456157_23456887	0	0	0	0
ID_chr1_23482655_23482916	0	0	0	0
ID_chr1_23498319_23498832	0	0	0	1
ID_chr1_23537527_23537959	1	0	2	0
ID_chr1_23548839_23549488	0	0	0	0
ID_chr1_23570534_23570807	0	0	0	0
ID_chr1_23597448_23598846	3	0	3	0
ID_chr1_23657648_23658118	0	0	1	0
ID_chr1_23793150_23793497	0	0	0	0
ID_chr1_23840424_23840669	0	0	0	0
ID_chr1_23887775_23888178	0	0	0	0
ID_chr1_23926114_23926535	0	0	0	0
ID_chr1_23966732_23967173	0	0	0	0
ID_chr1_24014638_24015282	0	0	1	0
ID_chr1_24015599_24016306	0	0	0	0
ID_chr1_24031059_24031534	0	0	0	0
ID_chr1_24045674_24047500	1	0	3	1
ID_chr1_24051244_24052319	2	0	2	2
ID_chr1_24243592_24243939	0	0	0	0
ID_chr1_24249113_24249389	0	0	0	0
ID_chr1_24291359_24291662	0	0	0	0
ID_chr1_24291713_24292767	3	0	3	0
ID_chr1_24299895_24300278	0	0	0	0
ID_chr1_24403251_24403804	0	0	0	0
ID_chr1_24412178_24412476	0	0	0	0
ID_chr1_24442695_24443882	0	0	3	2
ID_chr1_24477314_24477643	0	0	0	0
ID_chr1_24480983_24482097	1	0	2	0
ID_chr1_24500448_24501182	0	0	0	0
ID_chr1_24503793_24504096	1	0	0	0
ID_chr1_24515603_24515968	0	0	0	0
ID_chr1_24526997_24527748	0	0	2	0
ID_chr1_24541014_24541439	0	0	2	0
ID_chr1_24541807_24542595	0	0	0	0
ID_chr1_24593450_24593844	0	0	1	0
ID_chr1_24621255_24621639	0	0	1	0
ID_chr1_24624378_24624674	0	0	0	0
ID_chr1_24653592_24654575	2	0	3	0
ID_chr1_24678307_24679160	0	0	0	0
ID_chr1_24735789_24736466	0	0	2	0
ID_chr1_24748060_24748627	1	0	2	0
ID_chr1_24773353_24773665	0	0	1	0
ID_chr1_24779656_24780146	0	0	1	0
ID_chr1_24781853_24782561	0	0	2	0
ID_chr1_24793520_24794604	0	0	1	0
ID_chr1_24803130_24803943	0	0	2	0
ID_chr1_24835209_24835531	0	0	0	0
ID_chr1_24928415_24929074	0	0	0	0
ID_chr1_24929413_24930067	0	0	0	0
ID_chr1_24954686_24955142	0	0	0	0
ID_chr1_24986570_24986843	0	0	0	0
ID_chr1_24987905_24988216	0	0	0	0
ID_chr1_25010526_25010772	0	0	0	0
ID_chr1_25011877_25012810	0	0	1	0
ID_chr1_25017615_25018361	0	0	2	0
ID_chr1_25019174_25019609	0	0	0	0
ID_chr1_25063919_25064306	0	0	0	0
ID_chr1_25098565_25099254	0	0	0	0
ID_chr1_25117190_25117651	0	0	0	0
ID_chr1_25126448_25126896	0	0	0	0
ID_chr1_25236820_25237783	0	0	0	0
ID_chr1_25313573_25314248	0	0	1	0
ID_chr1_25378222_25378902	2	0	2	0
ID_chr1_25487693_25487989	0	0	0	0
ID_chr1_25590093_25590564	1	0	0	0
ID_chr1_25608185_25609145	0	0	2	2
ID_chr1_25610723_25610983	1	0	0	0
ID_chr1_25657262_25657820	0	0	2	0
ID_chr1_25662474_25662762	0	0	0	0
ID_chr1_25697304_25697636	0	0	0	0
ID_chr1_25722714_25724184	3	0	3	0
ID_chr1_25725325_25725621	0	0	0	0
ID_chr1_25796778_25797450	0	0	0	0
ID_chr1_25846972_25847354	0	0	1	0
ID_chr1_25861065_25861608	0	0	0	0
ID_chr1_25888553_25888951	0	0	0	0
ID_chr1_25897764_25898591	0	0	0	0
ID_chr1_25916523_25917101	0	0	0	0
ID_chr1_25949968_25950249	0	0	0	0
ID_chr1_26015205_26015479	0	0	0	0
ID_chr1_26015787_26016220	0	0	0	0
ID_chr1_26070207_26070761	0	0	0	0
ID_chr1_26080068_26080506	0	0	0	0
ID_chr1_26123139_26123689	0	0	0	0
ID_chr1_26132279_26132570	0	0	0	0
ID_chr1_26229570_26230072	0	0	0	0
ID_chr1_26284607_26285214	0	0	0	0
ID_chr1_26311510_26311899	0	0	0	0
ID_chr1_26318520_26318992	0	0	0	0
ID_chr1_26395693_26396732	0	0	0	0
ID_chr1_26430233_26430573	0	0	0	0
ID_chr1_26477004_26477235	0	0	0	0
ID_chr1_26477583_26477884	1	0	0	0
ID_chr1_26478735_26479870	0	0	0	0
ID_chr1_26531094_26531493	0	0	0	0
ID_chr1_26532659_26533152	0	0	0	0
ID_chr1_26664474_26664867	0	0	0	0
ID_chr1_26690556_26691294	0	0	0	0
ID_chr1_26702565_26702921	0	0	0	0
ID_chr1_26743905_26744707	1	0	0	0
ID_chr1_26771039_26772461	1	0	3	0
ID_chr1_26781220_26781926	0	0	0	0
ID_chr1_26800119_26800414	0	0	0	0
ID_chr1_26819281_26819638	0	0	0	0
ID_chr1_26849560_26849818	0	0	0	0
ID_chr1_26907238_26907821	0	0	0	0
ID_chr1_26964495_26964948	0	0	0	0
ID_chr1_27044428_27045272	0	0	0	0
ID_chr1_27073948_27074988	0	0	0	0
ID_chr1_27087419_27088226	0	0	2	0
ID_chr1_27099464_27099834	0	0	1	0
ID_chr1_27122566_27123104	0	0	1	0
ID_chr1_27197832_27198344	0	0	1	0
ID_chr1_27307143_27307424	0	0	1	0
ID_chr1_27436574_27437176	0	0	1	0
ID_chr1_27463695_27464382	0	0	0	0
ID_chr1_27485181_27486130	3	0	2	0
ID_chr1_27538728_27539357	0	0	0	0
ID_chr1_27542332_27543429	0	0	0	0
ID_chr1_27600244_27600980	0	0	0	0
ID_chr1_27630906_27631459	0	0	0	0
ID_chr1_27817283_27817765	0	0	1	0
ID_chr1_27833433_27833864	0	0	0	0
ID_chr1_27857975_27858582	0	0	0	0
ID_chr1_27934730_27935217	0	0	0	0
ID_chr1_27946482_27946919	0	0	0	0
ID_chr1_27971597_27972299	0	0	1	3
ID_chr1_28044169_28044910	0	0	1	0
ID_chr1_28059191_28060156	0	0	0	0
ID_chr1_28072368_28072971	0	0	1	0
ID_chr1_28081160_28081602	0	0	0	0
ID_chr1_28084651_28085193	2	0	0	0
ID_chr1_28085267_28085556	1	0	0	0
ID_chr1_28086727_28086956	0	0	0	0
ID_chr1_28098604_28099451	0	0	1	0
ID_chr1_28113293_28113741	0	0	0	0
ID_chr1_28118768_28119283	0	0	0	0
ID_chr1_28123164_28123964	0	0	0	0
ID_chr1_28126394_28126680	1	0	0	0
ID_chr1_28130959_28131363	0	0	0	0
ID_chr1_28132588_28132920	0	0	0	0
ID_chr1_28174632_28174961	0	0	0	0
ID_chr1_28191193_28191551	0	0	0	0
ID_chr1_28208707_28209238	0	0	0	0
ID_chr1_28320619_28321492	1	0	2	0
ID_chr1_28322232_28322728	0	0	0	0
ID_chr1_28330114_28330404	0	0	0	0
ID_chr1_28359582_28360391	0	0	2	0
ID_chr1_28416593_28416925	0	0	0	0
ID_chr1_28417634_28418103	0	0	0	0
ID_chr1_28441379_28441974	0	0	0	0
ID_chr1_28444029_28444435	0	0	0	0
ID_chr1_28471513_28471861	0	0	1	0
ID_chr1_28541711_28542043	0	0	0	0
ID_chr1_28544519_28544839	0	0	0	0
ID_chr1_28580200_28580537	0	0	0	0
ID_chr1_28601570_28602121	0	0	2	0
ID_chr1_28653585_28654631	2	0	2	0
ID_chr1_28718525_28719414	2	0	3	0
ID_chr1_28725093_28725363	0	0	0	0
ID_chr1_28755931_28756416	0	0	0	0
ID_chr1_28756815_28757218	0	0	1	0
ID_chr1_28826066_28826720	0	0	3	0
ID_chr1_28978561_28978861	0	0	0	0
ID_chr1_28981388_28981685	1	0	0	0
ID_chr1_29105947_29106415	0	0	0	0
ID_chr1_29156594_29157710	3	0	3	0
ID_chr1_29158758_29159162	0	0	0	0
ID_chr1_29174404_29174798	0	0	0	0
ID_chr1_29176979_29177761	0	0	1	0
ID_chr1_29257347_29257859	0	0	0	0
ID_chr1_29283151_29283540	0	0	0	0
ID_chr1_29337941_29338246	0	0	0	0
ID_chr1_29513577_29513860	0	0	0	0
ID_chr1_29551207_29551596	0	0	0	0
ID_chr1_29569783_29570777	0	0	3	0
ID_chr1_29590754_29591525	0	0	2	0
ID_chr1_29682436_29682902	0	0	0	0
ID_chr1_29697950_29698306	0	0	1	0
ID_chr1_29703514_29704497	0	0	0	0
ID_chr1_29706636_29707155	0	0	1	0
ID_chr1_29711785_29712062	0	0	1	0
ID_chr1_29792867_29793880	0	0	0	0
ID_chr1_29799042_29799351	0	0	0	0
ID_chr1_29799363_29799679	0	0	0	0
ID_chr1_29849049_29849598	0	0	0	0
ID_chr1_29864449_29865056	0	0	0	0
ID_chr1_29912469_29912837	0	0	1	0
ID_chr1_30038736_30039369	0	0	1	1
ID_chr1_30049901_30050528	0	0	1	0
ID_chr1_30106045_30106557	0	0	0	0
ID_chr1_30111454_30112040	0	0	1	0
ID_chr1_30165431_30166078	0	0	2	0
ID_chr1_30178596_30178910	0	0	0	1
ID_chr1_30194771_30195055	0	0	0	0
ID_chr1_30207516_30208982	3	0	3	0
ID_chr1_30221129_30221397	0	0	0	0
ID_chr1_30353541_30354089	0	0	0	0
ID_chr1_30377203_30377482	0	0	0	0
ID_chr1_30404305_30404672	0	0	0	0
ID_chr1_30527503_30528297	1	0	3	0
ID_chr1_30700777_30701373	0	0	0	0
ID_chr1_30727524_30727984	0	0	2	0
ID_chr1_30759941_30760351	0	0	0	0
ID_chr1_30760430_30760891	0	0	0	0
ID_chr1_30778034_30778341	0	0	0	0
ID_chr1_30788502_30789014	0	0	2	0
ID_chr1_30789621_30790343	0	0	2	0
ID_chr1_30811287_30811619	0	0	1	0
ID_chr1_30820167_30820558	0	0	0	0
ID_chr1_30866381_30867189	0	0	0	0
ID_chr1_30867976_30868279	0	0	0	1
ID_chr1_30872135_30872849	0	0	0	0
ID_chr1_30890479_30890929	0	0	0	1
ID_chr1_30916003_30916640	1	0	0	0
ID_chr1_30978387_30978693	0	0	0	0
ID_chr1_30988273_30988554	1	0	0	0
ID_chr1_31009755_31010759	0	0	0	0
ID_chr1_31038284_31038819	0	0	0	0
ID_chr1_31152279_31153185	0	0	0	0
ID_chr1_31162555_31163408	0	0	0	0
ID_chr1_31170411_31171329	1	0	3	0
ID_chr1_31239706_31239994	0	0	0	0
ID_chr1_31277884_31278608	2	0	2	0
ID_chr1_31299654_31299962	0	0	0	0
ID_chr1_31326612_31326858	0	0	0	0
ID_chr1_31432260_31432622	0	0	0	0
ID_chr1_31479564_31479895	0	0	1	0
ID_chr1_31506231_31506585	0	0	0	0
ID_chr1_31563982_31564829	3	0	3	0
ID_chr1_31575773_31576296	0	0	0	0
ID_chr1_31587717_31588291	1	0	0	0
ID_chr1_31593804_31594470	0	0	0	0
ID_chr1_31704702_31706184	3	0	3	0
ID_chr1_31716781_31718157	0	0	3	0
ID_chr1_31807534_31808136	0	0	0	0
ID_chr1_31808326_31808612	0	0	0	0
ID_chr1_31879752_31880964	0	0	0	0
ID_chr1_31927139_31927508	0	0	0	0
ID_chr1_31929909_31930242	0	0	0	0
ID_chr1_31944011_31944392	0	0	0	0
ID_chr1_31944584_31944838	0	0	0	0
ID_chr1_31977518_31978088	0	0	0	0
ID_chr1_31981641_31982516	2	0	3	0
ID_chr1_32062322_32063888	1	0	2	0
ID_chr1_32181683_32181984	0	0	0	0
ID_chr1_32182208_32182622	0	0	0	0
ID_chr1_32183387_32183635	0	0	0	0
ID_chr1_32205682_32206120	0	0	0	0
ID_chr1_32250436_32251264	0	0	0	0
ID_chr1_32253304_32254044	0	0	0	0
ID_chr1_32405882_32406200	0	0	0	0
ID_chr1_32413750_32414496	0	0	1	0
ID_chr1_32464833_32465468	0	0	0	0
ID_chr1_32494922_32495226	0	0	0	0
ID_chr1_32495630_32496581	0	0	0	0
ID_chr1_32521445_32522435	1	0	1	0
ID_chr1_32599967_32600370	0	0	0	0
ID_chr1_32647647_32648616	1	0	0	1
ID_chr1_32666988_32667797	0	0	0	0
ID_chr1_32724831_32725865	1	0	3	0
ID_chr1_32737117_32737782	0	0	0	0
ID_chr1_32848378_32848956	0	0	0	0
ID_chr1_32958840_32959477	0	0	0	0
ID_chr1_32984654_32985014	0	0	1	0
ID_chr1_33057016_33057460	0	0	0	0
ID_chr1_33086222_33086827	0	0	1	0
ID_chr1_33120700_33121321	0	0	0	0
ID_chr1_33126100_33126345	0	0	0	0
ID_chr1_33236745_33237011	0	0	0	0
ID_chr1_33245953_33246284	0	0	0	0
ID_chr1_33295450_33295914	0	0	0	0
ID_chr1_33298536_33299095	0	0	0	0
ID_chr1_33390219_33390997	1	0	2	0
ID_chr1_33393261_33394313	1	0	3	0
ID_chr1_33396509_33397335	0	0	0	0
ID_chr1_33416682_33417298	1	0	0	0
ID_chr1_33418468_33419306	0	0	2	0
ID_chr1_33424177_33425356	0	0	3	0
ID_chr1_33426713_33427505	0	0	2	0
ID_chr1_33427521_33428209	0	0	0	0
ID_chr1_33458558_33459066	0	0	1	0
ID_chr1_33535381_33535695	0	0	0	0
ID_chr1_33632944_33633448	0	0	0	0
ID_chr1_33635099_33635587	0	0	1	0
ID_chr1_33898109_33898709	0	0	0	0
ID_chr1_33918381_33919034	0	0	0	0
ID_chr1_33971098_33971879	0	0	2	0
ID_chr1_34367687_34368741	3	0	3	0
ID_chr1_34478511_34479091	0	0	1	0
ID_chr1_34592048_34592308	1	0	0	0
ID_chr1_34603506_34604164	0	0	1	0
ID_chr1_34627638_34627904	0	0	0	0
ID_chr1_34681391_34681911	0	0	0	0
ID_chr1_34753179_34753467	0	0	0	0
ID_chr1_34770907_34772084	3	0	3	0
ID_chr1_34948606_34948853	0	0	0	0
ID_chr1_34982671_34983405	1	0	2	0
ID_chr1_34988006_34988851	0	0	2	0
ID_chr1_35029689_35030320	0	0	1	0
ID_chr1_35137892_35138174	0	0	0	0
ID_chr1_35173551_35174478	0	0	1	0
ID_chr1_35179868_35180349	0	0	1	0
ID_chr1_35186891_35187156	0	0	0	0
ID_chr1_35259534_35260110	0	0	0	0
ID_chr1_35298457_35298803	0	0	1	0
ID_chr1_35299862_35300258	0	0	0	0
ID_chr1_35334399_35335157	1	0	1	0
ID_chr1_35357602_35358634	1	0	3	0
ID_chr1_35377505_35377976	0	0	0	0
ID_chr1_35470756_35471509	0	0	1	0
ID_chr1_35496963_35498225	0	0	3	1
ID_chr1_35503276_35503784	0	0	1	0
ID_chr1_35505344_35506733	1	0	3	0
ID_chr1_35512859_35514341	3	0	3	0
ID_chr1_35556173_35556471	0	0	1	0
ID_chr1_35619072_35619359	0	0	1	0
ID_chr1_35619524_35620186	0	0	0	0
ID_chr1_35721310_35722969	3	0	3	0
ID_chr1_35745332_35745664	0	0	0	0
ID_chr1_35821022_35821463	0	0	0	0
ID_chr1_35838167_35838412	0	0	0	0
ID_chr1_35857822_35858427	0	0	2	0
ID_chr1_35868504_35869046	0	0	0	0
ID_chr1_35933826_35934327	1	0	0	0
ID_chr1_35935251_35936651	3	0	2	0
ID_chr1_36062102_36063054	3	0	1	0
ID_chr1_36355764_36356165	0	0	0	0
ID_chr1_36380195_36380480	0	0	0	0
ID_chr1_36380689_36381110	1	0	0	0
ID_chr1_36435834_36436411	0	0	0	0
ID_chr1_36448578_36449215	0	0	0	0
ID_chr1_36512088_36512360	0	0	0	0
ID_chr1_36585570_36585994	0	0	0	0
ID_chr1_36619781_36620847	2	0	3	0
ID_chr1_36707603_36708041	0	0	0	0
ID_chr1_36824115_36825011	1	0	3	0
ID_chr1_36931332_36931744	0	0	1	0
ID_chr1_36966107_36966374	0	0	1	0
ID_chr1_37017713_37018166	0	0	1	0
ID_chr1_37143559_37144208	0	0	3	0
ID_chr1_37177283_37177709	0	0	0	0
ID_chr1_37214522_37214948	0	0	0	0
ID_chr1_37262353_37262925	0	0	0	0
ID_chr1_37279316_37279764	1	0	1	0
ID_chr1_37351834_37352312	0	0	0	0
ID_chr1_37441341_37441746	0	0	0	0
ID_chr1_37454899_37455437	1	0	1	0
ID_chr1_37476365_37477286	0	0	1	0
ID_chr1_37509244_37509563	0	0	0	0
ID_chr1_37560139_37560422	0	0	0	0
ID_chr1_37630617_37630907	0	0	0	0
ID_chr1_37679270_37679846	0	0	0	0
ID_chr1_37722154_37722685	0	0	0	0
ID_chr1_37741166_37741613	0	0	1	0
ID_chr1_37748202_37749618	0	0	3	0
ID_chr1_37824027_37824539	0	0	0	2
ID_chr1_37831157_37831703	0	0	0	0
ID_chr1_37851279_37852126	0	0	2	0
ID_chr1_37875814_37876415	0	0	0	0
ID_chr1_38015891_38016258	0	0	0	0
ID_chr1_38059277_38060459	0	0	2	0
ID_chr1_38071731_38072325	0	0	2	0
ID_chr1_38139934_38140217	0	0	0	0
ID_chr1_38451469_38452139	0	0	2	0
ID_chr1_38498798_38499146	0	0	0	0
ID_chr1_38505727_38506286	0	0	0	0
ID_chr1_38783714_38784374	0	0	0	0
ID_chr1_38855569_38855886	0	0	0	0
ID_chr1_38862946_38863207	0	0	0	0
ID_chr1_38938393_38938667	0	0	0	0
ID_chr1_38977882_38978705	0	0	0	0
ID_chr1_38986183_38987444	2	0	3	0
ID_chr1_39002437_39003305	0	0	0	0
ID_chr1_39092127_39092783	0	0	1	0
ID_chr1_39114432_39115685	1	0	3	0
ID_chr1_39117018_39117721	0	0	3	0
ID_chr1_39154359_39155566	3	0	3	0
ID_chr1_39160411_39161273	1	0	0	0
ID_chr1_39164946_39165585	0	0	3	0
ID_chr1_39235461_39235742	0	0	0	0
ID_chr1_39237983_39239073	1	0	2	1
ID_chr1_39279559_39279853	0	0	0	1
ID_chr1_39282382_39283003	0	0	0	0
ID_chr1_39305439_39306045	1	0	2	0
ID_chr1_39335084_39335723	0	0	1	0
ID_chr1_39344413_39344741	0	0	0	0
ID_chr1_39387411_39387759	0	0	1	0
ID_chr1_39391659_39392718	0	0	3	0
ID_chr1_39395193_39396171	1	0	3	0
ID_chr1_39396969_39397254	0	0	1	0
ID_chr1_39406904_39407181	0	0	0	0
ID_chr1_39410380_39411249	1	0	0	0
ID_chr1_39418146_39418482	0	0	0	0
ID_chr1_39424120_39424418	0	0	1	0
ID_chr1_39540607_39541300	0	0	0	0
ID_chr1_39559477_39559975	0	0	0	0
ID_chr1_39572452_39573654	0	0	0	0
ID_chr1_39614743_39615881	3	0	3	0
ID_chr1_39646465_39646899	0	0	0	0
ID_chr1_39892625_39893729	0	0	2	0
ID_chr1_39958179_39958573	0	0	0	0
ID_chr1_39985777_39986139	0	0	1	0
ID_chr1_40012722_40013156	0	0	0	0
ID_chr1_40017880_40018496	1	0	0	0
ID_chr1_40020710_40021198	0	0	0	0
ID_chr1_40065895_40066191	1	0	0	0
ID_chr1_40066546_40068126	1	0	2	1
ID_chr1_40092369_40093909	2	0	0	0
ID_chr1_40142011_40142487	0	0	0	0
ID_chr1_40152984_40153446	0	0	1	0
ID_chr1_40170184_40170471	0	0	0	0
ID_chr1_40182606_40183411	0	0	1	1
ID_chr1_40186466_40186860	0	0	0	0
ID_chr1_40210191_40211307	2	0	2	0
ID_chr1_40352993_40353524	0	0	0	0
ID_chr1_40404646_40405233	0	0	2	0
ID_chr1_40410523_40411718	1	0	2	0
ID_chr1_40421147_40422655	1	0	3	0
ID_chr1_40435205_40435704	0	0	1	0
ID_chr1_40574564_40575234	0	0	0	0
ID_chr1_40583295_40584028	0	0	1	0
ID_chr1_40585354_40586082	1	0	1	0
ID_chr1_40612226_40612619	0	0	0	0
ID_chr1_40629397_40630021	0	0	0	0
ID_chr1_40642098_40642408	0	0	0	0
ID_chr1_40646036_40646783	0	0	2	0
ID_chr1_40663085_40663478	0	0	0	0
ID_chr1_40693841_40694101	0	0	0	0
ID_chr1_40708891_40709137	0	0	0	0
ID_chr1_40710445_40712474	0	0	2	0
ID_chr1_40717561_40718027	0	0	0	0
ID_chr1_40814918_40816472	3	0	3	0
ID_chr1_40847228_40847829	0	0	1	1
ID_chr1_40849775_40850119	0	0	0	0
ID_chr1_40853137_40854386	3	0	3	0
ID_chr1_40865518_40866290	0	0	1	0
ID_chr1_40880855_40882036	2	0	2	0
ID_chr1_40887028_40887371	0	0	0	0
ID_chr1_40914614_40915146	0	0	0	0
ID_chr1_41073691_41074605	3	0	3	0
ID_chr1_41143838_41144785	0	0	0	0
ID_chr1_41238112_41238889	0	0	1	0
ID_chr1_41299872_41300212	1	0	0	0
ID_chr1_41313420_41314032	0	0	0	0
ID_chr1_41333103_41333859	0	0	0	0
ID_chr1_41387848_41388236	0	0	0	0
ID_chr1_41446599_41447229	0	0	2	0
ID_chr1_41449779_41450240	0	0	2	0
ID_chr1_41492027_41492626	0	0	0	0
ID_chr1_41536477_41536862	0	0	0	0
ID_chr1_41573898_41574628	0	0	2	0
ID_chr1_41639225_41640045	0	0	0	0
ID_chr1_41676234_41677140	0	0	1	0
ID_chr1_41764560_41765039	0	0	0	0
ID_chr1_41799533_41800100	0	0	1	0
ID_chr1_41810222_41811052	0	0	1	0
ID_chr1_41811938_41812483	1	0	1	0
ID_chr1_41823139_41824005	0	0	2	0
ID_chr1_41842885_41844623	0	0	3	0
ID_chr1_41862009_41863007	0	0	3	0
ID_chr1_41869704_41870632	0	0	2	0
ID_chr1_41892190_41892853	1	0	2	0
ID_chr1_41899592_41899904	0	0	0	0
ID_chr1_41901842_41902587	1	0	1	0
ID_chr1_41918669_41918907	0	0	0	0
ID_chr1_42034202_42034577	0	0	1	0
ID_chr1_42086381_42086632	0	0	0	0
ID_chr1_42135629_42135932	0	0	0	0
ID_chr1_42143322_42143665	0	0	0	0
ID_chr1_42144375_42144733	0	0	0	0
ID_chr1_42172036_42172461	0	0	0	0
ID_chr1_42177103_42178717	3	0	3	1
ID_chr1_42218652_42218934	0	0	1	0
ID_chr1_42263272_42263671	0	0	1	0
ID_chr1_42314379_42315065	0	0	3	0
ID_chr1_42315601_42315881	0	0	0	0
ID_chr1_42315998_42316384	1	0	0	0
ID_chr1_42316437_42317572	0	0	1	0
ID_chr1_42319266_42319689	0	0	1	0
ID_chr1_42322005_42323941	3	0	3	0
ID_chr1_42332498_42333464	1	0	2	0
ID_chr1_42340975_42341248	1	0	0	0
ID_chr1_42385241_42385695	0	0	0	0
ID_chr1_42449257_42449565	0	0	0	0
ID_chr1_42497999_42498287	0	0	0	0
ID_chr1_42529631_42530053	0	0	1	0
ID_chr1_42567004_42567479	0	0	0	2
ID_chr1_42576667_42577417	0	0	1	0
ID_chr1_42577769_42578466	0	0	0	0
ID_chr1_42781181_42782167	3	0	3	0
ID_chr1_42822370_42823755	3	0	3	0
ID_chr1_42844570_42845443	0	0	0	0
ID_chr1_42860160_42860855	3	0	1	0
ID_chr1_42875980_42876757	1	0	2	0
ID_chr1_42886076_42886434	0	0	1	0
ID_chr1_42941253_42942215	0	0	3	0
ID_chr1_42961319_42961777	1	0	1	0
ID_chr1_42966507_42967721	1	0	1	0
ID_chr1_42969896_42970843	2	0	0	0
ID_chr1_43063307_43063872	0	0	2	0
ID_chr1_43069459_43069951	0	0	0	0
ID_chr1_43150132_43150361	0	0	1	0
ID_chr1_43209881_43210514	2	0	0	0
ID_chr1_43238052_43238402	0	0	1	0
ID_chr1_43241867_43242114	0	0	0	0
ID_chr1_43294447_43294775	0	0	0	0
ID_chr1_43295476_43296350	0	0	2	0
ID_chr1_43329985_43330787	0	0	2	0
ID_chr1_43345205_43345777	0	0	1	0
ID_chr1_43470406_43470672	1	0	0	0
ID_chr1_43554435_43554721	0	0	0	0
ID_chr1_43584039_43584994	2	0	3	0
ID_chr1_43666461_43666749	0	0	0	0
ID_chr1_43691744_43692293	0	0	0	0
ID_chr1_43763032_43764037	3	0	2	1
ID_chr1_43765665_43766843	3	0	3	1
ID_chr1_43780334_43780642	0	0	0	1
ID_chr1_43786899_43787436	1	0	0	0
ID_chr1_43822037_43822579	0	0	0	0
ID_chr1_43828724_43829494	0	0	1	0
ID_chr1_43864408_43864738	0	0	0	0
ID_chr1_43934357_43935145	0	0	0	0
ID_chr1_44036320_44037120	2	0	2	0
ID_chr1_44067365_44068591	3	0	3	0
ID_chr1_44071423_44072774	0	0	0	0
ID_chr1_44084821_44085323	0	0	1	0
ID_chr1_44170060_44170864	0	0	0	0
ID_chr1_44239502_44240151	0	0	2	0
ID_chr1_44318064_44318357	0	0	0	0
ID_chr1_44359370_44359654	0	0	0	0
ID_chr1_44365459_44365736	0	0	1	0
ID_chr1_44378142_44378577	0	0	0	0
ID_chr1_44380649_44381147	0	0	0	1
ID_chr1_44390153_44390813	0	0	2	0
ID_chr1_44606343_44607324	3	0	2	0
ID_chr1_44614704_44615220	0	0	0	0
ID_chr1_44676901_44677466	0	0	1	0
ID_chr1_44707464_44708304	0	0	1	0
ID_chr1_44733259_44733920	0	0	0	1
ID_chr1_44819223_44819541	0	0	0	0
ID_chr1_44941738_44942050	0	0	0	0
ID_chr1_45018668_45019033	0	0	0	0
ID_chr1_45059002_45059362	0	0	0	0
ID_chr1_45067749_45068367	0	0	0	0
ID_chr1_45097930_45098512	1	0	3	0
ID_chr1_45134634_45134859	0	0	1	0
ID_chr1_45255236_45255520	0	0	0	0
ID_chr1_45265976_45266813	0	0	1	0
ID_chr1_45290913_45291574	0	0	1	0
ID_chr1_45359715_45360637	0	0	0	0
ID_chr1_45390972_45391736	0	0	0	0
ID_chr1_45468382_45468774	1	0	0	0
ID_chr1_45510231_45510557	0	0	0	1
ID_chr1_45548827_45549229	0	0	0	0
ID_chr1_45553214_45553474	0	0	0	0
ID_chr1_45593655_45593969	0	0	0	0
ID_chr1_45643793_45644855	0	0	0	1
ID_chr1_45721035_45721296	0	0	0	0
ID_chr1_45751465_45751806	0	0	0	0
ID_chr1_45833468_45833774	0	0	0	0
ID_chr1_45838104_45838549	0	0	0	0
ID_chr1_45843495_45843762	1	0	0	0
ID_chr1_45863381_45863986	0	0	0	0
ID_chr1_45863988_45864875	0	0	3	0
ID_chr1_45865596_45865957	0	0	0	0
ID_chr1_45887063_45888164	0	0	2	1
ID_chr1_45931178_45931601	0	0	0	0
ID_chr1_45954248_45955195	0	0	3	0
ID_chr1_46039998_46040254	0	0	0	0
ID_chr1_46061162_46061470	0	0	0	0
ID_chr1_46075975_46077264	3	0	3	0
ID_chr1_46077946_46078354	0	0	0	1
ID_chr1_46090354_46090611	0	0	0	0
ID_chr1_46095955_46096318	1	0	0	0
ID_chr1_46096655_46096890	0	0	0	0
ID_chr1_46098770_46099042	0	0	0	0
ID_chr1_46102623_46103236	0	0	0	0
ID_chr1_46105191_46105557	0	0	0	0
ID_chr1_46114797_46115699	1	0	2	0
ID_chr1_46119497_46119801	0	0	0	0
ID_chr1_46134204_46134790	0	0	0	0
ID_chr1_46173622_46174060	0	0	0	0
ID_chr1_46181822_46182287	0	0	0	0
ID_chr1_46183095_46183802	0	0	0	0
ID_chr1_46185347_46185869	0	0	0	0
ID_chr1_46244450_46245479	2	0	1	2
ID_chr1_46477068_46477344	0	0	0	0
ID_chr1_46477395_46477803	1	0	0	0
ID_chr1_46611455_46612128	0	0	3	0
ID_chr1_46622329_46622584	0	0	1	0
ID_chr1_46646334_46647765	1	0	2	0
ID_chr1_46673672_46674308	0	0	2	1
ID_chr1_46716867_46717117	0	0	0	0
ID_chr1_46717278_46717584	0	0	0	0
ID_chr1_46724817_46725787	3	0	3	0
ID_chr1_46734908_46736582	3	0	3	0
ID_chr1_46753645_46754308	0	0	0	0
ID_chr1_46757224_46757600	0	0	0	0
ID_chr1_46761814_46762174	0	0	0	0
ID_chr1_46767535_46769380	3	0	3	0
ID_chr1_46775696_46776001	0	0	0	0
ID_chr1_47016482_47016896	0	0	0	0
ID_chr1_47184754_47185047	0	0	0	0
ID_chr1_47192847_47193265	0	0	0	0
ID_chr1_47238323_47238572	0	0	0	0
ID_chr1_47262762_47263583	0	0	1	0
ID_chr1_47323553_47324154	1	0	0	0
ID_chr1_47332045_47332380	0	0	0	0
ID_chr1_47351196_47351952	1	0	2	0
ID_chr1_47388530_47389188	0	0	1	0
ID_chr1_47431535_47432947	1	0	3	0
ID_chr1_47534262_47534831	0	0	2	0
ID_chr1_47582642_47583606	0	0	2	0
ID_chr1_47612265_47613373	0	0	2	0
ID_chr1_47720717_47721069	0	0	0	0
ID_chr1_47726202_47726675	0	0	1	0
ID_chr1_47738606_47739025	0	0	1	0
ID_chr1_47837698_47838464	0	0	3	0
ID_chr1_47841659_47842574	0	0	0	0
ID_chr1_47913910_47915453	3	0	3	0
ID_chr1_47965523_47965899	0	0	0	0
ID_chr1_47992296_47993322	0	0	0	0
ID_chr1_47995757_47996087	0	0	1	0
ID_chr1_48006940_48007669	0	0	2	0
ID_chr1_48025277_48025625	0	0	0	0
ID_chr1_48049719_48050217	0	0	2	0
ID_chr1_48060885_48061635	0	0	2	0
ID_chr1_48069776_48071065	1	0	3	0
ID_chr1_48093422_48094432	0	0	3	0
ID_chr1_48107382_48107960	0	0	0	0
ID_chr1_48109162_48110009	0	0	2	0
ID_chr1_48174915_48175344	0	0	0	0
ID_chr1_48193292_48193702	0	0	0	0
ID_chr1_48251711_48252336	0	0	0	0
ID_chr1_48354959_48355934	1	0	2	0
ID_chr1_48356534_48357421	2	0	2	0
ID_chr1_48396122_48396811	0	0	1	0
ID_chr1_48434787_48435872	0	0	2	0
ID_chr1_48443884_48445028	0	0	0	0
ID_chr1_48449083_48449321	0	0	0	0
ID_chr1_48450224_48450550	0	0	0	0
ID_chr1_48464980_48465258	1	0	0	0
ID_chr1_48480756_48481248	0	0	0	0
ID_chr1_48532758_48533586	2	0	2	0
ID_chr1_48572534_48573126	1	0	1	0
ID_chr1_48665723_48666128	0	0	0	0
ID_chr1_48673950_48675376	0	0	0	0
ID_chr1_48696967_48697649	0	0	0	0
ID_chr1_48718275_48718672	1	0	0	0
ID_chr1_48761378_48761792	0	0	0	0
ID_chr1_48852678_48853794	0	0	2	0
ID_chr1_48870598_48871044	0	0	2	0
ID_chr1_48876287_48876724	0	0	0	0
ID_chr1_48879903_48880168	0	0	0	0
ID_chr1_48931339_48931713	0	0	0	0
ID_chr1_48939620_48940413	0	0	1	0
ID_chr1_48948101_48948731	1	0	2	0
ID_chr1_49045831_49047094	1	0	2	0
ID_chr1_49092727_49093349	0	0	2	0
ID_chr1_49101682_49101948	0	0	1	0
ID_chr1_49104471_49105218	0	0	2	0
ID_chr1_49123574_49124471	0	0	2	2
ID_chr1_49157522_49158169	1	0	0	0
ID_chr1_49201709_49202430	0	0	0	0
ID_chr1_49229504_49230189	0	0	2	0
ID_chr1_49319085_49320553	3	0	3	0
ID_chr1_49331846_49332180	0	0	1	0
ID_chr1_49351711_49352176	1	0	1	0
ID_chr1_49394824_49395111	0	0	0	0
ID_chr1_49427481_49427800	0	0	0	0
ID_chr1_49626335_49626817	0	0	1	0
ID_chr1_49721119_49721483	0	0	0	0
ID_chr1_49765061_49765461	0	0	0	0
ID_chr1_49787777_49788056	0	0	1	0
ID_chr1_49816676_49817527	0	0	3	0
ID_chr1_49820483_49820715	0	0	0	0
ID_chr1_50098279_50099628	3	0	3	0
ID_chr1_50157546_50157981	0	0	1	0
ID_chr1_50279686_50280116	0	0	0	0
ID_chr1_50365195_50365518	0	0	0	0
ID_chr1_50461296_50461683	0	0	0	0
ID_chr1_50474822_50475168	0	0	1	0
ID_chr1_50599098_50600517	2	0	3	0
ID_chr1_50605469_50606005	0	0	1	0
ID_chr1_50643793_50645394	3	0	3	0
ID_chr1_50716337_50716882	0	0	0	0
ID_chr1_50718244_50718493	0	0	0	0
ID_chr1_50774585_50775251	0	0	0	0
ID_chr1_50799710_50800234	1	0	0	0
ID_chr1_50841848_50842202	0	0	0	0
ID_chr1_50852307_50854674	3	0	3	0
ID_chr1_50878144_50878812	0	0	0	0
ID_chr1_50913862_50914366	0	0	0	0
ID_chr1_50974963_50975342	0	0	0	0
ID_chr1_50981628_50982476	1	0	1	0
ID_chr1_50999591_50999861	0	0	0	0
ID_chr1_51113942_51114271	0	0	0	0
ID_chr1_51189358_51190003	2	0	1	0
ID_chr1_51193223_51193967	0	0	0	0
ID_chr1_51231141_51231662	0	0	1	0
ID_chr1_51264485_51264897	0	0	2	0
ID_chr1_51321198_51321649	0	0	0	0
ID_chr1_51341399_51341719	0	0	1	0
ID_chr1_51365382_51366533	3	0	3	0
ID_chr1_51410893_51411268	0	0	0	0
ID_chr1_51415214_51415648	0	0	0	0
ID_chr1_51421754_51422481	0	0	3	0
ID_chr1_51433086_51434739	3	0	3	0
ID_chr1_51448565_51449315	0	0	0	0
ID_chr1_51473724_51474366	1	0	1	0
ID_chr1_51515489_51515940	0	0	1	0
ID_chr1_51515962_51516681	0	0	2	0
ID_chr1_51541118_51541655	0	0	0	0
ID_chr1_51558454_51558815	0	0	0	0
ID_chr1_51610872_51611154	0	0	0	1
ID_chr1_51627718_51628083	0	0	0	0
ID_chr1_51636913_51637595	0	0	0	1
ID_chr1_51671764_51672788	1	0	2	1
ID_chr1_51733946_51734248	0	0	0	0
ID_chr1_51736451_51737756	0	0	1	0
ID_chr1_51748941_51750732	3	0	3	0
ID_chr1_51768574_51769459	0	0	3	0
ID_chr1_51782341_51782814	0	0	1	0
ID_chr1_51792897_51793128	0	0	0	0
ID_chr1_51875187_51875734	0	0	1	0
ID_chr1_51906177_51906462	0	0	1	0
ID_chr1_51941898_51942238	0	0	0	0
ID_chr1_51992853_51993311	1	0	2	0
ID_chr1_52002147_52002795	0	0	0	0
ID_chr1_52006939_52007605	0	0	1	0
ID_chr1_52087622_52088645	0	0	1	0
ID_chr1_52127451_52127860	0	0	1	0
ID_chr1_52140130_52140368	0	0	1	0
ID_chr1_52187541_52187823	0	0	0	1
ID_chr1_52187864_52188250	0	0	0	1
ID_chr1_52239313_52240020	0	0	0	0
ID_chr1_52288154_52288425	0	0	0	0
ID_chr1_52385079_52386023	0	0	3	1
ID_chr1_52398791_52399132	0	0	0	0
ID_chr1_52469125_52469511	0	0	0	0
ID_chr1_52482190_52482812	0	0	0	0
ID_chr1_52635427_52635957	0	0	0	0
ID_chr1_52653184_52653631	0	0	0	0
ID_chr1_52689633_52690970	3	0	3	0
ID_chr1_52741558_52741997	0	0	0	0
ID_chr1_52746807_52747074	0	0	0	0
ID_chr1_52885950_52886215	1	0	0	0
ID_chr1_52940174_52940780	1	0	0	0
ID_chr1_52954519_52956247	3	0	3	0
ID_chr1_53022236_53022815	0	0	2	0
ID_chr1_53135229_53135757	0	0	0	0
ID_chr1_53188008_53188509	0	0	0	0
ID_chr1_53240777_53241341	0	0	0	0
ID_chr1_53262227_53262564	0	0	0	0
ID_chr1_53294489_53294940	0	0	1	0
ID_chr1_53409949_53410587	0	0	2	1
ID_chr1_53444369_53445094	0	0	0	0
ID_chr1_53555974_53556223	0	0	0	0
ID_chr1_53557256_53557701	0	0	0	0
ID_chr1_53681637_53682181	0	0	0	0
ID_chr1_53765851_53766209	0	0	1	0
ID_chr1_53766530_53767330	3	0	3	0
ID_chr1_53829348_53829786	1	0	3	0
ID_chr1_53862352_53862733	0	0	0	0
ID_chr1_53878454_53878992	0	0	0	0
ID_chr1_53959614_53960237	1	0	0	0
ID_chr1_54032046_54032368	0	0	0	1
ID_chr1_54095884_54096305	0	0	0	0
ID_chr1_54106108_54106426	0	0	0	0
ID_chr1_54124484_54124795	0	0	0	0
ID_chr1_54181612_54182263	1	0	0	0
ID_chr1_54227105_54227811	0	0	2	0
ID_chr1_54229460_54229881	0	0	0	0
ID_chr1_54230809_54231410	0	0	0	0
ID_chr1_54234251_54234746	0	0	0	0
ID_chr1_54248085_54248379	0	0	0	0
ID_chr1_54396299_54396933	0	0	2	0
ID_chr1_54459350_54460313	0	0	0	0
ID_chr1_54485224_54485723	0	0	0	0
ID_chr1_54510875_54511139	0	0	1	0
ID_chr1_54531799_54532178	0	0	0	0
ID_chr1_54546904_54547362	0	0	0	0
ID_chr1_54716809_54717090	0	0	0	0
ID_chr1_54885603_54885970	0	0	0	0
ID_chr1_54972811_54973563	0	0	1	0
ID_chr1_55071470_55071944	0	0	0	0
ID_chr1_55089415_55089733	0	0	1	0
ID_chr1_55089845_55090095	0	0	1	0
ID_chr1_55092076_55092836	0	0	0	0
ID_chr1_55094339_55096134	3	0	3	0
ID_chr1_55153074_55153516	1	0	2	0
ID_chr1_55204852_55205486	0	0	0	0
ID_chr1_55207082_55207572	0	0	0	0
ID_chr1_55208958_55210197	3	0	3	0
ID_chr1_55233110_55233954	0	0	1	0
ID_chr1_55284710_55285584	0	0	3	0
ID_chr1_55310556_55311644	0	0	3	0
ID_chr1_55402418_55403647	2	0	3	0
ID_chr1_55429317_55429589	0	0	0	0
ID_chr1_55490267_55491608	0	0	3	2
ID_chr1_55534617_55534929	1	0	0	0
ID_chr1_55584749_55585084	0	0	1	0
ID_chr1_55692486_55692903	0	0	0	0
ID_chr1_55702038_55702477	0	0	0	0
ID_chr1_55782102_55782417	0	0	0	0
ID_chr1_55892913_55894146	1	0	2	0
ID_chr1_55894218_55895040	0	0	1	0
ID_chr1_55988784_55989434	0	0	0	0
ID_chr1_56072093_56072672	0	0	0	0
ID_chr1_56172514_56173415	1	0	1	0
ID_chr1_56188835_56189233	1	0	0	0
ID_chr1_56198961_56200524	1	0	2	0
ID_chr1_56200546_56200950	0	0	1	0
ID_chr1_56284841_56285355	0	0	1	0
ID_chr1_56286285_56286688	0	0	0	0
ID_chr1_56297952_56299198	1	0	2	0
ID_chr1_56301763_56302203	0	0	0	0
ID_chr1_56303411_56304453	1	0	2	0
ID_chr1_56328937_56329263	0	0	0	0
ID_chr1_56357317_56357657	0	0	1	0
ID_chr1_56359078_56359466	0	0	0	0
ID_chr1_56404106_56404594	0	0	0	0
ID_chr1_56404715_56405188	0	0	1	0
ID_chr1_56435570_56436620	0	0	2	0
ID_chr1_56436731_56438564	2	0	3	0
ID_chr1_56494069_56495030	1	0	0	0
ID_chr1_56501253_56503167	3	0	3	0
ID_chr1_56508483_56508953	0	0	0	0
ID_chr1_56528870_56529181	0	0	0	1
ID_chr1_56541538_56542499	0	0	0	0
ID_chr1_56553497_56554198	0	0	2	0
ID_chr1_56584804_56585495	1	0	2	0
ID_chr1_56616821_56617306	0	0	0	0
ID_chr1_56676695_56677526	0	0	0	0
ID_chr1_56686267_56686639	0	0	0	0
ID_chr1_56709178_56709768	1	0	2	0
ID_chr1_56761299_56762066	0	0	0	0
ID_chr1_56773679_56773961	0	0	0	0
ID_chr1_56797793_56798391	0	0	1	0
ID_chr1_56803658_56804117	0	0	0	0
ID_chr1_56814148_56814756	0	0	2	0
ID_chr1_56831843_56832519	1	0	2	0
ID_chr1_56866419_56866949	0	0	1	0
ID_chr1_56897267_56898126	0	0	0	0
ID_chr1_57124968_57125260	0	0	0	0
ID_chr1_57129830_57130298	0	0	0	0
ID_chr1_57162318_57163381	0	0	3	0
ID_chr1_57186352_57186930	2	0	3	0
ID_chr1_57188150_57188568	0	0	0	0
ID_chr1_57191908_57193463	1	0	2	0
ID_chr1_57424095_57424524	0	0	0	0
ID_chr1_57461329_57461689	0	0	0	0
ID_chr1_57483938_57484628	0	0	1	0
ID_chr1_57491783_57492617	0	0	2	0
ID_chr1_57539058_57539523	0	0	0	0
ID_chr1_57552343_57553025	1	0	0	0
ID_chr1_57553840_57554207	0	0	0	0
ID_chr1_57557758_57558205	0	0	0	0
ID_chr1_57575555_57575915	0	0	0	0
ID_chr1_57591966_57592225	0	0	1	0
ID_chr1_57601924_57602248	0	0	1	0
ID_chr1_57622639_57623037	0	0	0	0
ID_chr1_57770819_57771231	0	0	1	0
ID_chr1_57782165_57782944	1	0	3	0
ID_chr1_57857549_57858189	0	0	0	0
ID_chr1_57933797_57935435	3	0	2	0
ID_chr1_57935593_57936185	1	0	0	0
ID_chr1_58006257_58006854	0	0	0	0
ID_chr1_58017970_58018224	0	0	0	0
ID_chr1_58024224_58024775	0	0	0	0
ID_chr1_58041360_58042021	0	0	0	0
ID_chr1_58162714_58163385	0	0	1	0
ID_chr1_58242723_58243311	0	0	0	0
ID_chr1_58436836_58437146	0	0	0	0
ID_chr1_58470699_58470962	1	0	0	0
ID_chr1_58499130_58499459	0	0	0	0
ID_chr1_58541402_58541650	0	0	0	0
ID_chr1_58570723_58571393	0	0	2	0
ID_chr1_58578310_58578581	0	0	0	0
ID_chr1_58580100_58580424	0	0	2	0
ID_chr1_58684900_58686690	3	0	3	0
ID_chr1_58697728_58697959	0	0	1	0
ID_chr1_58736760_58737207	0	0	0	0
ID_chr1_58763988_58764320	0	0	0	0
ID_chr1_58848677_58849614	0	0	1	0
ID_chr1_58858235_58858493	0	0	0	0
ID_chr1_58883062_58883999	0	0	1	0
ID_chr1_58977040_58978523	3	0	3	0
ID_chr1_59014044_59014270	0	0	0	0
ID_chr1_59020031_59020753	0	0	1	0
ID_chr1_59071197_59071745	0	0	0	0
ID_chr1_59079064_59080180	0	0	3	0
ID_chr1_59130581_59130900	0	0	0	0
ID_chr1_59152644_59153055	0	0	1	0
ID_chr1_59156067_59156502	0	0	1	0
ID_chr1_59266337_59267119	1	0	2	0
ID_chr1_59294491_59294802	0	0	0	1
ID_chr1_59332751_59333099	0	0	0	0
ID_chr1_59399947_59400331	0	0	1	0
ID_chr1_59406284_59407105	3	0	3	0
ID_chr1_59476620_59477834	0	0	1	0
ID_chr1_59483698_59484677	0	0	3	0
ID_chr1_59487625_59488030	0	0	1	0
ID_chr1_59498511_59499990	0	0	3	0
ID_chr1_59526193_59526770	0	0	1	0
ID_chr1_59558666_59558943	0	0	0	0
ID_chr1_59564436_59564877	0	0	0	0
ID_chr1_59674490_59675104	0	0	0	0
ID_chr1_59676260_59676832	0	0	1	0
ID_chr1_59698923_59700006	0	0	1	0
ID_chr1_59703452_59703872	0	0	0	0
ID_chr1_59705710_59706068	0	0	0	0
ID_chr1_59745514_59746018	0	0	0	0
ID_chr1_59798027_59798584	0	0	0	1
ID_chr1_59903135_59903581	0	0	0	0
ID_chr1_59915904_59916208	0	0	0	0
ID_chr1_59926650_59926931	0	0	0	1
ID_chr1_59946868_59947969	0	0	1	0
ID_chr1_59971319_59971807	0	0	0	0
ID_chr1_60053070_60053378	0	0	1	0
ID_chr1_60088392_60088722	0	0	0	0
ID_chr1_60220455_60220789	0	0	0	0
ID_chr1_60220831_60221194	0	0	0	0
ID_chr1_60227621_60227964	0	0	0	0
ID_chr1_60283469_60284278	0	0	3	0
ID_chr1_60290366_60290871	0	0	0	0
ID_chr1_60312078_60312444	0	0	0	0
ID_chr1_60343699_60344174	0	0	1	0
ID_chr1_60374557_60374989	0	0	0	0
ID_chr1_60413902_60414180	0	0	1	0
ID_chr1_60425486_60425887	0	0	1	0
ID_chr1_60462243_60462702	0	0	2	0
ID_chr1_60547937_60548350	0	0	0	0
ID_chr1_60564972_60565431	0	0	1	0
ID_chr1_60572618_60572927	0	0	0	1
ID_chr1_60573497_60573763	0	0	0	0
ID_chr1_60577632_60578592	0	0	3	0
ID_chr1_60597018_60598159	2	0	3	0
ID_chr1_60621359_60621997	0	0	2	0
ID_chr1_60674575_60675079	0	0	1	0
ID_chr1_60702875_60703767	3	0	3	0
ID_chr1_60720568_60721200	0	0	2	0
ID_chr1_60732815_60734116	1	0	3	2
ID_chr1_60821101_60821402	0	0	1	0
ID_chr1_60857425_60857872	0	0	1	0
ID_chr1_60858091_60858842	0	0	2	0
ID_chr1_60870334_60870737	0	0	0	0
ID_chr1_60872429_60873134	0	0	0	0
ID_chr1_60886091_60886432	0	0	0	0
ID_chr1_60893599_60894541	0	0	0	0
ID_chr1_60900593_60900852	0	0	0	0
ID_chr1_60935937_60937015	3	0	3	0
ID_chr1_60945050_60945754	1	0	1	0
ID_chr1_60959108_60959744	0	0	1	0
ID_chr1_60978922_60979342	0	0	0	0
ID_chr1_60990423_60990734	0	0	0	0
ID_chr1_61005659_61006991	3	0	3	0
ID_chr1_61007289_61008248	1	0	1	0
ID_chr1_61052508_61053103	0	0	0	0
ID_chr1_61061270_61063599	3	0	3	0
ID_chr1_61086692_61087196	0	0	0	0
ID_chr1_61089046_61090091	0	0	3	0
ID_chr1_61093655_61094023	0	0	0	0
ID_chr1_61097551_61099480	3	0	3	0
ID_chr1_61141313_61142044	0	0	0	0
ID_chr1_61165340_61166048	0	0	0	0
ID_chr1_61168715_61169124	0	0	1	0
ID_chr1_61210425_61211048	0	0	0	0
ID_chr1_61223905_61224334	0	0	0	0
ID_chr1_61224457_61225037	0	0	2	0
ID_chr1_61225114_61226101	1	0	0	0
ID_chr1_61243595_61244813	0	0	3	1
ID_chr1_61257077_61257373	0	0	1	0
ID_chr1_61264782_61265180	0	0	0	0
ID_chr1_61270755_61271014	0	0	0	0
ID_chr1_61302525_61302793	0	0	0	0
ID_chr1_61318545_61319284	0	0	0	0
ID_chr1_61345103_61345397	0	0	0	0
ID_chr1_61362438_61362815	0	0	0	0
ID_chr1_61400629_61402021	3	0	3	0
ID_chr1_61444974_61445976	1	0	2	0
ID_chr1_61457173_61458290	0	0	1	0
ID_chr1_61517149_61517927	0	0	2	0
ID_chr1_61588542_61589102	0	0	2	0
ID_chr1_61594356_61594854	1	0	0	0
ID_chr1_61603520_61604667	0	0	0	0
ID_chr1_61731813_61732429	1	0	0	0
ID_chr1_61759553_61759823	0	0	0	0
ID_chr1_61804410_61804671	0	0	0	0
ID_chr1_61808364_61809513	0	0	0	0
ID_chr1_61853516_61854040	0	0	1	0
ID_chr1_61912274_61912781	0	0	0	0
ID_chr1_61914344_61916245	3	0	3	1
ID_chr1_61950652_61950963	0	0	0	0
ID_chr1_61952474_61953252	1	0	1	0
ID_chr1_61974309_61974704	0	0	0	0
ID_chr1_61980162_61981535	3	0	3	0
ID_chr1_62025506_62026979	3	0	3	1
ID_chr1_62070444_62071117	0	0	1	0
ID_chr1_62110029_62110340	0	0	0	0
ID_chr1_62111288_62111606	0	0	0	0
ID_chr1_62113170_62114249	2	0	3	0
ID_chr1_62122011_62122818	0	0	0	0
ID_chr1_62130853_62131665	2	0	2	1
ID_chr1_62135701_62136169	0	0	0	0
ID_chr1_62144078_62144732	0	0	1	0
ID_chr1_62175532_62175987	0	0	0	0
ID_chr1_62180434_62180732	0	0	0	0
ID_chr1_62279948_62280947	0	0	0	1
ID_chr1_62283320_62283774	0	0	0	0
ID_chr1_62321411_62322133	0	0	2	0
ID_chr1_62337694_62338526	2	0	2	0
ID_chr1_62370911_62371231	0	0	0	0
ID_chr1_62373284_62373594	0	0	0	0
ID_chr1_62384481_62384963	0	0	0	0
ID_chr1_62398383_62398839	0	0	0	0
ID_chr1_62407257_62407584	0	0	0	0
ID_chr1_62417658_62417933	0	0	0	0
ID_chr1_62448058_62448576	0	0	1	1
ID_chr1_62457795_62458432	0	0	1	0
ID_chr1_62461757_62463248	2	0	2	0
ID_chr1_62483799_62484250	0	0	0	0
ID_chr1_62508096_62508777	2	0	2	0
ID_chr1_62510890_62511528	0	0	1	0
ID_chr1_62511866_62512256	0	0	1	0
ID_chr1_62512751_62512995	0	0	0	0
ID_chr1_62513324_62513767	0	0	1	0
ID_chr1_62536265_62537420	0	0	0	0
ID_chr1_62625555_62625956	0	0	0	0
ID_chr1_62637250_62638332	0	0	1	0
ID_chr1_62667534_62667864	0	0	0	0
ID_chr1_62684332_62684645	0	0	0	0
ID_chr1_62685513_62685848	1	0	0	0
ID_chr1_62716356_62716960	1	0	0	0
ID_chr1_62722436_62722768	0	0	0	0
ID_chr1_62745710_62747315	3	0	3	0
ID_chr1_62823402_62823746	0	0	0	0
ID_chr1_62823868_62824121	0	0	0	0
ID_chr1_62834298_62835150	1	0	0	0
ID_chr1_62841328_62842391	2	0	3	0
ID_chr1_62852124_62852868	0	0	1	0
ID_chr1_62878566_62879336	1	0	1	0
ID_chr1_62911962_62912613	1	0	2	0
ID_chr1_63004820_63005287	0	0	2	0
ID_chr1_63053984_63054762	3	0	3	0
ID_chr1_63106749_63108928	2	0	3	0
ID_chr1_63115979_63117060	0	0	0	0
ID_chr1_63122100_63122511	0	0	0	0
ID_chr1_63155444_63155812	0	0	1	0
ID_chr1_63186907_63187485	0	0	1	0
ID_chr1_63255462_63255869	0	0	0	0
ID_chr1_63271007_63271832	1	0	3	0
ID_chr1_63281743_63282184	0	0	1	0
ID_chr1_63301650_63301958	1	0	0	0
ID_chr1_63302125_63302425	1	0	0	0
ID_chr1_63385750_63386090	0	0	0	0
ID_chr1_63403309_63403682	0	0	0	0
ID_chr1_63411104_63411668	2	0	0	0
ID_chr1_63428353_63428660	0	0	0	0
ID_chr1_63438091_63438513	0	0	1	0
ID_chr1_63458630_63459362	0	0	0	0
ID_chr1_63488530_63489089	0	0	0	0
ID_chr1_63537682_63538106	0	0	1	0
ID_chr1_63538232_63538483	0	0	0	0
ID_chr1_63550964_63551462	0	0	0	0
ID_chr1_63557350_63557810	1	0	0	0
ID_chr1_63572750_63573066	0	0	0	0
ID_chr1_63599782_63601761	3	0	3	0
ID_chr1_63669229_63670239	0	0	0	0
ID_chr1_63685213_63685770	0	0	2	0
ID_chr1_63710657_63711591	0	0	2	0
ID_chr1_63714352_63714621	0	0	0	0
ID_chr1_63722042_63722288	0	0	0	0
ID_chr1_63730168_63730755	1	0	2	0
ID_chr1_63731476_63731970	0	0	0	0
ID_chr1_63777457_63778783	2	0	2	0
ID_chr1_63833860_63834194	0	0	1	0
ID_chr1_63917697_63918325	0	0	0	0
ID_chr1_63919411_63919892	0	0	0	0
ID_chr1_63920670_63921740	0	0	2	0
ID_chr1_63936232_63937369	0	0	1	0
ID_chr1_63986937_63987565	0	0	2	0
ID_chr1_64007026_64007548	0	0	0	0
ID_chr1_64042945_64043296	1	0	1	0
ID_chr1_64061970_64063572	2	0	3	1
ID_chr1_64068351_64068854	0	0	1	0
ID_chr1_64069114_64069928	1	0	2	0
ID_chr1_64118836_64119092	0	0	0	0
ID_chr1_64159849_64160165	1	0	0	0
ID_chr1_64163971_64164419	1	0	1	0
ID_chr1_64171474_64172433	0	0	1	0
ID_chr1_64193993_64194286	0	0	1	0
ID_chr1_64223202_64224187	0	0	2	0
ID_chr1_64228308_64228599	0	0	0	0
ID_chr1_64234769_64235193	0	0	0	0
ID_chr1_64240218_64240873	0	0	2	0
ID_chr1_64251864_64252155	0	0	0	0
ID_chr1_64298816_64299670	0	0	0	0
ID_chr1_64323071_64323438	0	0	1	0
ID_chr1_64397802_64399164	3	0	3	0
ID_chr1_64416984_64417264	0	0	0	1
ID_chr1_64493384_64494516	2	0	3	0
ID_chr1_64506277_64506772	0	0	0	0
ID_chr1_64515279_64515551	0	0	0	0
ID_chr1_64524068_64524302	0	0	1	0
ID_chr1_64532466_64532784	0	0	0	0
ID_chr1_64585123_64585753	0	0	0	0
ID_chr1_64615593_64616094	0	0	0	0
ID_chr1_64628180_64628653	0	0	0	0
ID_chr1_64676934_64678354	3	0	3	0
ID_chr1_64716766_64717687	0	0	0	0
ID_chr1_64755372_64755644	0	0	0	0
ID_chr1_64823530_64824510	1	0	2	1
ID_chr1_64877270_64877758	0	0	2	0
ID_chr1_64888804_64889216	0	0	1	0
ID_chr1_64897658_64898992	2	0	3	3
ID_chr1_64910439_64911365	1	0	3	0
ID_chr1_64928948_64929518	0	0	0	1
ID_chr1_64949107_64949347	0	0	0	0
ID_chr1_64964823_64965099	1	0	0	0
ID_chr1_64980892_64981918	0	0	0	0
ID_chr1_64982850_64983201	0	0	0	0
ID_chr1_65075333_65075986	0	0	0	0
ID_chr1_65090243_65090648	1	0	0	0
ID_chr1_65141341_65141909	0	0	0	1
ID_chr1_65176249_65176583	0	0	0	0
ID_chr1_65214458_65216482	3	0	3	1
ID_chr1_65231725_65231968	0	0	0	0
ID_chr1_65232067_65232454	0	0	0	0
ID_chr1_65260222_65261635	0	0	3	2
ID_chr1_65262762_65263125	0	0	0	0
ID_chr1_65309429_65310713	0	0	3	0
ID_chr1_65372334_65373550	1	0	3	0
ID_chr1_65389355_65389678	0	0	0	0
ID_chr1_65409536_65410335	0	0	1	0
ID_chr1_65412382_65412836	0	0	0	0
ID_chr1_65423754_65424247	0	0	0	0
ID_chr1_65430963_65431629	1	0	1	0
ID_chr1_65458017_65459884	3	0	3	0
ID_chr1_65510282_65510618	1	0	0	0
ID_chr1_65581463_65582160	0	0	2	0
ID_chr1_65595585_65596527	0	0	3	0
ID_chr1_65687327_65688544	0	0	1	0
ID_chr1_65811690_65812687	0	0	3	0
ID_chr1_65813941_65814846	0	0	2	0
ID_chr1_65821042_65821309	0	0	0	0
ID_chr1_65836696_65837141	1	0	0	0
ID_chr1_65880830_65881439	0	0	1	0
ID_chr1_65952925_65953486	0	0	0	0
ID_chr1_65983318_65984223	1	0	0	0
ID_chr1_65985008_65986000	0	0	2	0
ID_chr1_65989740_65990149	0	0	0	0
ID_chr1_65996962_65997222	0	0	0	0
ID_chr1_65997591_65998041	0	0	0	0
ID_chr1_65998771_65999155	0	0	0	0
ID_chr1_66043026_66044019	0	0	2	0
ID_chr1_66044926_66045172	0	0	0	0
ID_chr1_66050428_66051678	3	0	3	0
ID_chr1_66073784_66074701	0	0	3	0
ID_chr1_66077544_66078553	0	0	3	0
ID_chr1_66108519_66108799	0	0	0	0
ID_chr1_66133547_66134351	1	0	2	0
ID_chr1_66172232_66172785	0	0	2	0
ID_chr1_66175576_66176216	0	0	0	0
ID_chr1_66197550_66198253	0	0	0	0
ID_chr1_66207305_66208029	0	0	3	0
ID_chr1_66208513_66209089	1	0	2	0
ID_chr1_66210746_66211066	0	0	0	0
ID_chr1_66228113_66228512	1	0	0	0
ID_chr1_66251457_66251713	0	0	0	0
ID_chr1_66251819_66252136	0	0	0	0
ID_chr1_66281925_66282216	0	0	1	0
ID_chr1_66284873_66285285	0	0	0	0
ID_chr1_66288617_66289081	0	0	0	0
ID_chr1_66294347_66295374	0	0	0	0
ID_chr1_66300217_66300475	0	0	0	1
ID_chr1_66316338_66316665	0	0	0	0
ID_chr1_66316773_66317446	0	0	1	0
ID_chr1_66325073_66325389	0	0	0	0
ID_chr1_66328019_66328930	0	0	0	0
ID_chr1_66338739_66339001	0	0	0	0
ID_chr1_66345915_66346220	0	0	0	0
ID_chr1_66356262_66356644	0	0	0	0
ID_chr1_66357796_66358232	0	0	1	0
ID_chr1_66362601_66362899	0	0	1	0
ID_chr1_66363443_66363777	0	0	0	0
ID_chr1_66365274_66365538	0	0	0	0
ID_chr1_66383231_66383793	0	0	0	0
ID_chr1_66441145_66441727	0	0	0	0
ID_chr1_66441795_66443116	0	0	0	0
ID_chr1_66497897_66498254	0	0	0	0
ID_chr1_66541156_66541442	0	0	0	0
ID_chr1_66556176_66556824	0	0	0	0
ID_chr1_66559993_66560830	1	0	1	0
ID_chr1_66686783_66687692	3	0	0	0
ID_chr1_66696801_66697062	0	0	0	0
ID_chr1_66711236_66712021	2	0	3	0
ID_chr1_66727621_66727996	0	0	0	0
ID_chr1_66732154_66734915	3	0	2	0
ID_chr1_66739791_66740461	0	0	2	0
ID_chr1_66764935_66765524	0	0	2	0
ID_chr1_66769575_66770066	1	0	0	0
ID_chr1_66933718_66934936	0	0	1	0
ID_chr1_66938450_66938798	0	0	0	0
ID_chr1_66985545_66985823	0	0	0	0
ID_chr1_67014612_67015117	1	0	0	0
ID_chr1_67060539_67061308	0	0	0	0
ID_chr1_67084919_67085849	2	0	2	0
ID_chr1_67103572_67104147	0	0	1	0
ID_chr1_67112015_67112896	3	0	2	0
ID_chr1_67144489_67144867	0	0	0	0
ID_chr1_67191633_67192012	0	0	1	0
ID_chr1_67200848_67201370	0	0	0	0
ID_chr1_67213398_67213766	0	0	0	0
ID_chr1_67260677_67261379	0	0	0	0
ID_chr1_67261676_67263324	2	0	3	0
ID_chr1_67280640_67281024	0	0	0	0
ID_chr1_67347283_67348096	1	0	1	0
ID_chr1_67367655_67368243	0	0	0	0
ID_chr1_67390068_67390355	0	0	0	0
ID_chr1_67399828_67400608	0	0	0	0
ID_chr1_67405561_67405830	0	0	0	0
ID_chr1_67437634_67438366	2	0	0	0
ID_chr1_67440820_67441802	0	0	1	0
ID_chr1_67618186_67618907	1	0	2	0
ID_chr1_67646707_67647425	0	0	0	0
ID_chr1_67652620_67653449	0	0	0	0
ID_chr1_67659496_67659730	0	0	1	0
ID_chr1_67699386_67699649	0	0	0	0
ID_chr1_67759757_67761035	1	0	2	0
ID_chr1_67764099_67764398	0	0	0	0
ID_chr1_67768996_67769358	0	0	0	0
ID_chr1_67799196_67799534	0	0	1	0
ID_chr1_67823018_67823412	0	0	1	0
ID_chr1_67826670_67826940	0	0	0	0
ID_chr1_67827330_67827620	0	0	0	0
ID_chr1_67892852_67893502	1	0	1	0
ID_chr1_67897645_67898144	0	0	2	0
ID_chr1_67927666_67928623	2	0	2	0
ID_chr1_67986962_67988570	1	0	3	0
ID_chr1_67996225_67996636	0	0	0	0
ID_chr1_68021558_68022159	1	0	0	0
ID_chr1_68057818_68058147	0	0	1	0
ID_chr1_68095490_68096082	0	0	0	0
ID_chr1_68108815_68109727	0	0	0	0
ID_chr1_68112674_68113401	0	0	1	0
ID_chr1_68120114_68122324	3	0	3	1
ID_chr1_68127930_68128746	0	0	2	0
ID_chr1_68136048_68137077	0	0	0	0
ID_chr1_68175916_68176239	0	0	1	0
ID_chr1_68195911_68198536	3	0	3	0
ID_chr1_68210090_68210372	0	0	1	0
ID_chr1_68217113_68217593	0	0	3	0
ID_chr1_68280079_68280727	0	0	0	0
ID_chr1_68313806_68314421	0	0	0	0
ID_chr1_68337761_68338202	0	0	0	0
ID_chr1_68344983_68345392	0	0	0	0
ID_chr1_68348012_68348957	0	0	0	0
ID_chr1_68352172_68352770	1	0	0	0
ID_chr1_68359043_68359643	2	0	3	0
ID_chr1_68377692_68379246	1	0	3	0
ID_chr1_68382132_68382452	0	0	0	0
ID_chr1_68404212_68404462	0	0	0	0
ID_chr1_68453081_68453443	0	0	0	0
ID_chr1_68457908_68458800	0	0	1	0
ID_chr1_68470379_68471347	0	0	2	0
ID_chr1_68471877_68472125	0	0	0	0
ID_chr1_68492894_68493653	3	0	1	0
ID_chr1_68506160_68506922	0	0	0	0
ID_chr1_68511070_68511460	0	0	1	0
ID_chr1_68537167_68538058	2	0	0	0
ID_chr1_68551651_68551927	0	0	0	0
ID_chr1_68655570_68655954	0	0	0	0
ID_chr1_68664940_68665636	0	0	0	0
ID_chr1_68707209_68707450	0	0	0	0
ID_chr1_68791878_68792206	0	0	0	0
ID_chr1_68798044_68798775	0	0	0	0
ID_chr1_68806872_68807322	1	0	0	0
ID_chr1_68819206_68819843	0	0	0	0
ID_chr1_68954868_68955202	0	0	0	0
ID_chr1_68973532_68973951	0	0	0	0
ID_chr1_68992104_68992431	0	0	0	0
ID_chr1_69057110_69057396	0	0	0	0
ID_chr1_69059983_69060570	0	0	0	0
ID_chr1_69076832_69077072	0	0	0	0
ID_chr1_69091137_69091457	0	0	1	0
ID_chr1_69181676_69181952	0	0	0	0
ID_chr1_69185108_69185967	0	0	0	0
ID_chr1_69224563_69224852	0	0	0	0
ID_chr1_69224996_69225678	0	0	0	0
ID_chr1_69300397_69300700	0	0	0	0
ID_chr1_69316095_69316781	0	0	0	0
ID_chr1_69349179_69350113	0	0	2	0
ID_chr1_69505607_69507152	0	0	3	0
ID_chr1_69546742_69547073	0	0	0	0
ID_chr1_69631116_69631414	0	0	0	0
ID_chr1_69645349_69645787	0	0	0	0
ID_chr1_69660181_69661465	0	0	0	0
ID_chr1_69680915_69682290	1	0	2	0
ID_chr1_69710507_69711099	1	0	2	0
ID_chr1_69711159_69711438	0	0	0	1
ID_chr1_69712529_69712836	0	0	0	0
ID_chr1_69812760_69813266	1	0	0	0
ID_chr1_69878925_69879661	0	0	2	0
ID_chr1_69913100_69915930	3	0	3	0
ID_chr1_69917035_69917379	0	0	0	0
ID_chr1_69966670_69966951	0	0	1	0
ID_chr1_69991445_69991744	0	0	1	0
ID_chr1_69992421_69993369	0	0	1	0
ID_chr1_70033484_70034864	0	0	0	0
ID_chr1_70063760_70064306	0	0	0	0
ID_chr1_70081734_70083103	0	0	0	0
ID_chr1_70084380_70085038	0	0	2	0
ID_chr1_70096732_70097283	0	0	0	0
ID_chr1_70119101_70119478	0	0	1	0
ID_chr1_70132676_70133619	0	0	3	0
ID_chr1_70137120_70138172	3	0	3	0
ID_chr1_70142083_70142747	0	0	0	0
ID_chr1_70153603_70153933	0	0	0	0
ID_chr1_70158452_70158710	0	0	0	0
ID_chr1_70168023_70168761	0	0	1	0
ID_chr1_70196317_70196763	0	0	0	0
ID_chr1_70219692_70219993	0	0	0	0
ID_chr1_70230801_70232464	3	0	3	0
ID_chr1_70264656_70265158	2	0	0	0
ID_chr1_70276217_70276625	0	0	0	0
ID_chr1_70286453_70287023	0	0	0	0
ID_chr1_70324378_70325403	0	0	1	0
ID_chr1_70335127_70337582	3	0	3	0
ID_chr1_70347132_70347799	0	0	1	0
ID_chr1_70348889_70349876	0	0	0	0
ID_chr1_70350035_70350481	0	0	1	0
ID_chr1_70360406_70360666	0	0	0	0
ID_chr1_70361607_70362227	2	0	0	0
ID_chr1_70436568_70437176	0	0	2	0
ID_chr1_70451005_70452251	3	0	3	0
ID_chr1_70456889_70457199	0	0	1	0
ID_chr1_70462671_70462904	0	0	1	0
ID_chr1_70487589_70488689	0	0	2	0
ID_chr1_70504347_70505492	0	0	2	0
ID_chr1_70509710_70510643	3	0	3	0
ID_chr1_70517693_70518694	2	0	2	0
ID_chr1_70528654_70528893	0	0	0	0
ID_chr1_70684897_70685712	3	0	3	0
ID_chr1_70911854_70912384	0	0	2	0
ID_chr1_70979288_70979632	0	0	0	0
ID_chr1_71002684_71003043	1	0	0	0
ID_chr1_71056032_71056803	0	0	0	0
ID_chr1_71072085_71073298	0	0	1	0
ID_chr1_71073883_71074180	0	0	0	0
ID_chr1_71074385_71074788	0	0	1	0
ID_chr1_71089474_71090539	2	0	3	0
ID_chr1_71093830_71094302	0	0	0	0
ID_chr1_71147676_71147947	0	0	0	0
ID_chr1_71164070_71164650	0	0	0	0
ID_chr1_71222335_71223478	3	0	3	0
ID_chr1_71307396_71307653	0	0	0	0
ID_chr1_71307679_71307911	0	0	0	0
ID_chr1_71312334_71312598	0	0	0	0
ID_chr1_71312789_71313127	0	0	1	0
ID_chr1_71463117_71463536	0	0	0	0
ID_chr1_71521411_71521756	0	0	0	0
ID_chr1_71552735_71552985	0	0	0	0
ID_chr1_71589280_71589599	1	0	0	0
ID_chr1_71592762_71593057	0	0	0	0
ID_chr1_71593089_71594249	2	0	2	0
ID_chr1_71603236_71603540	0	0	0	0
ID_chr1_71640019_71640661	0	0	1	0
ID_chr1_71667218_71667472	0	0	0	0
ID_chr1_71686189_71686968	0	0	2	0
ID_chr1_71690510_71690854	0	0	0	0
ID_chr1_71727839_71728391	0	0	0	0
ID_chr1_71743486_71744386	2	0	3	0
ID_chr1_71747154_71747421	0	0	0	0
ID_chr1_71757116_71758176	1	0	2	0
ID_chr1_71758681_71759154	0	0	0	0
ID_chr1_71774290_71774643	0	0	0	0
ID_chr1_71791542_71792572	2	0	2	0
ID_chr1_71798462_71798759	0	0	0	0
ID_chr1_71819065_71819405	0	0	0	0
ID_chr1_71819833_71820619	0	0	2	1
ID_chr1_71827029_71827760	0	0	2	0
ID_chr1_71836826_71837481	0	0	0	0
ID_chr1_71845787_71846064	0	0	0	0
ID_chr1_71850249_71852530	3	0	3	0
ID_chr1_71857361_71858633	3	0	3	0
ID_chr1_71860990_71861595	0	0	0	0
ID_chr1_71870624_71871198	0	0	0	0
ID_chr1_71873688_71873960	0	0	1	0
ID_chr1_71877868_71878429	0	0	0	0
ID_chr1_71884972_71885646	2	0	0	0
ID_chr1_71919767_71920499	0	0	0	0
ID_chr1_71927701_71927942	0	0	1	0
ID_chr1_71985077_71985458	0	0	1	0
ID_chr1_71985867_71986710	0	0	1	0
ID_chr1_71989145_71989568	0	0	0	0
ID_chr1_72014497_72014759	1	0	0	0
ID_chr1_72037708_72038338	0	0	1	0
ID_chr1_72086183_72086869	0	0	2	0
ID_chr1_72098250_72098895	0	0	0	0
ID_chr1_72101181_72102567	1	0	1	0
ID_chr1_72139636_72141159	3	0	3	0
ID_chr1_72249973_72250275	1	0	0	0
ID_chr1_72261913_72262209	0	0	0	0
ID_chr1_72262499_72263652	0	0	0	0
ID_chr1_72285437_72285670	0	0	0	0
ID_chr1_72355763_72356051	0	0	0	0
ID_chr1_72371490_72372280	0	0	0	0
ID_chr1_72509328_72509659	0	0	0	0
ID_chr1_72509758_72510171	0	0	0	0
ID_chr1_72556313_72558496	3	0	3	0
ID_chr1_72601995_72602277	0	0	0	0
ID_chr1_72623043_72623857	1	0	1	0
ID_chr1_72716797_72717032	0	0	0	0
ID_chr1_72718867_72719129	0	0	0	0
ID_chr1_72727742_72728490	0	0	0	0
ID_chr1_72757649_72758436	0	0	1	0
ID_chr1_72804367_72804973	0	0	0	0
ID_chr1_72827107_72827374	0	0	0	0
ID_chr1_72917782_72919554	0	0	1	0
ID_chr1_72935961_72937016	1	0	3	0
ID_chr1_73067608_73067994	1	0	0	0
ID_chr1_73107007_73107358	1	0	0	0
ID_chr1_73129722_73130009	0	0	0	0
ID_chr1_73161100_73161369	0	0	0	0
ID_chr1_73161372_73161753	1	0	0	0
ID_chr1_73194958_73195366	0	0	1	0
ID_chr1_73250160_73250634	0	0	0	0
ID_chr1_73273526_73274578	2	0	2	0
ID_chr1_73358710_73359646	0	0	0	0
ID_chr1_73463705_73464523	2	0	1	0
ID_chr1_73564168_73565770	3	0	3	0
ID_chr1_73572731_73573077	0	0	0	0
ID_chr1_73587001_73587246	0	0	0	0
ID_chr1_73587294_73587929	0	0	1	0
ID_chr1_73626239_73626776	0	0	1	0
ID_chr1_73673742_73674613	2	0	1	0
ID_chr1_73674732_73675395	2	0	2	0
ID_chr1_73708764_73709714	0	0	3	0
ID_chr1_73756307_73757776	1	0	2	0
ID_chr1_73763099_73763381	0	0	0	0
ID_chr1_73764891_73765603	0	0	0	0
ID_chr1_73780689_73782011	2	0	3	0
ID_chr1_73782660_73783327	0	0	2	0
ID_chr1_73784741_73785322	0	0	1	0
ID_chr1_73823940_73824230	0	0	0	0
ID_chr1_73824326_73824749	0	0	0	0
ID_chr1_73839587_73840494	2	0	2	0
ID_chr1_73899196_73899714	0	0	0	0
ID_chr1_73915099_73915677	0	0	0	0
ID_chr1_73919001_73920039	0	0	1	0
ID_chr1_73943013_73943917	1	0	2	0
ID_chr1_73998160_73998985	0	0	2	0
ID_chr1_73999348_73999891	1	0	0	0
ID_chr1_74057740_74058295	0	0	0	0
ID_chr1_74144982_74145355	0	0	0	0
ID_chr1_74199035_74199389	0	0	0	0
ID_chr1_74214514_74214769	0	0	0	0
ID_chr1_74235889_74237114	1	0	3	3
ID_chr1_74255792_74256645	0	0	0	0
ID_chr1_74262778_74263112	0	0	0	0
ID_chr1_74310325_74310712	0	0	0	0
ID_chr1_74321079_74321533	0	0	2	0
ID_chr1_74332813_74335200	2	0	3	0
ID_chr1_74345359_74345662	0	0	0	0
ID_chr1_74346449_74346885	0	0	0	0
ID_chr1_74359794_74360808	2	0	3	0
ID_chr1_74375188_74375932	1	0	0	0
ID_chr1_74395350_74396229	1	0	2	0
ID_chr1_74402862_74403233	1	0	0	0
ID_chr1_74418954_74419202	0	0	0	0
ID_chr1_74452056_74452488	0	0	0	0
ID_chr1_74468909_74469763	2	0	2	0
ID_chr1_74470797_74471385	0	0	0	0
ID_chr1_74476042_74476412	0	0	0	0
ID_chr1_74497263_74497663	0	0	0	0
ID_chr1_74502442_74502884	0	0	1	0
ID_chr1_74503534_74504851	1	0	3	1
[truncated: 137,273 more rows]

## Sheet: MAFG-MITF
GencodeID
ID_chr1_5648502_5648869
ID_chr1_7259800_7260350
ID_chr1_8088663_8091005
ID_chr1_8133203_8134959
ID_chr1_8440951_8441919
ID_chr1_8884938_8886737
ID_chr1_15459345_15460916
ID_chr1_15493755_15494502
ID_chr1_22259912_22260484
ID_chr1_24051244_24052319
ID_chr1_24442695_24443882
ID_chr1_25608185_25609145
ID_chr1_27971597_27972299
ID_chr1_37824027_37824539
ID_chr1_42567004_42567479
ID_chr1_46244450_46245479
ID_chr1_49123574_49124471
ID_chr1_55490267_55491608
ID_chr1_60732815_60734116
ID_chr1_64897658_64898992
ID_chr1_65260222_65261635
ID_chr1_74235889_74237114
ID_chr1_81165619_81166725
ID_chr1_84436013_84438050
ID_chr1_85406517_85408284
ID_chr1_85718289_85718651
ID_chr1_85992155_85993905
ID_chr1_86193895_86194564
ID_chr1_92326548_92327203
ID_chr1_92743485_92745314
ID_chr1_106038069_106038694
ID_chr1_108758562_108759815
ID_chr1_114663604_114664138
ID_chr1_116722236_116722649
ID_chr1_116949521_116950208
ID_chr1_144560764_144561055
ID_chr1_150374118_150375382
ID_chr1_159090499_159092817
ID_chr1_160227426_160228346
ID_chr1_162694772_162695349
ID_chr1_165575272_165576116
ID_chr1_170765218_170766158
ID_chr1_172329104_172331731
ID_chr1_177309482_177311503
ID_chr1_184887779_184890713
ID_chr1_201713178_201715195
ID_chr1_202005694_202006536
ID_chr1_210198377_210199237
ID_chr1_213038054_213039257
ID_chr1_218459581_218461249
ID_chr1_219357757_219360160
ID_chr1_219378602_219380466
ID_chr1_222716399_222716950
ID_chr1_224513596_224514563
ID_chr1_227377582_227379961
ID_chr1_230076724_230078342
ID_chr1_231539813_231540221
ID_chr1_234974429_234975662
ID_chr1_238468586_238470078
ID_chr1_239771878_239773563
ID_chr10_11715817_11716532
ID_chr10_17112542_17114238
ID_chr10_24465686_24466873
ID_chr10_28808580_28810884
ID_chr10_29894901_29896256
ID_chr10_33306598_33307484
ID_chr10_61488207_61490146
ID_chr10_62734831_62736827
ID_chr10_68223400_68223869
ID_chr10_72197392_72197942
ID_chr10_72245869_72246693
ID_chr10_73965698_73966660
ID_chr10_75657409_75660034
ID_chr10_77163437_77166148
ID_chr10_77320723_77322475
ID_chr10_88164476_88166655
ID_chr10_92210729_92212186
ID_chr10_94646268_94647009
ID_chr10_99975884_99977739
ID_chr10_100222460_100223015
ID_chr10_108434163_108435647
ID_chr10_112912165_112913146
ID_chr11_3164868_3165294
ID_chr11_14081335_14082806
ID_chr11_14934052_14934988
ID_chr11_17256170_17257479
ID_chr11_22152853_22153788
ID_chr11_27208886_27210470
ID_chr11_74333201_74333694
ID_chr11_76354954_76355908
ID_chr11_76884914_76886127
ID_chr11_78268575_78269787
ID_chr11_102320539_102321278
ID_chr11_129214428_129215283
ID_chr11_129450493_129452536
ID_chr12_1103606_1105081
ID_chr12_20527358_20528418
ID_chr12_22292669_22294603
ID_chr12_24024396_24025967
ID_chr12_25681322_25682955
ID_chr12_27703073_27704783
ID_chr12_29041267_29042357
ID_chr12_56645329_56646581
ID_chr12_58628887_58629245
ID_chr12_90973928_90975402
ID_chr12_92538903_92539901
ID_chr12_110062386_110062785
ID_chr12_113305545_113306047
ID_chr12_116426113_116427620
ID_chr12_118045728_118046454
ID_chr12_118330194_118330828
ID_chr12_119821586_119823033
ID_chr12_124679309_124680354
ID_chr13_21335690_21337227
ID_chr13_21616004_21617802
ID_chr13_23481124_23481784
ID_chr13_24106349_24107591
ID_chr13_27022339_27023890
ID_chr13_30331107_30332182
ID_chr13_39778997_39780304
ID_chr13_42392440_42394392
ID_chr13_44969517_44970710
ID_chr13_48768807_48769667
ID_chr13_49096525_49099868
ID_chr13_50747263_50748254
ID_chr13_59268883_59270762
ID_chr13_66361778_66363236
ID_chr13_85833697_85834502
ID_chr13_93315795_93316953
ID_chr13_101257885_101258854
ID_chr13_105394026_105395622
ID_chr13_106415604_106416727
ID_chr13_108539981_108541188
ID_chr14_28576474_28578276
ID_chr14_28607822_28610041
ID_chr14_46868955_46869441
ID_chr14_49904027_49904638
ID_chr14_54597199_54598641
ID_chr14_55398444_55399357
ID_chr14_81562675_81563597
ID_chr14_85516667_85518218
ID_chr14_86795848_86797616
ID_chr14_92585819_92587008
ID_chr14_93092664_93093678
ID_chr14_94056414_94057498
ID_chr14_95260400_95261453
ID_chr14_96345638_96346102
ID_chr14_103422626_103423431
ID_chr15_38846122_38847277
ID_chr15_42240840_42241378
ID_chr15_43440401_43441843
ID_chr15_48945130_48946618
ID_chr15_50145056_50145986
ID_chr15_58060528_58060941
ID_chr15_61917220_61917844
ID_chr15_64277096_64277500
ID_chr15_67070519_67071726
ID_chr15_67695860_67696481
ID_chr15_71939634_71940637
ID_chr15_80955359_80956620
ID_chr15_81410075_81411232
ID_chr15_96892978_96894024
ID_chr16_22670510_22671155
ID_chr16_52762525_52763747
ID_chr16_53912258_53914785
ID_chr16_61322891_61324532
ID_chr16_69899875_69901711
ID_chr16_81918933_81919346
ID_chr17_13461740_13463434
ID_chr17_14941934_14943151
ID_chr17_28059353_28060331
ID_chr17_48639751_48640764
ID_chr17_51013300_51013755
ID_chr17_51045215_51048908
ID_chr17_52603921_52605080
ID_chr17_55546817_55548066
ID_chr17_59442945_59443594
ID_chr17_60720576_60721608
ID_chr17_61064559_61066365
ID_chr17_65064163_65065219
ID_chr17_66677220_66678147
ID_chr17_68616230_68616921
ID_chr17_68801534_68802260
ID_chr17_69123220_69124628
ID_chr17_72609095_72610126
ID_chr17_72687537_72688630
ID_chr17_73531409_73532132
ID_chr17_81566350_81567411
ID_chr18_24094407_24095587
ID_chr18_31445862_31446296
ID_chr18_49093135_49096707
ID_chr18_63543998_63544543
ID_chr18_69795131_69796798
ID_chr19_2055885_2056520
ID_chr19_2887117_2888002
ID_chr19_33535012_33535652
ID_chr19_38819239_38819950
ID_chr19_46967098_46968541
ID_chr19_50178238_50179189
ID_chr19_56637704_56638451
ID_chr19_58228387_58229439
ID_chr2_8872876_8873435
ID_chr2_12057164_12058008
ID_chr2_12927833_12929099
ID_chr2_19362321_19363442
ID_chr2_28428287_28430307
ID_chr2_32687604_32689325
ID_chr2_32926584_32927487
ID_chr2_37566210_37567274
ID_chr2_43416300_43417474
ID_chr2_44680845_44681674
ID_chr2_61670364_61672342
ID_chr2_63870507_63872203
ID_chr2_64238400_64239796
ID_chr2_65749454_65750084
ID_chr2_67130159_67131725
ID_chr2_68195766_68196514
ID_chr2_71183544_71184591
ID_chr2_73822941_73823466
ID_chr2_85063926_85064534
ID_chr2_85128943_85129269
ID_chr2_85933511_85936386
ID_chr2_86257977_86258441
ID_chr2_88288360_88288929
ID_chr2_105745074_105746957
ID_chr2_107337321_107338830
ID_chr2_112747820_112751855
ID_chr2_112884451_112885353
ID_chr2_122424684_122425490
ID_chr2_144681842_144682649
ID_chr2_145194642_145195024
ID_chr2_158190732_158193970
ID_chr2_167861971_167863741
ID_chr2_168727833_168728388
ID_chr2_168889552_168890843
ID_chr2_169613315_169614508
ID_chr2_174787399_174789040
ID_chr2_174796136_174797283
ID_chr2_176507497_176508470
ID_chr2_189209429_189211351
ID_chr2_191349821_191353202
ID_chr2_199070108_199071461
ID_chr2_205712318_205713169
ID_chr2_219154980_219155553
ID_chr2_219282314_219283014
ID_chr2_222353217_222355179
ID_chr2_222468128_222469024
ID_chr2_230773112_230775228
ID_chr2_231627717_231628467
ID_chr2_232282039_232282705
ID_chr2_233353979_233354338
ID_chr2_233936164_233937143
ID_chr2_235626745_235627056
ID_chr2_240799909_240800634
ID_chr20_9212469_9213270
ID_chr20_9728472_9728996
ID_chr20_10678633_10680265
ID_chr20_11093746_11095260
ID_chr20_11826078_11826770
ID_chr20_11850336_11851465
ID_chr20_13486686_13487945
ID_chr20_17380533_17382297
ID_chr20_18063767_18064364
ID_chr20_18276335_18277345
ID_chr20_18916844_18918181
ID_chr20_22921510_22922779
ID_chr20_24016525_24018143
ID_chr20_31541668_31543193
ID_chr20_38564029_38564601
ID_chr20_38847728_38848242
ID_chr20_47038672_47039796
ID_chr20_50280992_50281489
ID_chr20_52708035_52708560
ID_chr20_53124681_53125188
ID_chr20_56554224_56555887
ID_chr20_56687063_56687639
ID_chr20_56706637_56707643
ID_chr20_58036676_58037996
ID_chr20_58058405_58060020
ID_chr20_58303368_58303990
ID_chr21_9002029_9002622
ID_chr21_16550258_16552513
ID_chr21_17002663_17004358
ID_chr21_22226155_22227754
ID_chr21_25457288_25457882
ID_chr21_31127540_31128805
ID_chr21_37059936_37061297
ID_chr21_41164037_41164531
ID_chr21_44939501_44940568
ID_chr22_24991419_24992352
ID_chr22_33356408_33357470
ID_chr22_38270477_38271218
ID_chr22_39020989_39021750
ID_chr22_45731468_45732705
ID_chr3_4744283_4744899
ID_chr3_4821206_4821888
ID_chr3_15659165_15660318
ID_chr3_16072191_16074412
ID_chr3_18422928_18424447
ID_chr3_31924579_31925244
ID_chr3_36134264_36134871
ID_chr3_42995544_42996740
ID_chr3_64456354_64457408
ID_chr3_69456621_69457056
ID_chr3_69891929_69893417
ID_chr3_69931008_69931637
ID_chr3_71035146_71035700
ID_chr3_72873288_72873977
ID_chr3_73676311_73676961
ID_chr3_73718210_73719222
ID_chr3_74767994_74768533
ID_chr3_77449373_77450286
ID_chr3_78784780_78785906
ID_chr3_78821889_78824314
ID_chr3_85447913_85448314
ID_chr3_89375469_89377598
ID_chr3_90281599_90283412
ID_chr3_97981235_97985069
ID_chr3_98893690_98894504
ID_chr3_99752967_99753796
ID_chr3_115790410_115791307
ID_chr3_129417030_129418107
ID_chr3_168119431_168120290
ID_chr3_172170404_172171994
ID_chr3_177107800_177108400
ID_chr3_177633261_177634464
ID_chr3_178170444_178171478
ID_chr3_179526527_179527790
ID_chr3_183518328_183519281
ID_chr3_194556000_194557179
ID_chr3_195334811_195335462
ID_chr3_197835387_197837863
ID_chr4_771644_772865
ID_chr4_3043571_3044164
ID_chr4_7083624_7084079
ID_chr4_13891738_13893283
ID_chr4_17140860_17143052
ID_chr4_24731483_24731940
ID_chr4_25172662_25174470
ID_chr4_27253395_27254599
ID_chr4_32025861_32026663
ID_chr4_39133446_39134164
ID_chr4_53497297_53498138
ID_chr4_73897319_73898057
ID_chr4_78155426_78156349
ID_chr4_86719717_86721661
ID_chr4_93326696_93328202
ID_chr4_95250475_95251728
ID_chr4_107348460_107350228
ID_chr4_142231559_142232339
ID_chr4_156293501_156295164
ID_chr4_156773642_156775286
ID_chr4_156998692_157000114
ID_chr4_158024853_158025684
ID_chr4_174119471_174121296
ID_chr4_183361709_183362547
ID_chr4_185111617_185113471
ID_chr4_186932047_186933803
ID_chr5_35319094_35320315
ID_chr5_36610469_36611597
ID_chr5_53612700_53613988
ID_chr5_55937471_55938198
ID_chr5_56404965_56406784
ID_chr5_56688824_56690617
ID_chr5_57219762_57221987
ID_chr5_58890652_58892261
ID_chr5_67476472_67477180
ID_chr5_69042538_69044710
ID_chr5_86102768_86104234
ID_chr5_87644908_87646058
ID_chr5_102223434_102224380
ID_chr5_119343515_119344601
ID_chr5_120445387_120447678
ID_chr5_123937275_123937810
ID_chr5_124573027_124575661
ID_chr5_124604076_124606280
ID_chr5_125228804_125230970
ID_chr5_129962913_129964243
ID_chr5_139268369_139269621
ID_chr5_139765516_139765905
ID_chr5_142674243_142675236
ID_chr5_142847962_142848995
ID_chr5_143260223_143262942
ID_chr5_143290108_143290700
ID_chr5_164623554_164625216
ID_chr6_2141144_2142693
ID_chr6_3371110_3371722
ID_chr6_3382280_3382982
ID_chr6_3868235_3869138
ID_chr6_10046669_10047990
ID_chr6_16558774_16559734
ID_chr6_19535070_19535943
ID_chr6_25628221_25629155
ID_chr6_32962001_32963577
ID_chr6_36915797_36916595
ID_chr6_47160984_47161896
ID_chr6_52839460_52840119
ID_chr6_56851543_56852987
ID_chr6_82137178_82139771
ID_chr6_86440746_86441692
ID_chr6_100202326_100203798
ID_chr6_110385349_110385821
ID_chr6_117918030_117919034
ID_chr6_120197154_120198885
ID_chr6_128585470_128586745
ID_chr6_128925461_128926525
ID_chr6_132412780_132415451
ID_chr6_137371410_137372253
ID_chr6_140988423_140989392
ID_chr6_147116937_147118321
ID_chr6_148518660_148519496
ID_chr6_149248698_149250562
ID_chr6_157950300_157951549
ID_chr6_158002891_158004233
ID_chr7_3156353_3156931
ID_chr7_14746999_14749293
ID_chr7_16295161_16296289
ID_chr7_17579869_17580782
ID_chr7_18393024_18394780
ID_chr7_19321744_19322778
ID_chr7_22025468_22026586
ID_chr7_38207711_38208457
ID_chr7_42069726_42070591
ID_chr7_42549210_42550783
ID_chr7_43246207_43247219
ID_chr7_45682440_45683610
ID_chr7_46745030_46746698
ID_chr7_47827218_47828127
ID_chr7_50832438_50833552
ID_chr7_55420105_55421920
ID_chr7_55628668_55629539
ID_chr7_74083008_74083684
ID_chr7_80839423_80840388
ID_chr7_80905388_80908171
ID_chr7_84017359_84018453
ID_chr7_85155477_85157439
ID_chr7_88147277_88147664
ID_chr7_92017933_92019038
ID_chr7_94809951_94812520
ID_chr7_95931386_95931989
ID_chr7_98418411_98419337
ID_chr7_115112382_115114989
ID_chr7_121020095_121020630
ID_chr7_121603628_121606210
ID_chr7_131413488_131414136
ID_chr7_132296548_132297631
ID_chr7_133948225_133949694
ID_chr7_134233510_134235577
ID_chr7_134599005_134599884
ID_chr7_138438795_138439564
ID_chr7_140810847_140811739
ID_chr7_145909373_145910860
ID_chr8_15738249_15738687
ID_chr8_30305128_30306261
ID_chr8_52273003_52274039
ID_chr8_58965009_58966828
ID_chr8_67009668_67011170
ID_chr8_74912558_74913786
ID_chr8_81389405_81390554
ID_chr8_81661203_81662985
ID_chr8_84353043_84354803
ID_chr8_88269541_88271315
ID_chr8_89545798_89547829
ID_chr8_94241435_94242980
ID_chr8_97423652_97425587
ID_chr8_97855823_97857251
ID_chr8_101624365_101625470
ID_chr8_101750167_101752772
ID_chr8_108139771_108140389
ID_chr8_109257672_109258044
ID_chr8_121023510_121024760
ID_chr8_121189288_121191122
ID_chr8_121364698_121366065
ID_chr8_121714122_121715454
ID_chr8_127233581_127234681
ID_chr8_127400356_127401541
ID_chr8_128093841_128094993
ID_chr9_3745847_3747336
ID_chr9_7982994_7984539
ID_chr9_16344253_16345071
ID_chr9_36928099_36929202
ID_chr9_37583318_37583681
ID_chr9_70403470_70403903
ID_chr9_74034832_74036846
ID_chr9_94980869_94982306
ID_chr9_95746442_95747385
ID_chr9_108021985_108023262
ID_chr9_130835592_130836159
ID_chrX_3812051_3813124
ID_chrX_47796659_47797220
ID_chrX_73943692_73944744
ID_chr1_7036644_7037798
ID_chr1_7265498_7266776
ID_chr1_9115557_9116076
ID_chr1_9293809_9295725
ID_chr1_9561409_9561953
ID_chr1_11703422_11704298
ID_chr1_12314060_12315108
ID_chr1_12665212_12666227
ID_chr1_16267573_16268572
ID_chr1_17265903_17266448
ID_chr1_21148849_21150988
ID_chr1_22296695_22298154
ID_chr1_24830145_24831620
ID_chr1_28812806_28814023
ID_chr1_31934483_31935775
ID_chr1_32711914_32712788
ID_chr1_33436195_33437414
ID_chr1_34984099_34985779
ID_chr1_36906492_36906939
ID_chr1_37166558_37168146
ID_chr1_41934429_41936975
ID_chr1_42043493_42044496
ID_chr1_44506990_44508440
ID_chr1_45441796_45443109
ID_chr1_49170710_49172689
ID_chr1_50699237_50700774
ID_chr1_56258668_56259738
ID_chr1_59916504_59917666
ID_chr1_60607596_60609794
ID_chr1_62962362_62963628
ID_chr1_77536324_77537471
ID_chr1_81361330_81362175
ID_chr1_89021247_89023322
ID_chr1_94295671_94296650
ID_chr1_99765770_99767100
ID_chr1_101519959_101520793
ID_chr1_103332056_103334269
ID_chr1_108052917_108054295
ID_chr1_109237201_109238141
ID_chr1_113321697_113322629
ID_chr1_115229805_115231022
ID_chr1_115922842_115923926
ID_chr1_119101309_119102601
ID_chr1_151972225_151974152
ID_chr1_154863358_154864401
ID_chr1_154886195_154887218
ID_chr1_159174850_159176445
ID_chr1_162074231_162075468
ID_chr1_170707243_170709965
ID_chr1_172969802_172971258
ID_chr1_174990038_174991136
ID_chr1_178464785_178465753
ID_chr1_186895099_186897151
ID_chr1_198879656_198882200
ID_chr1_203992189_203993061
ID_chr1_207024883_207027252
ID_chr1_212289780_212292372
ID_chr1_212485663_212486665
ID_chr1_213131795_213132856
ID_chr1_213660870_213662249
ID_chr1_214463271_214464512
ID_chr1_218496309_218497362
ID_chr1_218969530_218970926
ID_chr1_219204433_219208193
ID_chr1_220843388_220844580
ID_chr1_221117133_221118875
ID_chr1_231174514_231175751
ID_chr1_231416872_231419458
ID_chr1_234616569_234619947
ID_chr1_240000104_240001991
ID_chr10_3094966_3096341
ID_chr10_3844506_3845760
ID_chr10_3934822_3935829
ID_chr10_24778296_24778596
ID_chr10_31883606_31885109
ID_chr10_59584872_59585762
ID_chr10_61361925_61364148
ID_chr10_62915790_62917070
ID_chr10_64173013_64175279
ID_chr10_64976178_64976736
ID_chr10_67601452_67603751
ID_chr10_72675528_72677547
ID_chr10_73922626_73923512
ID_chr10_74681920_74682765
ID_chr10_77692523_77693664
ID_chr10_91758205_91760626
ID_chr10_94358357_94359096
ID_chr10_106671120_106672628
ID_chr10_107275504_107276225
ID_chr10_124728122_124729325
ID_chr11_4111249_4112495
ID_chr11_9310389_9311041
ID_chr11_16095678_16096677
ID_chr11_16418211_16419830
ID_chr11_18749329_18750502
ID_chr11_29687168_29689210
ID_chr11_32791405_32793306
ID_chr11_35099070_35100489
ID_chr11_46054702_46056341
ID_chr11_47857738_47859112
ID_chr11_55793021_55794162
ID_chr11_59207834_59209746
ID_chr11_59462925_59463970
ID_chr11_60686532_60687299
ID_chr11_72773081_72773905
ID_chr11_77097033_77097516
ID_chr11_78297995_78301288
ID_chr11_95082154_95083570
ID_chr11_99383368_99384688
ID_chr11_100755904_100758840
ID_chr11_105244069_105245278
ID_chr11_105524057_105525142
ID_chr11_112977089_112978931
ID_chr11_113690459_113691332
ID_chr11_113721741_113722988
ID_chr11_122150375_122151928
ID_chr11_125275847_125277253
ID_chr11_128457593_128458978
ID_chr11_130090064_130090753
ID_chr12_2691322_2691707
ID_chr12_9349519_9351330
ID_chr12_9925559_9926232
ID_chr12_13803123_13804801
ID_chr12_13839169_13840193
ID_chr12_15662818_15664088
ID_chr12_19338103_19338990
ID_chr12_20556436_20558966
ID_chr12_21485682_21486545
ID_chr12_24062140_24063555
ID_chr12_25744753_25746208
ID_chr12_25838653_25840861
ID_chr12_28621996_28623020
ID_chr12_29552314_29554221
ID_chr12_30197304_30198491
ID_chr12_34021758_34022902
ID_chr12_37597918_37600499
ID_chr12_43662225_43664400
ID_chr12_43981476_43983587
ID_chr12_52707625_52708661
ID_chr12_62327950_62328920
ID_chr12_66106683_66108027
ID_chr12_73030520_73032103
ID_chr12_76993447_76994081
ID_chr12_81391170_81392254
ID_chr12_83004453_83005377
ID_chr12_88743783_88745142
ID_chr12_89019102_89020341
ID_chr12_93698504_93699209
ID_chr12_103850930_103852205
ID_chr12_116064702_116069048
ID_chr12_122826854_122827993
ID_chr13_20294276_20295372
ID_chr13_22064503_22065639
ID_chr13_24167585_24169342
ID_chr13_38398509_38399687
ID_chr13_41651329_41651948
ID_chr13_42398201_42399077
ID_chr13_45166449_45168261
ID_chr13_45393729_45395416
ID_chr13_73427431_73429560
ID_chr13_85297891_85299086
ID_chr13_87952724_87954734
ID_chr13_100989169_100990495
ID_chr13_104658499_104659957
ID_chr14_32251718_32252669
ID_chr14_34677457_34678714
ID_chr14_35515600_35516906
ID_chr14_58238431_58240732
ID_chr14_60301434_60302485
ID_chr14_63475304_63476598
ID_chr14_68274760_68276177
ID_chr14_71531945_71533264
ID_chr14_86798867_86799994
ID_chr14_88358705_88360196
ID_chr14_90533708_90534730
ID_chr14_91885457_91886737
ID_chr15_23050218_23051419
ID_chr15_33132528_33133374
ID_chr15_35141716_35142466
ID_chr15_38867877_38868889
ID_chr15_40091616_40093197
ID_chr15_48423897_48425493
ID_chr15_48890493_48892033
ID_chr15_50281278_50282129
ID_chr15_64524545_64526050
ID_chr15_68333672_68335353
ID_chr15_69504330_69505222
ID_chr15_69742551_69743788
ID_chr15_74443393_74445275
ID_chr15_79261470_79262261
ID_chr15_80638216_80639527
ID_chr15_84035073_84035818
ID_chr15_85091169_85092257
ID_chr15_88836530_88837912
ID_chr15_94199334_94200445
ID_chr15_94204686_94207234
ID_chr15_98832884_98834381
ID_chr15_99185164_99186469
ID_chr16_5084174_5084939
ID_chr16_11596941_11598158
ID_chr16_14958599_14959500
ID_chr16_17430959_17431493
ID_chr16_21272934_21273605
ID_chr16_25155363_25156941
ID_chr16_48041636_48042601
ID_chr16_50202399_50203609
ID_chr16_54699417_54700322
ID_chr16_67422289_67423357
ID_chr16_67966943_67969127
ID_chr16_69476639_69477751
ID_chr16_71882330_71883359
ID_chr16_72312592_72314022
ID_chr16_75836803_75838841
ID_chr16_80459020_80460235
ID_chr17_856502_857612
ID_chr17_4087615_4088985
ID_chr17_16363687_16364365
ID_chr17_20592984_20593455
ID_chr17_31228341_31229437
ID_chr17_31558312_31559744
ID_chr17_35650415_35651736
ID_chr17_43437591_43438367
ID_chr17_48438381_48439473
ID_chr17_55641448_55646020
ID_chr17_59759653_59760605
ID_chr17_64991672_64992917
ID_chr17_69676916_69678943
ID_chr17_70215435_70216247
ID_chr17_70596917_70597324
ID_chr17_74404640_74405217
ID_chr17_76053313_76054656
ID_chr18_26301619_26302364
ID_chr18_49139469_49141606
ID_chr18_50796472_50797935
ID_chr18_53794996_53797076
ID_chr18_55464329_55465684
ID_chr18_57727547_57728919
ID_chr18_57845647_57846658
ID_chr18_63261786_63263482
ID_chr18_71877555_71879010
ID_chr18_74945909_74947262
ID_chr18_78721946_78723164
ID_chr19_2239081_2240006
ID_chr19_3579477_3580877
ID_chr19_17859196_17860322
ID_chr19_30391701_30393655
ID_chr19_36378621_36379217
ID_chr19_45715122_45715860
ID_chr19_47189639_47191314
ID_chr19_50392225_50393567
ID_chr2_7525097_7526547
ID_chr2_10632040_10632700
ID_chr2_18096664_18097977
ID_chr2_18299092_18300789
ID_chr2_26865338_26865904
ID_chr2_30338353_30339082
ID_chr2_31475424_31476369
ID_chr2_33022809_33024237
ID_chr2_34049234_34050424
ID_chr2_37635618_37636447
ID_chr2_38740502_38741860
ID_chr2_42480172_42481180
ID_chr2_43281979_43282685
ID_chr2_43519446_43520313
ID_chr2_45386282_45387154
ID_chr2_49306534_49307894
ID_chr2_50999958_51003126
ID_chr2_54309444_54311265
ID_chr2_55422322_55423873
ID_chr2_62717354_62718070
ID_chr2_63860890_63861672
ID_chr2_64052041_64053101
ID_chr2_66824554_66825358
ID_chr2_70596174_70597907
ID_chr2_74839925_74841224
ID_chr2_78448813_78450323
ID_chr2_96315267_96316356
ID_chr2_101699246_101701057
ID_chr2_108135069_108135967
ID_chr2_108391646_108394129
ID_chr2_108412599_108413867
ID_chr2_110126014_110127551
ID_chr2_111957409_111959366
ID_chr2_112550863_112552022
ID_chr2_113817924_113819337
ID_chr2_119377435_119378593
ID_chr2_119455018_119455856
ID_chr2_126951962_126952839
ID_chr2_142064216_142068888
ID_chr2_148166073_148168403
ID_chr2_149597335_149599085
ID_chr2_150689971_150690858
ID_chr2_152319613_152321385
ID_chr2_155845811_155847063
ID_chr2_157898192_157899468
ID_chr2_161122249_161124656
ID_chr2_167271755_167273136
ID_chr2_168974220_168975068
ID_chr2_170549595_170551485
ID_chr2_171711064_171712831
ID_chr2_177673767_177675037
ID_chr2_177728503_177729781
ID_chr2_181257800_181259602
ID_chr2_188600440_188602703
ID_chr2_204024487_204025381
ID_chr2_206068282_206068742
ID_chr2_207539879_207540959
ID_chr2_216774746_216775626
ID_chr2_217080536_217080942
ID_chr2_220173480_220174283
ID_chr2_226772246_226774351
ID_chr2_230781229_230782627
ID_chr2_232205714_232206653
ID_chr2_232771690_232773599
ID_chr2_237904868_237905630
ID_chr20_642521_643628
ID_chr20_4950882_4952338
ID_chr20_8330452_8332160
ID_chr20_10039683_10041262
ID_chr20_10113537_10115179
ID_chr20_10714621_10715602
ID_chr20_11079359_11080886
ID_chr20_12171494_12173975
ID_chr20_14259408_14260687
ID_chr20_14288548_14290201
ID_chr20_19980621_19981664
ID_chr20_22204325_22205461
ID_chr20_22833142_22834524
ID_chr20_25542545_25543849
ID_chr20_29283630_29285693
ID_chr20_29565388_29565974
ID_chr20_35048149_35049730
ID_chr20_43974799_43979209
ID_chr20_46375497_46376570
ID_chr20_48734069_48734468
ID_chr20_48840994_48842304
ID_chr20_53584540_53585618
ID_chr20_53805315_53806470
ID_chr20_53933431_53935475
ID_chr21_8988791_8999879
ID_chr21_13270437_13271670
ID_chr21_16568642_16573033
ID_chr21_17680120_17681287
ID_chr21_25664350_25665293
ID_chr21_27694211_27695269
ID_chr21_29033385_29034667
ID_chr21_35581209_35582884
ID_chr21_45154357_45155380
ID_chr22_19463448_19464455
ID_chr22_32590914_32593181
ID_chr22_35982431_35983358
ID_chr22_39490065_39490690
ID_chr22_45064125_45065218
ID_chr22_45536829_45539079
ID_chr22_46073858_46074646
ID_chr22_48423024_48423585
ID_chr22_49979303_49980010
ID_chr22_50085144_50086329
ID_chr3_9986290_9987882
ID_chr3_11602565_11603405
ID_chr3_12423390_12425287
ID_chr3_14210226_14212212
ID_chr3_15275178_15276761
ID_chr3_22244603_22245858
ID_chr3_30658650_30660184
ID_chr3_32397137_32398310
ID_chr3_54007501_54008682
ID_chr3_55475279_55477774
ID_chr3_59029657_59030750
ID_chr3_64361807_64362807
ID_chr3_64365421_64366249
ID_chr3_67093194_67095201
ID_chr3_69089532_69090695
ID_chr3_69435212_69436216
ID_chr3_71218596_71219418
ID_chr3_71955254_71956173
ID_chr3_72678239_72680379
ID_chr3_73726545_73728502
ID_chr3_76539539_76540759
ID_chr3_79296832_79298066
ID_chr3_88414318_88414760
ID_chr3_89143133_89148148
ID_chr3_89532315_89534377
ID_chr3_105773722_105774721
ID_chr3_111775976_111777854
ID_chr3_119036181_119037210
ID_chr3_123604420_123606647
ID_chr3_129657403_129658772
ID_chr3_134284938_134286629
ID_chr3_141331095_141332744
ID_chr3_147916270_147917932
ID_chr3_148174361_148176497
ID_chr3_149272613_149273727
ID_chr3_159796084_159797732
ID_chr3_167743247_167744269
ID_chr3_170436635_170437806
ID_chr3_184937272_184938182
ID_chr3_185532661_185533690
ID_chr3_194767280_194768030
ID_chr3_195423440_195424166
ID_chr4_2843191_2843863
ID_chr4_3106500_3107472
ID_chr4_16122624_16123892
ID_chr4_17762683_17764527
ID_chr4_25132645_25133661
ID_chr4_26281699_26282357
ID_chr4_27129370_27130710
ID_chr4_30429560_30431406
ID_chr4_48509188_48510223
ID_chr4_48830564_48832127
ID_chr4_56409394_56411807
ID_chr4_57078413_57079755
ID_chr4_75939959_75940994
ID_chr4_89170899_89174218
ID_chr4_101155001_101156248
ID_chr4_103933490_103934666
ID_chr4_122366845_122368190
ID_chr4_123856593_123857785
ID_chr4_140078054_140079214
ID_chr4_140350847_140352061
ID_chr4_145480349_145483872
ID_chr4_182206324_182208367
ID_chr5_9453586_9454804
ID_chr5_14936490_14938096
ID_chr5_16661701_16662302
ID_chr5_18984453_18986195
ID_chr5_40654297_40655978
ID_chr5_40801613_40802177
ID_chr5_43085936_43086676
ID_chr5_43531135_43532207
ID_chr5_52765542_52766446
ID_chr5_53337703_53338268
ID_chr5_53450391_53451583
ID_chr5_65576845_65578090
ID_chr5_67287272_67288783
ID_chr5_80268450_80269526
ID_chr5_81849065_81852634
ID_chr5_87949361_87951168
ID_chr5_89442770_89444171
ID_chr5_90878167_90879490
ID_chr5_94463409_94464689
ID_chr5_118052259_118053410
ID_chr5_121461890_121463490
ID_chr5_123124723_123126696
ID_chr5_132800168_132802298
ID_chr5_135887060_135887884
ID_chr5_137891640_137892365
ID_chr5_142747604_142749606
ID_chr5_145854596_145856272
ID_chr5_147083700_147086783
ID_chr5_157100060_157100853
ID_chr5_164048494_164049168
ID_chr5_169888477_169890172
ID_chr5_175447977_175448960
ID_chr5_177500552_177501470
ID_chr6_1916221_1918436
ID_chr6_2182112_2182733
ID_chr6_8957973_8960259
ID_chr6_11143582_11145005
ID_chr6_15316281_15317458
ID_chr6_15563267_15563934
ID_chr6_20703021_20703650
ID_chr6_24052202_24053667
ID_chr6_25641912_25643407
ID_chr6_26401012_26403274
ID_chr6_27091214_27092874
ID_chr6_28747014_28748756
ID_chr6_38219806_38220720
ID_chr6_42007110_42008633
ID_chr6_43686329_43688270
ID_chr6_44965886_44967653
ID_chr6_56651756_56653966
ID_chr6_74734154_74736232
ID_chr6_79525170_79526625
ID_chr6_89560534_89563314
ID_chr6_94541402_94541932
ID_chr6_105592877_105594566
ID_chr6_105759332_105761667
ID_chr6_105809950_105811741
ID_chr6_106924697_106925663
ID_chr6_112794474_112795949
ID_chr6_125913286_125914479
ID_chr6_127730786_127731918
ID_chr6_132279433_132280218
ID_chr6_135425289_135426608
ID_chr6_150301338_150303371
ID_chr6_154931964_154933448
ID_chr6_159038964_159039968
ID_chr6_162727197_162728171
ID_chr7_2175125_2176627
ID_chr7_5730976_5731618
ID_chr7_8190098_8191265
ID_chr7_8355518_8357732
ID_chr7_11457568_11459972
ID_chr7_13015755_13018521
ID_chr7_16564511_16565462
ID_chr7_16785141_16787054
ID_chr7_18208858_18209465
ID_chr7_19676773_19678003
ID_chr7_19749177_19750559
ID_chr7_20710430_20711125
ID_chr7_24877381_24882084
ID_chr7_25788952_25789497
ID_chr7_26203911_26205272
ID_chr7_28572056_28573684
ID_chr7_28768353_28769377
ID_chr7_29811533_29812039
ID_chr7_30184366_30185430
ID_chr7_30363616_30364433
ID_chr7_30468606_30470467
ID_chr7_31751343_31752490
ID_chr7_33674762_33676266
ID_chr7_36960056_36963642
ID_chr7_37369146_37371016
ID_chr7_41107464_41109004
ID_chr7_41198256_41200061
ID_chr7_41333078_41334840
ID_chr7_41955315_41956436
ID_chr7_43568243_43569961
ID_chr7_43673587_43676797
ID_chr7_46543364_46546790
ID_chr7_47770919_47771839
ID_chr7_56073902_56074913
ID_chr7_73282986_73283698
ID_chr7_77387299_77389249
ID_chr7_80466068_80468154
ID_chr7_84083450_84086405
ID_chr7_84354373_84355732
ID_chr7_95689917_95691138
ID_chr7_96649542_96651044
ID_chr7_96818620_96820790
ID_chr7_97692817_97693916
ID_chr7_102834066_102837064
ID_chr7_106030874_106031837
ID_chr7_106345293_106347926
ID_chr7_110759867_110761635
ID_chr7_129664253_129665410
ID_chr7_135620457_135621846
ID_chr7_138929656_138930667
ID_chr7_141616303_141618687
ID_chr7_148269133_148270456
ID_chr7_149839913_149840650
ID_chr7_156008490_156009343
ID_chr8_217220_217622
ID_chr8_19414330_19415991
ID_chr8_29416779_29417414
ID_chr8_29694823_29697392
ID_chr8_35082558_35083817
ID_chr8_38789221_38791888
ID_chr8_41021876_41023632
ID_chr8_47663256_47664388
ID_chr8_53909759_53911366
ID_chr8_55892572_55894074
ID_chr8_56889392_56890760
ID_chr8_57864604_57867266
ID_chr8_57965692_57966446
ID_chr8_59114482_59116053
ID_chr8_70744922_70746251
ID_chr8_71223694_71225038
ID_chr8_74281433_74282283
ID_chr8_79665582_79667267
ID_chr8_85106397_85107908
ID_chr8_87977722_87979659
ID_chr8_90539688_90540316
ID_chr8_90624962_90626541
ID_chr8_91612151_91613103
ID_chr8_99906139_99906580
ID_chr8_104664431_104666840
ID_chr8_106191462_106194256
ID_chr8_106221430_106222067
ID_chr8_107406003_107408153
ID_chr8_107773166_107775223
ID_chr8_109393787_109394562
ID_chr8_111026360_111028201
ID_chr8_112715190_112716697
ID_chr8_115409334_115410802
ID_chr8_119231015_119232022
ID_chr8_119605850_119606998
ID_chr8_120262806_120263746
ID_chr8_125162686_125164417
ID_chr8_126805137_126805979
ID_chr8_128090702_128091520
ID_chr8_136238731_136239991
ID_chr8_136694427_136695264
ID_chr8_137613996_137615416
ID_chr8_140479408_140480345
ID_chr9_3862103_3864022
ID_chr9_16864330_16865764
ID_chr9_18392923_18394294
ID_chr9_19379316_19380997
ID_chr9_32865836_32866944
ID_chr9_70176893_70178104
ID_chr9_73547550_73549358
ID_chr9_83956103_83957152
ID_chr9_91341024_91342240
ID_chr9_98488628_98489402
ID_chr9_105466514_105467586
ID_chr9_110173199_110173576
ID_chr9_115672477_115673782
ID_chr9_124529904_124531329
ID_chr9_128244871_128246412
ID_chr9_136567302_136568214
ID_chrX_18654950_18655722
ID_chrX_40700346_40701340
ID_chrX_41921391_41923064
ID_chrX_50800503_50801860
ID_chrX_57586803_57587676
ID_chrX_86008553_86009341
ID_chrX_91847526_91848580
ID_chrX_110740736_110741899
ID_chrX_120358538_120359456
ID_chrX_144774929_144775984
ID_chr1_1031125_1031851
ID_chr1_1063765_1064715
ID_chr1_1432958_1434277
ID_chr1_8027679_8029384
ID_chr1_8914950_8916209
ID_chr1_9274995_9276163
ID_chr1_9925973_9927884
ID_chr1_11157872_11159857
ID_chr1_11478583_11479347
ID_chr1_12368455_12370196
ID_chr1_12678014_12679241
ID_chr1_15200231_15201237
ID_chr1_19659283_19660553
ID_chr1_20613325_20614484
ID_chr1_21322165_21325564
ID_chr1_23167197_23168016
ID_chr1_23771943_23773531
ID_chr1_24586963_24587870
ID_chr1_25312644_25313357
ID_chr1_25433045_25435094
ID_chr1_26597343_26598080
ID_chr1_27057220_27058586
ID_chr1_28089897_28091655
ID_chr1_29708718_29710497
ID_chr1_36102334_36102992
ID_chr1_37816897_37818292
ID_chr1_39110120_39111237
ID_chr1_39845468_39846478
ID_chr1_42848419_42849248
ID_chr1_44793281_44794863
ID_chr1_46642711_46644339
ID_chr1_47394976_47395991
ID_chr1_58515604_58516528
ID_chr1_59322357_59323497
ID_chr1_59354594_59355889
ID_chr1_60353359_60354508
ID_chr1_60574827_60576117
ID_chr1_60715364_60716998
ID_chr1_60821691_60824617
ID_chr1_63140495_63142914
ID_chr1_63434826_63435884
ID_chr1_66229430_66232633
ID_chr1_66445731_66446880
ID_chr1_66519644_66522439
ID_chr1_69661592_69663483
ID_chr1_70209346_70210005
ID_chr1_73825268_73826514
ID_chr1_77228739_77229717
ID_chr1_83764987_83766131
ID_chr1_84431902_84435101
ID_chr1_87190881_87192237
ID_chr1_87272849_87274226
ID_chr1_88318363_88320132
ID_chr1_89218480_89220730
ID_chr1_94169199_94171751
ID_chr1_94325172_94327693
ID_chr1_103159790_103161401
ID_chr1_103161657_103163461
ID_chr1_103176173_103178876
ID_chr1_107393718_107395466
ID_chr1_112550872_112551817
ID_chr1_113181669_113182403
ID_chr1_113416574_113417878
ID_chr1_116586563_116587638
ID_chr1_117967022_117968242
ID_chr1_148679207_148679770
ID_chr1_150695951_150697953
ID_chr1_150819712_150821490
ID_chr1_150998540_151000206
ID_chr1_151933066_151935572
ID_chr1_151952392_151953932
ID_chr1_153528517_153529828
ID_chr1_153990245_153991275
ID_chr1_157733866_157734798
ID_chr1_159176926_159177764
ID_chr1_160284344_160285492
ID_chr1_169658564_169659857
ID_chr1_169963702_169965131
ID_chr1_171245236_171246283
ID_chr1_173211875_173213815
ID_chr1_174262455_174263750
ID_chr1_176183336_176184269
ID_chr1_178133146_178134737
ID_chr1_179373878_179374628
ID_chr1_180137689_180138182
ID_chr1_182289440_182291039
ID_chr1_182964102_182966170
ID_chr1_184589743_184591016
ID_chr1_186151614_186153463
ID_chr1_187680375_187681354
ID_chr1_188026983_188029442
ID_chr1_197721697_197722524
ID_chr1_198826540_198828422
ID_chr1_199082736_199084576
ID_chr1_200075231_200077667
ID_chr1_200373217_200375324
ID_chr1_200773962_200775074
ID_chr1_201709400_201710076
ID_chr1_202805370_202807501
ID_chr1_204065077_204065975
ID_chr1_205217143_205217858
ID_chr1_205477397_205478850
ID_chr1_206685750_206686824
ID_chr1_207402457_207403563
ID_chr1_210232255_210234485
ID_chr1_210339292_210340436
ID_chr1_211319887_211320335
ID_chr1_211461020_211461949
ID_chr1_211463828_211465157
ID_chr1_212482310_212483616
ID_chr1_221611621_221613073
ID_chr1_221629777_221631038
ID_chr1_222061280_222062206
ID_chr1_222811492_222812482
ID_chr1_226001973_226003181
ID_chr1_227161296_227162051
ID_chr1_229440322_229442315
ID_chr1_232028736_232030150
ID_chr1_232952527_232953363
ID_chr1_235936878_235937854
ID_chr1_238495303_238496041
ID_chr1_243315271_243317624
ID_chr1_244295954_244296986
ID_chr1_244599444_244600566
ID_chr1_246141532_246143338
ID_chr1_248591940_248593400
ID_chr10_3281266_3282614
ID_chr10_4279614_4281391
ID_chr10_7132699_7134333
ID_chr10_11414181_11415219
ID_chr10_14653164_14654650
ID_chr10_14657929_14659158
ID_chr10_16647583_16649047
ID_chr10_24209333_24210970
ID_chr10_24938304_24939260
ID_chr10_28628026_28629324
ID_chr10_29392112_29392838
ID_chr10_31018003_31020345
ID_chr10_36724505_36726913
ID_chr10_43417534_43418670
ID_chr10_50509692_50512049
ID_chr10_52754706_52756515
ID_chr10_59387093_59388661
ID_chr10_61760703_61763054
ID_chr10_62055763_62057153
ID_chr10_63123727_63124713
ID_chr10_63501654_63503823
ID_chr10_63552778_63553957
ID_chr10_70985232_70985892
ID_chr10_72033310_72034802
ID_chr10_74913137_74914247
ID_chr10_74932244_74933801
ID_chr10_75147873_75148790
ID_chr10_77379911_77381094
ID_chr10_77694802_77696407
ID_chr10_80287161_80288080
ID_chr10_82964358_82965221
ID_chr10_88974552_88975752
ID_chr10_88990465_88994496
ID_chr10_91311450_91314549
ID_chr10_93293659_93294535
ID_chr10_94548750_94549900
ID_chr10_95466951_95467872
ID_chr10_95484922_95486168
ID_chr10_95741562_95743755
ID_chr10_97810055_97811190
ID_chr10_98460298_98461844
ID_chr10_99660904_99662364
ID_chr10_100072519_100073671
ID_chr10_100307120_100308207
ID_chr10_102326941_102328234
ID_chr10_103504014_103505021
ID_chr10_106919705_106921036
ID_chr10_110739245_110740658
ID_chr10_111565136_111566625
ID_chr10_112957272_112960981
ID_chr10_113063000_113063979
ID_chr10_114901772_114903123
ID_chr10_116926281_116927248
ID_chr10_117117207_117118575
ID_chr10_119134982_119137126
ID_chr10_119856691_119858093
ID_chr10_121118021_121119080
ID_chr10_123745870_123746953
ID_chr10_126390401_126392640
ID_chr10_128149559_128150810
ID_chr11_804779_806081
ID_chr11_3152968_3154522
ID_chr11_11936834_11938193
ID_chr11_14639368_14641245
ID_chr11_15606917_15608207
ID_chr11_15819252_15820553
ID_chr11_16150528_16152701
ID_chr11_22728548_22729663
ID_chr11_26284074_26287481
ID_chr11_26570245_26571645
ID_chr11_27498577_27499587
ID_chr11_28619342_28620643
ID_chr11_29563895_29565759
ID_chr11_33195094_33196540
ID_chr11_34791988_34793765
ID_chr11_35821716_35823187
ID_chr11_35952705_35954319
ID_chr11_46238856_46240223
ID_chr11_46918204_46919135
ID_chr11_55257111_55260119
ID_chr11_57648361_57650398
ID_chr11_60974265_60975329
ID_chr11_61526263_61527559
ID_chr11_61580957_61582154
ID_chr11_62378248_62378980
ID_chr11_62457043_62459529
ID_chr11_66637809_66639487
ID_chr11_67160987_67162177
ID_chr11_70258289_70259672
ID_chr11_71422647_71424183
ID_chr11_75970781_75971686
ID_chr11_85551107_85553260
ID_chr11_85779779_85781019
ID_chr11_86742859_86744288
ID_chr11_89308985_89310091
ID_chr11_95139710_95141781
ID_chr11_95253375_95254993
ID_chr11_100708941_100710085
ID_chr11_103891972_103893530
ID_chr11_104782523_104784381
ID_chr11_108620084_108622341
ID_chr11_108895372_108897815
ID_chr11_110832687_110834043
ID_chr11_112073806_112074749
ID_chr11_114166493_114167785
ID_chr11_115919268_115920435
ID_chr11_117315220_117316832
ID_chr11_120168977_120169930
ID_chr11_122188049_122190238
ID_chr11_122196576_122198795
ID_chr11_128026177_128027416
ID_chr11_129638838_129640396
ID_chr11_130077709_130078848
ID_chr11_131769084_131770453
ID_chr11_131933618_131935097
ID_chr11_132041554_132043029
ID_chr11_134584733_134585693
ID_chr12_453579_454083
ID_chr12_518378_519593
ID_chr12_1161729_1163124
ID_chr12_1283739_1284730
ID_chr12_1739178_1739770
ID_chr12_3205942_3206752
ID_chr12_5220777_5223311
ID_chr12_5267644_5269379
ID_chr12_6322847_6324204
ID_chr12_6835634_6836095
ID_chr12_7859665_7861236
ID_chr12_8179926_8180767
ID_chr12_9398006_9400134
ID_chr12_12430193_12431701
ID_chr12_14416138_14418881
ID_chr12_14920497_14921878
ID_chr12_15767009_15768381
ID_chr12_20486036_20487484
ID_chr12_21515572_21517388
ID_chr12_23943723_23946436
ID_chr12_24045235_24046702
ID_chr12_24057080_24059151
ID_chr12_25592028_25593463
ID_chr12_25683614_25685072
ID_chr12_25852377_25853939
ID_chr12_25860949_25862370
ID_chr12_26853744_26854418
ID_chr12_29241981_29242866
ID_chr12_31150659_31151395
ID_chr12_31470836_31472820
ID_chr12_37630161_37632446
ID_chr12_43716779_43718558
ID_chr12_50186313_50189019
ID_chr12_52267417_52268931
ID_chr12_52506776_52507553
ID_chr12_57864632_57865858
ID_chr12_58424659_58426687
ID_chr12_63333843_63335142
ID_chr12_64668973_64670304
ID_chr12_64739724_64740364
ID_chr12_65168940_65171029
ID_chr12_68787116_68788199
ID_chr12_69458778_69460532
ID_chr12_69469996_69471333
ID_chr12_70365124_70367260
ID_chr12_75759273_75760738
ID_chr12_78398441_78399364
ID_chr12_83198128_83199634
ID_chr12_85424846_85425616
ID_chr12_89211332_89213210
ID_chr12_91317926_91320158
ID_chr12_100163310_100164806
ID_chr12_100993582_100994562
ID_chr12_109998622_110000660
ID_chr12_110047772_110049440
ID_chr12_111324793_111325586
ID_chr12_115960297_115961498
ID_chr12_116134845_116136392
ID_chr12_118840395_118841300
ID_chr12_119667095_119668596
ID_chr12_121229855_121230775
ID_chr12_123387985_123389069
ID_chr12_126418228_126418920
ID_chr12_131365951_131366585
ID_chr12_132489505_132490160
ID_chr12_132685356_132686357
ID_chr13_21332388_21334285
ID_chr13_30571723_30573705
ID_chr13_33250440_33253162
ID_chr13_33622991_33624921
ID_chr13_34941609_34942509
ID_chr13_38012031_38012975
ID_chr13_39561665_39562268
ID_chr13_40370003_40372042
ID_chr13_44093001_44094561
ID_chr13_46613488_46616839
ID_chr13_48856904_48858930
ID_chr13_50155932_50157679
ID_chr13_50690661_50692424
ID_chr13_51065873_51067296
ID_chr13_51617082_51619555
ID_chr13_57211766_57214212
ID_chr13_67116560_67118741
ID_chr13_68714897_68716606
ID_chr13_70026896_70028211
ID_chr13_73657269_73658770
ID_chr13_75876088_75877251
ID_chr13_76042849_76045747
ID_chr13_77598966_77600121
ID_chr13_78009484_78011161
ID_chr13_79383917_79384544
ID_chr13_79399606_79400754
ID_chr13_80082673_80085886
ID_chr13_82715916_82718924
ID_chr13_85503154_85504838
ID_chr13_88622715_88623864
ID_chr13_90144899_90146294
ID_chr13_90716952_90718405
ID_chr13_93001391_93002634
ID_chr13_93216756_93219426
ID_chr13_97121722_97123684
ID_chr13_98475255_98477145
ID_chr13_99922358_99923432
ID_chr13_100099590_100100652
ID_chr13_100131745_100132982
ID_chr13_106179438_106180639
ID_chr13_106512479_106515227
ID_chr14_20781748_20782781
ID_chr14_24135754_24136605
ID_chr14_30857087_30858334
ID_chr14_31959579_31960588
ID_chr14_32417356_32419820
ID_chr14_35491801_35493633
ID_chr14_36018802_36019999
ID_chr14_50657278_50659235
ID_chr14_51539501_51540562
ID_chr14_51742760_51743951
ID_chr14_51815427_51816841
ID_chr14_58709819_58710693
ID_chr14_58739549_58741214
ID_chr14_59918974_59919885
ID_chr14_60723086_60724853
ID_chr14_61964848_61966010
ID_chr14_67836908_67837585
ID_chr14_68088200_68090018
ID_chr14_68938895_68940716
ID_chr14_73500380_73501080
ID_chr14_74510134_74511313
ID_chr14_75445912_75446982
ID_chr14_75609343_75610573
ID_chr14_79418200_79420078
ID_chr14_81974448_81975703
ID_chr14_85393052_85394444
ID_chr14_85908838_85910312
ID_chr14_86003519_86004941
ID_chr14_88345337_88347304
ID_chr14_88495978_88497225
ID_chr14_90286709_90287758
ID_chr14_90978584_90979682
ID_chr14_93547900_93548994
ID_chr14_101730725_101732745
ID_chr14_102181516_102183777
ID_chr14_106877390_106878258
ID_chr15_26910314_26911436
ID_chr15_37124298_37126646
ID_chr15_39139324_39140935
ID_chr15_39659166_39660445
ID_chr15_42707951_42708727
ID_chr15_43868090_43869145
ID_chr15_45328476_45329380
ID_chr15_48596263_48597353
ID_chr15_53223627_53225057
ID_chr15_55774641_55776121
ID_chr15_57152969_57153675
ID_chr15_57439920_57441493
ID_chr15_57476048_57477310
ID_chr15_59291664_59293279
ID_chr15_60553719_60555605
ID_chr15_62306524_62308075
ID_chr15_63256173_63257587
ID_chr15_65603240_65603988
ID_chr15_68260932_68261876
ID_chr15_68875523_68876430
ID_chr15_71658801_71659819
ID_chr15_71778998_71780789
ID_chr15_74691386_74692403
ID_chr15_75179674_75181121
ID_chr15_78850602_78851710
ID_chr15_79837433_79838482
ID_chr15_80324532_80325840
ID_chr15_80377208_80377932
ID_chr15_81994986_81995637
ID_chr15_82643819_82644835
ID_chr15_83060493_83062232
ID_chr15_83355810_83357396
ID_chr15_83869189_83870709
ID_chr15_84068326_84069657
ID_chr15_84700069_84701466
ID_chr15_85527508_85528563
ID_chr15_89057295_89058086
ID_chr15_90319710_90320850
ID_chr15_92197014_92198537
ID_chr15_92917658_92918674
ID_chr15_94186734_94187554
ID_chr15_94616611_94617691
ID_chr15_100078425_100079652
ID_chr15_101703734_101704701
ID_chr16_4650311_4651091
ID_chr16_13904409_13905474
ID_chr16_14398848_14400158
ID_chr16_15765389_15766446
ID_chr16_22397218_22399514
ID_chr16_25109456_25112212
ID_chr16_30399631_30400803
ID_chr16_47518962_47520510
ID_chr16_47560904_47562344
ID_chr16_48173570_48174763
ID_chr16_48681128_48682160
ID_chr16_50861038_50863190
ID_chr16_52764351_52765629
ID_chr16_53534762_53535715
ID_chr16_53778385_53780097
ID_chr16_53840765_53842577
ID_chr16_56476826_56477948
ID_chr16_65001329_65003082
ID_chr16_72924148_72925831
ID_chr16_73162890_73163652
ID_chr16_75948013_75949072
ID_chr16_77932065_77933443
ID_chr16_78184010_78185377
ID_chr16_79398679_79400051
ID_chr16_79980444_79981884
ID_chr16_83888192_83889326
ID_chr16_85716526_85717454
ID_chr16_87489312_87491016
ID_chr16_89640973_89641633
ID_chr16_90077020_90077898
ID_chr17_596398_598055
ID_chr17_2415663_2416898
ID_chr17_5500664_5501490
ID_chr17_9349786_9350806
ID_chr17_9546476_9547402
ID_chr17_13512106_13513085
ID_chr17_13941033_13942165
ID_chr17_15247460_15248923
ID_chr17_16529596_16530463
ID_chr17_16987934_16989464
ID_chr17_18780717_18781524
ID_chr17_19317163_19318035
ID_chr17_19642014_19642823
ID_chr17_19812137_19813029
ID_chr17_26645379_26648260
ID_chr17_27519965_27521114
ID_chr17_40931238_40933554
ID_chr17_42409166_42410343
ID_chr17_44014338_44015436
ID_chr17_47315249_47316471
ID_chr17_49443671_49444638
ID_chr17_49453932_49454719
ID_chr17_55794344_55795708
ID_chr17_57705696_57706447
ID_chr17_60231089_60233106
ID_chr17_61007266_61010108
ID_chr17_62892340_62893567
ID_chr17_62943025_62944617
ID_chr17_63399343_63400278
ID_chr17_64257060_64258228
ID_chr17_64926762_64928255
ID_chr17_68782556_68784725
ID_chr17_70017654_70018741
ID_chr17_70071037_70074627
ID_chr17_70089376_70090930
ID_chr17_72662670_72663761
ID_chr17_72683034_72684820
ID_chr17_73340051_73340889
ID_chr17_76315328_76316402
ID_chr17_76787570_76788215
ID_chr17_77207960_77208933
ID_chr17_77332498_77334847
ID_chr17_80891184_80892915
ID_chr17_81308863_81309694
ID_chr17_82592692_82593812
ID_chr18_4130609_4131988
ID_chr18_7871711_7872920
ID_chr18_8945578_8946633
ID_chr18_27894096_27895933
ID_chr18_30464326_30466013
ID_chr18_31513089_31514680
ID_chr18_44507274_44508610
ID_chr18_44900029_44900381
ID_chr18_54148256_54150968
ID_chr18_54814047_54815996
ID_chr18_66557472_66562174
ID_chr18_75293247_75294546
ID_chr19_2404964_2406185
ID_chr19_2618668_2619788
ID_chr19_3552549_3553503
ID_chr19_6273477_6274797
ID_chr19_7098771_7099962
ID_chr19_7242473_7243710
ID_chr19_8097375_8098408
ID_chr19_9620639_9622100
ID_chr19_9933872_9934566
ID_chr19_11154700_11156439
ID_chr19_12796189_12797098
ID_chr19_12994762_12995479
ID_chr19_13260651_13261887
ID_chr19_13356353_13357691
ID_chr19_14976902_14977487
ID_chr19_17348290_17348980
ID_chr19_19515505_19516774
ID_chr19_23914542_23915608
ID_chr19_31066096_31066901
ID_chr19_33100277_33101304
ID_chr19_34254133_34254507
ID_chr19_38229710_38230131
ID_chr19_40162881_40164428
ID_chr19_43503579_43504675
ID_chr19_47079577_47080148
ID_chr19_47778020_47779196
ID_chr19_48390484_48391866
ID_chr19_49142722_49143395
ID_chr19_49488140_49490455
ID_chr19_50329082_50329881
ID_chr19_57350692_57351831
ID_chr19_57814379_57815464
ID_chr2_6113407_6114635
ID_chr2_10763418_10764560
ID_chr2_11239589_11240846
ID_chr2_11687628_11689571
ID_chr2_11778957_11779717
ID_chr2_12369920_12371189
ID_chr2_13049634_13051923
ID_chr2_17051312_17052392
ID_chr2_19067235_19068326
ID_chr2_19125728_19126985
ID_chr2_20473878_20475037
ID_chr2_21291370_21292192
ID_chr2_23143656_23144997
ID_chr2_25566938_25567955
ID_chr2_27954608_27955644
ID_chr2_29308986_29309999
ID_chr2_29953928_29954774
ID_chr2_32931159_32933576
ID_chr2_33505703_33506852
ID_chr2_35250826_35252048
ID_chr2_36355596_36356790
ID_chr2_36468316_36469366
ID_chr2_37389582_37391248
ID_chr2_37625247_37626615
ID_chr2_37719636_37721593
ID_chr2_38220562_38221600
ID_chr2_40369811_40372529
ID_chr2_41482433_41484649
ID_chr2_43301450_43303485
ID_chr2_43407829_43409895
ID_chr2_45404228_45405706
ID_chr2_45432144_45434544
ID_chr2_46872661_46874370
ID_chr2_48719481_48720391
ID_chr2_52830981_52832136
ID_chr2_53519609_53521324
ID_chr2_55102237_55102637
ID_chr2_57759769_57760935
ID_chr2_58057448_58059076
ID_chr2_58447516_58448734
ID_chr2_64186544_64187819
ID_chr2_64730192_64731389
ID_chr2_64767377_64768752
ID_chr2_66386786_66390570
ID_chr2_67341547_67342699
ID_chr2_68515686_68516816
ID_chr2_69101782_69102786
ID_chr2_69892926_69894510
ID_chr2_73560640_73561508
ID_chr2_74451859_74452649
ID_chr2_79431377_79433590
ID_chr2_85151140_85152323
ID_chr2_88136407_88137515
ID_chr2_96167715_96169179
ID_chr2_97849239_97851086
ID_chr2_100820958_100823167
ID_chr2_100870796_100871501
ID_chr2_113288489_113289071
ID_chr2_113893555_113897303
ID_chr2_116086688_116089052
ID_chr2_117714467_117715535
ID_chr2_119393286_119394768
ID_chr2_128233197_128233934
ID_chr2_133130295_133131531
ID_chr2_133413516_133414943
ID_chr2_142195420_142198169
ID_chr2_143201183_143201959
ID_chr2_143512936_143513698
ID_chr2_144559377_144560635
ID_chr2_145653819_145655702
ID_chr2_148826212_148827456
ID_chr2_150373977_150374949
ID_chr2_150619728_150622685
ID_chr2_151356749_151358897
ID_chr2_152134070_152135586
ID_chr2_152344265_152345823
ID_chr2_152368878_152370291
ID_chr2_158299808_158301021
ID_chr2_158732042_158735314
ID_chr2_158936628_158937836
ID_chr2_159029598_159032105
ID_chr2_159097901_159099336
ID_chr2_159981815_159984925
ID_chr2_160241288_160242503
ID_chr2_160516633_160518343
ID_chr2_161370202_161372497
ID_chr2_169185577_169186201
ID_chr2_169303308_169304355
ID_chr2_169464470_169465261
ID_chr2_170878449_170878996
ID_chr2_172697651_172699230
ID_chr2_173264237_173265265
ID_chr2_176931100_176932518
ID_chr2_177603866_177606216
ID_chr2_181289293_181290374
ID_chr2_181797239_181798444
ID_chr2_182864778_182866088
ID_chr2_191221572_191223654
ID_chr2_191804234_191805953
ID_chr2_196750525_196751762
ID_chr2_197846630_197848047
ID_chr2_197908957_197910210
ID_chr2_198135162_198135884
ID_chr2_198254067_198255649
ID_chr2_198762016_198763944
ID_chr2_199431248_199432830
ID_chr2_199463152_199463844
ID_chr2_199940257_199940922
ID_chr2_199945376_199947390
ID_chr2_200712571_200713854
ID_chr2_202044595_202046179
ID_chr2_202493783_202495236
ID_chr2_203945722_203947004
ID_chr2_205660476_205663042
ID_chr2_209423266_209426113
ID_chr2_209547305_209549041
ID_chr2_212358465_212360808
ID_chr2_215845587_215846767
ID_chr2_216022854_216023668
ID_chr2_217142128_217143412
ID_chr2_217433622_217434887
ID_chr2_218898065_218898846
ID_chr2_223509056_223510095
ID_chr2_224380251_224380923
ID_chr2_224696652_224698199
ID_chr2_226781423_226782986
ID_chr2_227471847_227473384
ID_chr2_227594003_227594743
ID_chr2_227783055_227784703
ID_chr2_229402744_229404799
ID_chr2_231052687_231053322
ID_chr2_231585756_231586856
ID_chr20_694967_696019
ID_chr20_2808596_2809267
ID_chr20_3647264_3648678
ID_chr20_4682761_4684036
ID_chr20_6005242_6006784
ID_chr20_6519007_6520621
ID_chr20_7879337_7880975
ID_chr20_7979977_7981740
ID_chr20_9289902_9291158
ID_chr20_9889153_9890042
ID_chr20_10486716_10488615
ID_chr20_10848353_10849927
ID_chr20_16051544_16053316
ID_chr20_16693796_16695016
ID_chr20_16720167_16721950
ID_chr20_18838863_18840519
ID_chr20_19969696_19971018
ID_chr20_21503176_21504114
ID_chr20_32354556_32355594
ID_chr20_32743090_32744022
ID_chr20_33530765_33533310
ID_chr20_35333173_35334664
ID_chr20_37148549_37149468
ID_chr20_41057831_41059358
ID_chr20_44134987_44136037
ID_chr20_44883069_44883985
ID_chr20_45010815_45012437
ID_chr20_45472349_45473418
ID_chr20_46401747_46403326
ID_chr20_46883697_46884670
ID_chr20_48663179_48664357
ID_chr20_50437359_50438546
ID_chr20_51725434_51726352
ID_chr20_52421341_52423287
ID_chr20_52499627_52501141
ID_chr20_53642293_53643558
ID_chr20_53865782_53868120
ID_chr20_55454042_55454580
ID_chr20_56920271_56921267
ID_chr21_15420775_15423460
ID_chr21_21970926_21972503
ID_chr21_25814630_25815921
ID_chr21_26260500_26261735
ID_chr21_26404841_26407080
ID_chr21_28992215_28993717
ID_chr21_29144529_29147189
ID_chr21_29207628_29210568
ID_chr21_30353995_30355908
ID_chr21_33607901_33609438
ID_chr21_34037001_34038543
ID_chr21_35508146_35509398
ID_chr21_35931880_35934649
ID_chr21_38083067_38084180
ID_chr21_41324793_41326265
ID_chr21_41554346_41555563
ID_chr21_42171021_42172446
ID_chr22_16747259_16748148
ID_chr22_17733443_17734641
ID_chr22_22719923_22720882
ID_chr22_22953662_22954440
ID_chr22_26804382_26805595
ID_chr22_28937408_28938145
ID_chr22_28951998_28953010
ID_chr22_30013763_30014891
ID_chr22_32265866_32266736
ID_chr22_32636617_32637578
ID_chr22_35961951_35964200
ID_chr22_39292036_39293228
ID_chr22_39412301_39413378
ID_chr22_39995870_40000247
ID_chr22_40595142_40596418
ID_chr22_42551627_42553035
ID_chr22_43999856_44000906
ID_chr22_44288645_44289687
ID_chr22_47246587_47248145
ID_chr22_47328487_47329655
ID_chr22_49077686_49078498
ID_chr3_1251167_1253075
ID_chr3_1942235_1943948
ID_chr3_3053391_3054943
ID_chr3_4740399_4742585
ID_chr3_8370644_8371865
ID_chr3_8524573_8526030
ID_chr3_12192414_12195232
ID_chr3_15815318_15816492
ID_chr3_16102264_16103659
ID_chr3_18240855_18243092
ID_chr3_20700917_20702010
ID_chr3_20710795_20712716
ID_chr3_24342849_24346143
ID_chr3_24507985_24509350
ID_chr3_24943221_24944916
ID_chr3_27658558_27659938
ID_chr3_29238829_29240535
ID_chr3_30852619_30853839
ID_chr3_33634044_33634778
ID_chr3_33818996_33820296
ID_chr3_37290549_37292311
ID_chr3_43285957_43287945
ID_chr3_44013539_44014885
ID_chr3_45251763_45252908
ID_chr3_48446149_48447306
ID_chr3_48456660_48457991
ID_chr3_48755986_48757434
ID_chr3_49104398_49105339
ID_chr3_52704103_52707195
ID_chr3_55167232_55168567
ID_chr3_55406608_55408012
ID_chr3_58994696_58995860
ID_chr3_59039782_59042263
ID_chr3_64971721_64973616
ID_chr3_69225551_69226906
ID_chr3_69442944_69444468
ID_chr3_69459783_69461987
ID_chr3_69965678_69971905
ID_chr3_70961826_70964602
ID_chr3_71841831_71842698
ID_chr3_72334850_72335759
ID_chr3_72369509_72370298
ID_chr3_76441619_76443711
ID_chr3_78712079_78714381
ID_chr3_85850231_85850930
ID_chr3_86813723_86815598
ID_chr3_88188385_88189681
ID_chr3_94524442_94526202
ID_chr3_98601072_98602559
ID_chr3_99108186_99109355
ID_chr3_99663511_99664728
ID_chr3_99944830_99946575
ID_chr3_100525251_100527177
ID_chr3_102532480_102533544
ID_chr3_104366432_104369446
ID_chr3_105173609_105175395
ID_chr3_107845434_107846845
ID_chr3_112615284_112617329
ID_chr3_113069805_113071371
ID_chr3_114157153_114158168
ID_chr3_114896583_114897917
ID_chr3_115061681_115063327
ID_chr3_122831321_122832228
ID_chr3_123772942_123774240
ID_chr3_123884088_123885065
ID_chr3_125912183_125913111
ID_chr3_129413080_129415132
ID_chr3_132445436_132446478
ID_chr3_134491883_134493395
ID_chr3_135634568_135635584
ID_chr3_136109686_136111381
ID_chr3_138381497_138383188
ID_chr3_143362105_143363950
ID_chr3_145857564_145858624
ID_chr3_145906258_145907760
ID_chr3_146538944_146539851
ID_chr3_147936573_147938228
ID_chr3_147945570_147946829
ID_chr3_150933260_150934801
ID_chr3_151199569_151201068
ID_chr3_151320518_151321811
ID_chr3_151567596_151569218
ID_chr3_151672702_151673682
ID_chr3_154059761_154061613
ID_chr3_154818506_154819618
ID_chr3_155703527_155705607
ID_chr3_156601310_156603149
ID_chr3_156634606_156636611
ID_chr3_157501574_157502480
ID_chr3_157672234_157673640
ID_chr3_159910543_159911988
ID_chr3_160106904_160109472
ID_chr3_162935902_162938115
ID_chr3_168123061_168124409
ID_chr3_170961378_170963122
ID_chr3_171560992_171562817
ID_chr3_172009360_172010352
ID_chr3_172134169_172136344
ID_chr3_172317700_172318573
ID_chr3_174382208_174383712
ID_chr3_175857049_175858890
ID_chr3_177477987_177479565
ID_chr3_177618428_177620513
ID_chr3_177834412_177837486
ID_chr3_183122169_183123033
ID_chr3_186649744_186650740
ID_chr3_190057842_190060188
ID_chr3_190585527_190587294
ID_chr3_190691704_190693064
ID_chr4_13701197_13702741
ID_chr4_14906301_14907732
ID_chr4_14942974_14944437
ID_chr4_22170239_22171229
ID_chr4_24260401_24263369
ID_chr4_24655519_24656128
ID_chr4_30827641_30829036
ID_chr4_38985354_38986768
ID_chr4_39375427_39376216
ID_chr4_48073219_48074239
ID_chr4_52244032_52245386
ID_chr4_52476820_52478152
ID_chr4_52886487_52887080
ID_chr4_53635782_53636759
ID_chr4_54845398_54846595
ID_chr4_56199362_56200982
ID_chr4_57080547_57082402
ID_chr4_67778973_67781578
ID_chr4_75683504_75684721
ID_chr4_76251302_76251984
ID_chr4_76589961_76591465
ID_chr4_79982855_79984382
ID_chr4_83075106_83076307
ID_chr4_84057683_84058883
ID_chr4_84498831_84499867
ID_chr4_87565318_87566465
ID_chr4_88559052_88560098
ID_chr4_90245872_90247486
ID_chr4_95432136_95433499
[truncated: 36,289 more rows]

## Sheet: MAFG-MAFG
GencodeID
ID_chr1_1997451_1998260
ID_chr1_2001058_2003327
ID_chr1_3218803_3219798
ID_chr1_3956107_3957070
ID_chr1_5124956_5126130
ID_chr1_5422796_5423936
ID_chr1_5477452_5477846
ID_chr1_6036859_6037975
ID_chr1_6583966_6585077
ID_chr1_6643461_6644272
ID_chr1_6793919_6794868
ID_chr1_6859849_6860419
ID_chr1_6889513_6890304
ID_chr1_6960462_6960976
ID_chr1_7085811_7086696
ID_chr1_7207095_7208687
ID_chr1_7298785_7300248
ID_chr1_7373905_7374756
ID_chr1_8023789_8024834
ID_chr1_8032039_8032708
ID_chr1_8040226_8041589
ID_chr1_8045727_8048752
ID_chr1_8055908_8056416
ID_chr1_8063227_8064274
ID_chr1_8088663_8091005
ID_chr1_8091433_8092155
ID_chr1_8096842_8098170
ID_chr1_8133203_8134959
ID_chr1_8202222_8203564
ID_chr1_8285567_8286822
ID_chr1_8408928_8409950
ID_chr1_8435345_8436401
ID_chr1_8440951_8441919
ID_chr1_8717076_8718475
ID_chr1_8884938_8886737
ID_chr1_10193916_10195049
ID_chr1_10261944_10262798
ID_chr1_10353254_10354452
ID_chr1_10385388_10385897
ID_chr1_10510475_10511663
ID_chr1_12051649_12052996
ID_chr1_12087946_12088761
ID_chr1_12315987_12317407
ID_chr1_12336325_12336956
ID_chr1_12408895_12410552
ID_chr1_12471638_12472582
ID_chr1_12621691_12622574
ID_chr1_13626626_13627767
ID_chr1_13762951_13764057
ID_chr1_13790133_13791032
ID_chr1_14180951_14182212
ID_chr1_14182793_14183962
ID_chr1_14743599_14744221
ID_chr1_15141951_15142424
ID_chr1_15328166_15328981
ID_chr1_15459345_15460916
ID_chr1_15551439_15552027
ID_chr1_15765464_15766344
ID_chr1_15843455_15845495
ID_chr1_15893120_15894070
ID_chr1_15901205_15901826
ID_chr1_16172936_16174265
ID_chr1_16209813_16210616
ID_chr1_16256006_16256987
ID_chr1_16333279_16334664
ID_chr1_16413002_16413792
ID_chr1_16900537_16901219
ID_chr1_17029780_17031102
ID_chr1_17287226_17287871
ID_chr1_17477112_17478009
ID_chr1_17729928_17730374
ID_chr1_18131145_18132143
ID_chr1_18553757_18554884
ID_chr1_18922055_18922957
ID_chr1_19235839_19236339
ID_chr1_19450411_19451560
ID_chr1_19765363_19766186
ID_chr1_19792028_19793054
ID_chr1_19998107_19999274
ID_chr1_20047103_20047709
ID_chr1_20124404_20125014
ID_chr1_20192290_20193117
ID_chr1_20495983_20496977
ID_chr1_20584502_20585466
ID_chr1_20630180_20631589
ID_chr1_20813616_20814430
ID_chr1_20966674_20967540
ID_chr1_21000385_21002140
ID_chr1_21200460_21201447
ID_chr1_21260492_21261127
ID_chr1_21305186_21306009
ID_chr1_21511769_21512385
ID_chr1_21579469_21580419
ID_chr1_21721057_21722924
ID_chr1_21725580_21726722
ID_chr1_21997978_21998660
ID_chr1_22055460_22056476
ID_chr1_22245432_22246324
ID_chr1_23114119_23114721
ID_chr1_23125222_23126313
ID_chr1_23273468_23274268
ID_chr1_23340159_23340581
ID_chr1_23537527_23537959
ID_chr1_23597448_23598846
ID_chr1_24045674_24047500
ID_chr1_24051244_24052319
ID_chr1_24291713_24292767
ID_chr1_24442695_24443882
ID_chr1_24480983_24482097
ID_chr1_24526997_24527748
ID_chr1_24541014_24541439
ID_chr1_24653592_24654575
ID_chr1_24735789_24736466
ID_chr1_24748060_24748627
ID_chr1_24781853_24782561
ID_chr1_24803130_24803943
ID_chr1_25017615_25018361
ID_chr1_25378222_25378902
ID_chr1_25608185_25609145
ID_chr1_25657262_25657820
ID_chr1_25722714_25724184
ID_chr1_26771039_26772461
ID_chr1_27087419_27088226
ID_chr1_27485181_27486130
ID_chr1_28320619_28321492
ID_chr1_28359582_28360391
ID_chr1_28601570_28602121
ID_chr1_28653585_28654631
ID_chr1_28718525_28719414
ID_chr1_28826066_28826720
ID_chr1_29156594_29157710
ID_chr1_29569783_29570777
ID_chr1_29590754_29591525
ID_chr1_30165431_30166078
ID_chr1_30207516_30208982
ID_chr1_30527503_30528297
ID_chr1_30727524_30727984
ID_chr1_30788502_30789014
ID_chr1_30789621_30790343
ID_chr1_31170411_31171329
ID_chr1_31277884_31278608
ID_chr1_31563982_31564829
ID_chr1_31704702_31706184
ID_chr1_31716781_31718157
ID_chr1_31981641_31982516
ID_chr1_32062322_32063888
ID_chr1_32724831_32725865
ID_chr1_33390219_33390997
ID_chr1_33393261_33394313
ID_chr1_33418468_33419306
ID_chr1_33424177_33425356
ID_chr1_33426713_33427505
ID_chr1_33971098_33971879
ID_chr1_34367687_34368741
ID_chr1_34770907_34772084
ID_chr1_34982671_34983405
ID_chr1_34988006_34988851
ID_chr1_35357602_35358634
ID_chr1_35496963_35498225
ID_chr1_35505344_35506733
ID_chr1_35512859_35514341
ID_chr1_35721310_35722969
ID_chr1_35857822_35858427
ID_chr1_35935251_35936651
ID_chr1_36619781_36620847
ID_chr1_36824115_36825011
ID_chr1_37143559_37144208
ID_chr1_37748202_37749618
ID_chr1_37851279_37852126
ID_chr1_38059277_38060459
ID_chr1_38071731_38072325
ID_chr1_38451469_38452139
ID_chr1_38986183_38987444
ID_chr1_39114432_39115685
ID_chr1_39117018_39117721
ID_chr1_39154359_39155566
ID_chr1_39164946_39165585
ID_chr1_39237983_39239073
ID_chr1_39305439_39306045
ID_chr1_39391659_39392718
ID_chr1_39395193_39396171
ID_chr1_39614743_39615881
ID_chr1_39892625_39893729
ID_chr1_40066546_40068126
ID_chr1_40210191_40211307
ID_chr1_40404646_40405233
ID_chr1_40410523_40411718
ID_chr1_40421147_40422655
ID_chr1_40646036_40646783
ID_chr1_40710445_40712474
ID_chr1_40814918_40816472
ID_chr1_40853137_40854386
ID_chr1_40880855_40882036
ID_chr1_41073691_41074605
ID_chr1_41446599_41447229
ID_chr1_41449779_41450240
ID_chr1_41573898_41574628
ID_chr1_41823139_41824005
ID_chr1_41842885_41844623
ID_chr1_41862009_41863007
ID_chr1_41869704_41870632
ID_chr1_41892190_41892853
ID_chr1_42177103_42178717
ID_chr1_42314379_42315065
ID_chr1_42322005_42323941
ID_chr1_42332498_42333464
ID_chr1_42781181_42782167
ID_chr1_42822370_42823755
ID_chr1_42875980_42876757
ID_chr1_42941253_42942215
ID_chr1_43063307_43063872
ID_chr1_43295476_43296350
ID_chr1_43329985_43330787
ID_chr1_43584039_43584994
ID_chr1_43763032_43764037
ID_chr1_43765665_43766843
ID_chr1_44036320_44037120
ID_chr1_44067365_44068591
ID_chr1_44239502_44240151
ID_chr1_44390153_44390813
ID_chr1_44606343_44607324
ID_chr1_45097930_45098512
ID_chr1_45863988_45864875
ID_chr1_45887063_45888164
ID_chr1_45954248_45955195
ID_chr1_46075975_46077264
ID_chr1_46114797_46115699
ID_chr1_46611455_46612128
ID_chr1_46646334_46647765
ID_chr1_46673672_46674308
ID_chr1_46724817_46725787
ID_chr1_46734908_46736582
ID_chr1_46767535_46769380
ID_chr1_47351196_47351952
ID_chr1_47431535_47432947
ID_chr1_47534262_47534831
ID_chr1_47582642_47583606
ID_chr1_47612265_47613373
ID_chr1_47837698_47838464
ID_chr1_47913910_47915453
ID_chr1_48006940_48007669
ID_chr1_48049719_48050217
ID_chr1_48060885_48061635
ID_chr1_48069776_48071065
ID_chr1_48093422_48094432
ID_chr1_48109162_48110009
ID_chr1_48354959_48355934
ID_chr1_48356534_48357421
ID_chr1_48434787_48435872
ID_chr1_48532758_48533586
ID_chr1_48852678_48853794
ID_chr1_48870598_48871044
ID_chr1_48948101_48948731
ID_chr1_49045831_49047094
ID_chr1_49092727_49093349
ID_chr1_49104471_49105218
ID_chr1_49123574_49124471
ID_chr1_49229504_49230189
ID_chr1_49319085_49320553
ID_chr1_49816676_49817527
ID_chr1_50098279_50099628
ID_chr1_50599098_50600517
ID_chr1_50643793_50645394
ID_chr1_50852307_50854674
ID_chr1_51264485_51264897
ID_chr1_51365382_51366533
ID_chr1_51421754_51422481
ID_chr1_51433086_51434739
ID_chr1_51515962_51516681
ID_chr1_51671764_51672788
ID_chr1_51748941_51750732
ID_chr1_51768574_51769459
ID_chr1_51992853_51993311
ID_chr1_52385079_52386023
ID_chr1_52689633_52690970
ID_chr1_52954519_52956247
ID_chr1_53022236_53022815
ID_chr1_53409949_53410587
ID_chr1_53766530_53767330
ID_chr1_53829348_53829786
ID_chr1_54227105_54227811
ID_chr1_54396299_54396933
ID_chr1_55094339_55096134
ID_chr1_55153074_55153516
ID_chr1_55208958_55210197
ID_chr1_55284710_55285584
ID_chr1_55310556_55311644
ID_chr1_55402418_55403647
ID_chr1_55490267_55491608
ID_chr1_55892913_55894146
ID_chr1_56198961_56200524
ID_chr1_56297952_56299198
ID_chr1_56303411_56304453
ID_chr1_56435570_56436620
ID_chr1_56436731_56438564
ID_chr1_56501253_56503167
ID_chr1_56553497_56554198
ID_chr1_56584804_56585495
ID_chr1_56709178_56709768
ID_chr1_56814148_56814756
ID_chr1_56831843_56832519
ID_chr1_57162318_57163381
ID_chr1_57186352_57186930
ID_chr1_57191908_57193463
ID_chr1_57491783_57492617
ID_chr1_57782165_57782944
ID_chr1_57933797_57935435
ID_chr1_58570723_58571393
ID_chr1_58580100_58580424
ID_chr1_58684900_58686690
ID_chr1_58977040_58978523
ID_chr1_59079064_59080180
ID_chr1_59266337_59267119
ID_chr1_59406284_59407105
ID_chr1_59483698_59484677
ID_chr1_59498511_59499990
ID_chr1_60283469_60284278
ID_chr1_60462243_60462702
ID_chr1_60577632_60578592
ID_chr1_60597018_60598159
ID_chr1_60621359_60621997
ID_chr1_60702875_60703767
ID_chr1_60720568_60721200
ID_chr1_60732815_60734116
ID_chr1_60858091_60858842
ID_chr1_60935937_60937015
ID_chr1_61005659_61006991
ID_chr1_61061270_61063599
ID_chr1_61089046_61090091
ID_chr1_61097551_61099480
ID_chr1_61224457_61225037
ID_chr1_61243595_61244813
ID_chr1_61400629_61402021
ID_chr1_61444974_61445976
ID_chr1_61517149_61517927
ID_chr1_61588542_61589102
ID_chr1_61914344_61916245
ID_chr1_61980162_61981535
ID_chr1_62025506_62026979
ID_chr1_62113170_62114249
ID_chr1_62130853_62131665
ID_chr1_62321411_62322133
ID_chr1_62337694_62338526
ID_chr1_62461757_62463248
ID_chr1_62508096_62508777
ID_chr1_62745710_62747315
ID_chr1_62841328_62842391
ID_chr1_62911962_62912613
ID_chr1_63004820_63005287
ID_chr1_63053984_63054762
ID_chr1_63106749_63108928
ID_chr1_63271007_63271832
ID_chr1_63599782_63601761
ID_chr1_63685213_63685770
ID_chr1_63710657_63711591
ID_chr1_63730168_63730755
ID_chr1_63777457_63778783
ID_chr1_63920670_63921740
ID_chr1_63986937_63987565
ID_chr1_64061970_64063572
ID_chr1_64069114_64069928
ID_chr1_64223202_64224187
ID_chr1_64240218_64240873
ID_chr1_64397802_64399164
ID_chr1_64493384_64494516
ID_chr1_64676934_64678354
ID_chr1_64823530_64824510
ID_chr1_64877270_64877758
ID_chr1_64897658_64898992
ID_chr1_64910439_64911365
ID_chr1_65214458_65216482
ID_chr1_65260222_65261635
ID_chr1_65309429_65310713
ID_chr1_65372334_65373550
ID_chr1_65458017_65459884
ID_chr1_65581463_65582160
ID_chr1_65595585_65596527
ID_chr1_65811690_65812687
ID_chr1_65813941_65814846
ID_chr1_65985008_65986000
ID_chr1_66043026_66044019
ID_chr1_66050428_66051678
ID_chr1_66073784_66074701
ID_chr1_66077544_66078553
ID_chr1_66133547_66134351
ID_chr1_66172232_66172785
ID_chr1_66207305_66208029
ID_chr1_66208513_66209089
ID_chr1_66711236_66712021
ID_chr1_66732154_66734915
ID_chr1_66739791_66740461
ID_chr1_66764935_66765524
ID_chr1_67084919_67085849
ID_chr1_67112015_67112896
ID_chr1_67261676_67263324
ID_chr1_67618186_67618907
ID_chr1_67759757_67761035
ID_chr1_67897645_67898144
ID_chr1_67927666_67928623
ID_chr1_67986962_67988570
ID_chr1_68120114_68122324
ID_chr1_68127930_68128746
ID_chr1_68195911_68198536
ID_chr1_68217113_68217593
ID_chr1_68359043_68359643
ID_chr1_68377692_68379246
ID_chr1_68470379_68471347
ID_chr1_69349179_69350113
ID_chr1_69505607_69507152
ID_chr1_69680915_69682290
ID_chr1_69710507_69711099
ID_chr1_69878925_69879661
ID_chr1_69913100_69915930
ID_chr1_70084380_70085038
ID_chr1_70132676_70133619
ID_chr1_70137120_70138172
ID_chr1_70230801_70232464
ID_chr1_70335127_70337582
ID_chr1_70436568_70437176
ID_chr1_70451005_70452251
ID_chr1_70487589_70488689
ID_chr1_70504347_70505492
ID_chr1_70509710_70510643
ID_chr1_70517693_70518694
ID_chr1_70684897_70685712
ID_chr1_70911854_70912384
ID_chr1_71089474_71090539
ID_chr1_71222335_71223478
ID_chr1_71593089_71594249
ID_chr1_71686189_71686968
ID_chr1_71743486_71744386
ID_chr1_71757116_71758176
ID_chr1_71791542_71792572
ID_chr1_71819833_71820619
ID_chr1_71827029_71827760
ID_chr1_71850249_71852530
ID_chr1_71857361_71858633
ID_chr1_72086183_72086869
ID_chr1_72139636_72141159
ID_chr1_72556313_72558496
ID_chr1_72935961_72937016
ID_chr1_73273526_73274578
ID_chr1_73564168_73565770
ID_chr1_73674732_73675395
ID_chr1_73708764_73709714
ID_chr1_73756307_73757776
ID_chr1_73780689_73782011
ID_chr1_73782660_73783327
ID_chr1_73839587_73840494
ID_chr1_73943013_73943917
ID_chr1_73998160_73998985
ID_chr1_74235889_74237114
ID_chr1_74321079_74321533
ID_chr1_74332813_74335200
ID_chr1_74359794_74360808
ID_chr1_74395350_74396229
ID_chr1_74468909_74469763
ID_chr1_74503534_74504851
ID_chr1_74523816_74524516
ID_chr1_74689417_74690757
ID_chr1_74771898_74772543
ID_chr1_74842331_74843448
ID_chr1_75203275_75204107
ID_chr1_75395935_75397263
ID_chr1_75438212_75438851
ID_chr1_75502568_75503776
ID_chr1_75672520_75673364
ID_chr1_75741827_75742845
ID_chr1_75765833_75766220
ID_chr1_75957230_75958163
ID_chr1_75963778_75965417
ID_chr1_76015209_76016453
ID_chr1_76254030_76255185
ID_chr1_76583310_76585018
ID_chr1_76812816_76813580
ID_chr1_76830117_76830982
ID_chr1_77321760_77322861
ID_chr1_77347675_77348506
ID_chr1_77590335_77591587
ID_chr1_77640872_77641407
ID_chr1_77668504_77669492
ID_chr1_77725417_77726368
ID_chr1_77900626_77901276
ID_chr1_78095063_78096023
ID_chr1_78144838_78145739
ID_chr1_78649366_78650815
ID_chr1_78688177_78689315
ID_chr1_78839145_78841531
ID_chr1_78886849_78888211
ID_chr1_79041929_79043520
ID_chr1_79109111_79109916
ID_chr1_79113754_79114400
ID_chr1_79128387_79129167
ID_chr1_79259446_79260524
ID_chr1_79352987_79353980
ID_chr1_79388588_79389952
ID_chr1_79496973_79497744
ID_chr1_79554282_79555445
ID_chr1_79659751_79660822
ID_chr1_79772477_79774393
ID_chr1_79852695_79853761
ID_chr1_80175078_80175751
ID_chr1_80217232_80218546
ID_chr1_80384114_80386307
ID_chr1_80667612_80669434
ID_chr1_81097546_81098699
ID_chr1_81397984_81398769
ID_chr1_81466995_81468110
ID_chr1_81547172_81548426
ID_chr1_81710697_81711675
ID_chr1_81805850_81807867
ID_chr1_81907894_81908660
ID_chr1_81953500_81954265
ID_chr1_81962828_81964812
ID_chr1_82034358_82035647
ID_chr1_82078463_82079629
ID_chr1_82086498_82087371
ID_chr1_82089770_82090861
ID_chr1_82158501_82159468
ID_chr1_82227237_82228486
ID_chr1_82318293_82319744
ID_chr1_82633806_82634820
ID_chr1_82686239_82687685
ID_chr1_82801039_82801889
ID_chr1_82836250_82838823
ID_chr1_82861645_82862326
ID_chr1_82934106_82934483
ID_chr1_82969129_82970062
ID_chr1_82994999_82995851
ID_chr1_83082878_83083507
ID_chr1_83094331_83095235
ID_chr1_83099843_83100833
ID_chr1_83164107_83164557
ID_chr1_83413234_83413713
ID_chr1_83670814_83672773
ID_chr1_83791581_83792286
ID_chr1_83856930_83858632
ID_chr1_83882610_83883601
ID_chr1_83900166_83901246
ID_chr1_83904994_83906750
ID_chr1_83917269_83920913
ID_chr1_84102982_84104259
ID_chr1_84156129_84157681
ID_chr1_84280495_84281929
ID_chr1_84282878_84283983
ID_chr1_84292110_84292935
ID_chr1_84364739_84366440
ID_chr1_84379362_84380639
ID_chr1_84410359_84411639
ID_chr1_84436013_84438050
ID_chr1_84442141_84442821
ID_chr1_84538328_84539051
ID_chr1_84539804_84540923
ID_chr1_84598907_84600294
ID_chr1_84611586_84612273
ID_chr1_84634680_84636619
ID_chr1_84698281_84699266
ID_chr1_84755729_84756643
ID_chr1_84859792_84860620
ID_chr1_85307935_85308951
ID_chr1_85311773_85312383
ID_chr1_85316523_85316904
ID_chr1_85363237_85363996
ID_chr1_85406517_85408284
ID_chr1_85413933_85414976
ID_chr1_85448974_85449801
ID_chr1_85483754_85484973
ID_chr1_85553685_85555294
ID_chr1_85992155_85993905
ID_chr1_86018222_86018905
ID_chr1_86159406_86160550
ID_chr1_86196950_86197892
ID_chr1_86207250_86207932
ID_chr1_86380032_86381314
ID_chr1_86406276_86407420
ID_chr1_86447190_86447780
ID_chr1_86572290_86573032
ID_chr1_86708753_86709518
ID_chr1_86727642_86729178
ID_chr1_86741796_86742522
ID_chr1_86828813_86829690
ID_chr1_86950209_86952100
ID_chr1_87025047_87025962
ID_chr1_87057025_87057557
ID_chr1_87134331_87134859
ID_chr1_87151216_87152466
ID_chr1_87203938_87205096
ID_chr1_87275646_87276623
ID_chr1_87408513_87409620
ID_chr1_87441449_87442323
ID_chr1_87463510_87464556
ID_chr1_87717835_87718893
ID_chr1_87953654_87954324
ID_chr1_88227972_88228638
ID_chr1_88236194_88237916
ID_chr1_88338666_88339623
ID_chr1_88595043_88595987
ID_chr1_88697613_88698571
ID_chr1_88867572_88868697
ID_chr1_88916593_88917621
ID_chr1_88935888_88936387
ID_chr1_88955567_88957043
ID_chr1_88998166_89001287
ID_chr1_89105840_89107618
ID_chr1_89181689_89182448
ID_chr1_89258397_89259703
ID_chr1_89260042_89261729
ID_chr1_89264668_89267258
ID_chr1_89287132_89288441
ID_chr1_89331744_89333353
ID_chr1_89540295_89540850
ID_chr1_89566330_89568901
ID_chr1_89573317_89573995
ID_chr1_89593976_89594795
ID_chr1_89598796_89599668
ID_chr1_89622690_89623709
ID_chr1_89660062_89661586
ID_chr1_89762827_89763458
ID_chr1_89804573_89805267
ID_chr1_89835787_89836751
ID_chr1_89956860_89957802
ID_chr1_90434138_90435397
ID_chr1_90892875_90893501
ID_chr1_90964253_90964881
ID_chr1_90996101_90997455
ID_chr1_91007475_91008610
ID_chr1_91097880_91099034
ID_chr1_91107861_91108694
ID_chr1_91124016_91126517
ID_chr1_91278356_91279287
ID_chr1_91282160_91283645
ID_chr1_91309558_91310384
ID_chr1_91347766_91348090
ID_chr1_91400135_91400866
ID_chr1_91435244_91435887
ID_chr1_91511063_91512287
ID_chr1_91529525_91530456
ID_chr1_91552657_91553847
ID_chr1_91555002_91555701
ID_chr1_91590483_91592051
ID_chr1_91695634_91697684
ID_chr1_91816279_91820232
ID_chr1_91829846_91830346
ID_chr1_92047162_92048216
ID_chr1_92051810_92052546
ID_chr1_92117183_92118953
ID_chr1_92181911_92183230
ID_chr1_92254920_92256175
ID_chr1_92291372_92292086
ID_chr1_92707497_92709937
ID_chr1_92743485_92745314
ID_chr1_92858621_92859623
ID_chr1_92927698_92928257
ID_chr1_92951058_92951866
ID_chr1_93032908_93033727
ID_chr1_93124398_93126025
ID_chr1_93254363_93255357
ID_chr1_93301008_93301803
ID_chr1_93329932_93331987
ID_chr1_93348879_93350457
ID_chr1_93369355_93370295
ID_chr1_93437608_93438707
ID_chr1_93518652_93520147
ID_chr1_93532606_93534245
ID_chr1_93629224_93630154
ID_chr1_93679361_93680251
ID_chr1_93754045_93755038
ID_chr1_93813649_93814624
ID_chr1_93841110_93841702
ID_chr1_93903251_93906317
ID_chr1_93988352_93989724
ID_chr1_94055371_94056002
ID_chr1_94106001_94106994
ID_chr1_94214986_94217127
ID_chr1_94269878_94270482
ID_chr1_94327997_94330569
ID_chr1_94514046_94514597
ID_chr1_94544792_94545614
ID_chr1_94559956_94560482
ID_chr1_94579623_94580409
ID_chr1_94679202_94679956
ID_chr1_94727612_94728975
ID_chr1_94755573_94756257
ID_chr1_94875879_94877030
ID_chr1_94883983_94885119
ID_chr1_94979811_94981532
ID_chr1_94981856_94983752
ID_chr1_95016723_95017823
ID_chr1_95018557_95019605
ID_chr1_95284152_95285247
ID_chr1_95902317_95903614
ID_chr1_96328882_96330350
ID_chr1_96362091_96363421
ID_chr1_96365534_96366252
ID_chr1_96370389_96370899
ID_chr1_96415945_96416777
ID_chr1_96534972_96535986
ID_chr1_96730629_96731237
ID_chr1_96906363_96907515
ID_chr1_96979945_96981292
ID_chr1_97007665_97008701
ID_chr1_97201747_97203699
ID_chr1_97303716_97304468
ID_chr1_97340902_97341558
ID_chr1_97350011_97350327
ID_chr1_97426071_97426891
ID_chr1_97906708_97907213
ID_chr1_97982467_97984007
ID_chr1_98086536_98087309
ID_chr1_98163534_98165837
ID_chr1_98315937_98317220
ID_chr1_98384318_98386420
ID_chr1_98394039_98394475
ID_chr1_98467682_98468586
ID_chr1_98546198_98546852
ID_chr1_98903020_98903831
ID_chr1_98919449_98921065
ID_chr1_98924532_98925372
ID_chr1_98949576_98950374
ID_chr1_98981726_98982645
ID_chr1_99010345_99011419
ID_chr1_99018209_99019074
ID_chr1_99054603_99056438
ID_chr1_99246922_99247951
ID_chr1_99447805_99448654
ID_chr1_99526918_99527956
ID_chr1_99599599_99601618
ID_chr1_99647698_99648553
ID_chr1_99728398_99729388
ID_chr1_99841398_99842323
ID_chr1_99843452_99844262
ID_chr1_100010388_100011598
ID_chr1_100050123_100050619
ID_chr1_100163756_100164982
ID_chr1_100188368_100189175
ID_chr1_100286708_100287589
ID_chr1_100346880_100347615
ID_chr1_100418983_100419881
ID_chr1_100455451_100456322
ID_chr1_100494118_100494816
ID_chr1_100557334_100557970
ID_chr1_100563968_100565063
ID_chr1_100799462_100800759
ID_chr1_100868377_100869008
ID_chr1_100920962_100921640
ID_chr1_101077318_101079214
ID_chr1_101135990_101137531
ID_chr1_101259368_101261823
ID_chr1_101370281_101371427
ID_chr1_101375653_101377136
ID_chr1_101460516_101461479
ID_chr1_101613354_101614347
ID_chr1_101632205_101633093
ID_chr1_101653205_101654176
ID_chr1_101758345_101759413
ID_chr1_102177343_102179448
ID_chr1_102191577_102192141
ID_chr1_102572418_102573176
ID_chr1_102627214_102629903
ID_chr1_102976944_102978171
ID_chr1_102999007_102999534
ID_chr1_103025225_103026760
ID_chr1_103145532_103146577
ID_chr1_103196961_103197762
ID_chr1_103267257_103268078
ID_chr1_103993675_103994630
ID_chr1_104098352_104099747
ID_chr1_104269235_104270434
ID_chr1_104290361_104291655
ID_chr1_104358062_104359257
ID_chr1_104531587_104532891
ID_chr1_104647733_104648698
ID_chr1_104852910_104854186
ID_chr1_105023366_105024543
ID_chr1_105326529_105327558
ID_chr1_105399177_105400808
ID_chr1_106021918_106022803
ID_chr1_106038069_106038694
ID_chr1_106276007_106278860
ID_chr1_106964166_106965110
ID_chr1_107627651_107628716
ID_chr1_107782133_107782678
ID_chr1_107832363_107833626
ID_chr1_107898117_107898962
ID_chr1_107973475_107974333
ID_chr1_108016097_108017255
ID_chr1_108345538_108346734
ID_chr1_108575029_108575753
ID_chr1_108639812_108640649
ID_chr1_108719745_108720769
ID_chr1_108758562_108759815
ID_chr1_108862655_108863540
ID_chr1_109150855_109151741
ID_chr1_109230841_109231822
ID_chr1_109718974_109720395
ID_chr1_109790669_109794439
ID_chr1_109909956_109910972
ID_chr1_110002774_110005003
ID_chr1_110307509_110309147
ID_chr1_110312540_110313252
ID_chr1_110378978_110379359
ID_chr1_110387061_110387844
ID_chr1_110890716_110891390
ID_chr1_110916366_110917614
ID_chr1_111234603_111235457
ID_chr1_111269446_111270462
ID_chr1_111388800_111389330
ID_chr1_111442848_111443932
ID_chr1_111562797_111564237
ID_chr1_111621699_111622640
ID_chr1_111624286_111626065
ID_chr1_111633814_111634363
ID_chr1_111769323_111769697
ID_chr1_111798081_111799346
ID_chr1_112251603_112252538
ID_chr1_112263377_112263719
ID_chr1_112556595_112558098
ID_chr1_112887340_112889017
ID_chr1_112912609_112913193
ID_chr1_113099812_113100877
ID_chr1_113372167_113373330
ID_chr1_113396355_113397305
ID_chr1_113429485_113430572
ID_chr1_113452752_113453482
ID_chr1_113542066_113542552
ID_chr1_113808539_113810471
ID_chr1_113819201_113820585
ID_chr1_113858591_113859895
ID_chr1_114123019_114123552
ID_chr1_114588126_114588834
ID_chr1_114626967_114627879
ID_chr1_114755163_114756405
ID_chr1_115225868_115226640
ID_chr1_115401661_115402379
ID_chr1_115444688_115445604
ID_chr1_115506831_115507729
ID_chr1_115526879_115527616
ID_chr1_115565217_115566759
ID_chr1_116223868_116224853
ID_chr1_116268024_116269038
ID_chr1_116292786_116293440
ID_chr1_116520786_116522081
ID_chr1_116555595_116557075
ID_chr1_116609579_116610056
ID_chr1_116626650_116627417
ID_chr1_116645155_116646957
ID_chr1_116853475_116854555
ID_chr1_117017285_117018301
ID_chr1_117061659_117062761
ID_chr1_117138431_117139128
ID_chr1_117237355_117238383
ID_chr1_117346105_117347288
ID_chr1_117512468_117513307
ID_chr1_117534036_117535726
ID_chr1_117537238_117538028
ID_chr1_117553302_117553853
ID_chr1_117673000_117674042
ID_chr1_118250123_118250757
ID_chr1_118810631_118811632
ID_chr1_118876694_118878346
ID_chr1_119080881_119082465
ID_chr1_119416557_119417373
ID_chr1_119602541_119604439
ID_chr1_119871123_119871726
ID_chr1_119954812_119955903
ID_chr1_119966006_119966709
ID_chr1_119995377_119996572
ID_chr1_120014935_120015249
ID_chr1_120071052_120071940
ID_chr1_120132145_120132503
ID_chr1_120850569_120851595
ID_chr1_120950547_120950954
ID_chr1_121191396_121192120
ID_chr1_121269913_121270435
ID_chr1_121414290_121415483
ID_chr1_121528715_121529991
ID_chr1_121556045_121559818
ID_chr1_125013454_125014950
ID_chr1_143729510_143729809
ID_chr1_144560024_144560422
ID_chr1_144560764_144561055
ID_chr1_144917378_144917767
ID_chr1_145897663_145899711
ID_chr1_145989625_145992290
ID_chr1_147494930_147495635
ID_chr1_147560744_147561372
ID_chr1_147771457_147772262
ID_chr1_148435433_148436100
ID_chr1_149644739_149645155
ID_chr1_150072911_150073589
ID_chr1_150179671_150181135
ID_chr1_150185844_150187965
ID_chr1_150374118_150375382
ID_chr1_150415510_150416419
ID_chr1_150486749_150487801
ID_chr1_150576636_150577663
ID_chr1_150604145_150605434
ID_chr1_150611106_150612144
ID_chr1_150619556_150620891
ID_chr1_150626032_150626661
ID_chr1_151010798_151011719
ID_chr1_151440225_151441151
ID_chr1_151445311_151446730
ID_chr1_151648925_151649684
ID_chr1_151734774_151735514
ID_chr1_151855885_151856552
ID_chr1_151862352_151863459
ID_chr1_151988132_151989704
ID_chr1_152242696_152243304
ID_chr1_152347106_152347731
ID_chr1_153040580_153042299
ID_chr1_153996417_153997712
ID_chr1_154151060_154151736
ID_chr1_154155169_154156186
ID_chr1_154198951_154200399
ID_chr1_154239926_154241066
ID_chr1_154462883_154463989
ID_chr1_154466035_154467150
ID_chr1_154496876_154497620
ID_chr1_154634855_154635919
ID_chr1_154697411_154699130
ID_chr1_154746504_154747185
ID_chr1_154748833_154749918
ID_chr1_156385393_156385924
ID_chr1_156570997_156572038
ID_chr1_156794086_156794978
ID_chr1_157093863_157094356
ID_chr1_157132500_157133542
ID_chr1_157390312_157390967
ID_chr1_157948330_157949149
ID_chr1_158026270_158027190
ID_chr1_158040061_158041029
ID_chr1_158139677_158140021
ID_chr1_159071760_159072413
ID_chr1_159090499_159092817
ID_chr1_159160999_159161557
ID_chr1_159183923_159185044
ID_chr1_159303232_159303971
ID_chr1_159881733_159883094
ID_chr1_159953889_159954667
ID_chr1_160001192_160002367
ID_chr1_160027963_160029116
ID_chr1_160515490_160516604
ID_chr1_160629326_160631621
ID_chr1_161300309_161301156
ID_chr1_161374169_161374991
ID_chr1_161515385_161516688
ID_chr1_161620260_161621925
ID_chr1_161635854_161636861
ID_chr1_161670992_161672055
ID_chr1_161733238_161734368
ID_chr1_161961850_161963581
ID_chr1_162184593_162186358
ID_chr1_162250139_162250914
ID_chr1_162302298_162303235
ID_chr1_162605280_162606146
ID_chr1_162663034_162664137
ID_chr1_163056320_163057508
ID_chr1_163174611_163174965
ID_chr1_163296721_163297754
ID_chr1_163534807_163536396
ID_chr1_164612872_164613772
ID_chr1_164637464_164638134
ID_chr1_165144769_165145465
ID_chr1_165329055_165329958
ID_chr1_165434114_165434828
ID_chr1_165440886_165442006
ID_chr1_165541897_165543352
ID_chr1_165575272_165576116
ID_chr1_165717817_165718802
ID_chr1_166073244_166074106
ID_chr1_166183663_166185550
ID_chr1_166197021_166197629
ID_chr1_166253218_166254222
ID_chr1_166271754_166273836
ID_chr1_166615470_166617362
ID_chr1_166665587_166666228
ID_chr1_166675183_166675628
ID_chr1_166902016_166902817
ID_chr1_167117486_167119285
ID_chr1_167141689_167142399
ID_chr1_167239669_167240565
ID_chr1_167563499_167564189
ID_chr1_167634059_167635075
ID_chr1_167661798_167662261
ID_chr1_167724021_167724491
ID_chr1_167796897_167797867
ID_chr1_167870183_167871049
ID_chr1_167904537_167905230
ID_chr1_168243072_168244000
ID_chr1_168365624_168366652
ID_chr1_168392490_168393599
ID_chr1_168398895_168399492
ID_chr1_168455386_168456490
ID_chr1_168469044_168470398
ID_chr1_168552660_168553138
ID_chr1_168621106_168621981
ID_chr1_168750776_168751851
ID_chr1_169014995_169016157
ID_chr1_169119240_169120058
ID_chr1_169134983_169135919
ID_chr1_169144560_169145264
ID_chr1_169179745_169181009
ID_chr1_169238149_169239461
ID_chr1_169239858_169241656
ID_chr1_169249832_169250425
ID_chr1_169362983_169364280
ID_chr1_169491567_169492675
ID_chr1_169550048_169550815
ID_chr1_169643691_169645389
ID_chr1_169860662_169861466
ID_chr1_169942329_169943204
ID_chr1_169949086_169949768
ID_chr1_170010223_170011025
ID_chr1_170247769_170248348
ID_chr1_170402605_170403533
ID_chr1_170534380_170534854
ID_chr1_170635077_170635705
ID_chr1_170765218_170766158
ID_chr1_170805840_170806706
ID_chr1_170881281_170882462
ID_chr1_171014552_171015691
ID_chr1_171479483_171480780
ID_chr1_171590157_171590554
ID_chr1_171644471_171645547
ID_chr1_171793346_171794746
ID_chr1_171901264_171901853
ID_chr1_171912773_171914008
ID_chr1_171984695_171986065
ID_chr1_172053961_172055190
ID_chr1_172142990_172144087
ID_chr1_172168040_172168923
ID_chr1_172254494_172255908
ID_chr1_172279835_172280230
ID_chr1_172286711_172287421
ID_chr1_172329104_172331731
ID_chr1_172342566_172344374
ID_chr1_172353868_172355137
ID_chr1_172602424_172603508
ID_chr1_172697651_172699740
ID_chr1_172719425_172720269
ID_chr1_172727490_172728927
ID_chr1_172844783_172846214
ID_chr1_173133858_173134861
ID_chr1_173161645_173162269
ID_chr1_173193931_173194756
ID_chr1_173329375_173330780
ID_chr1_173342572_173343235
ID_chr1_173392996_173393852
ID_chr1_173561029_173562004
ID_chr1_174264651_174265932
ID_chr1_174366674_174367460
ID_chr1_174425689_174429261
ID_chr1_174497152_174498144
ID_chr1_174723600_174724975
ID_chr1_175054386_175055835
ID_chr1_175124482_175126046
ID_chr1_175132165_175133176
ID_chr1_175154636_175155451
ID_chr1_175337953_175338953
ID_chr1_175519665_175520890
ID_chr1_175559688_175561543
ID_chr1_175913757_175914548
ID_chr1_176374782_176375733
ID_chr1_176643030_176644337
ID_chr1_176664885_176665616
ID_chr1_176857523_176858488
ID_chr1_177256055_177257020
ID_chr1_177309482_177311503
ID_chr1_177626957_177627619
ID_chr1_177873184_177873738
ID_chr1_177879930_177881224
ID_chr1_177959463_177960907
ID_chr1_178342888_178343509
ID_chr1_178370752_178372853
ID_chr1_178950510_178951822
ID_chr1_179060578_179061748
ID_chr1_179121045_179121862
ID_chr1_179129183_179130384
ID_chr1_179193656_179194567
ID_chr1_179445256_179446481
ID_chr1_179658580_179661815
ID_chr1_179708348_179709355
ID_chr1_179727799_179729279
ID_chr1_179867636_179868440
ID_chr1_179887521_179888399
ID_chr1_180026311_180027331
ID_chr1_180288213_180288840
ID_chr1_180290974_180291458
ID_chr1_180352255_180353436
ID_chr1_180860381_180861362
ID_chr1_180862958_180863776
ID_chr1_181018590_181019779
ID_chr1_181188892_181190291
ID_chr1_181894529_181895355
ID_chr1_182625540_182626376
ID_chr1_183025509_183027172
ID_chr1_183027516_183028092
ID_chr1_183043910_183046545
ID_chr1_183060043_183061607
ID_chr1_183063021_183064384
ID_chr1_183074105_183074796
ID_chr1_183147770_183149280
ID_chr1_183277732_183278427
ID_chr1_183347541_183347926
ID_chr1_183367778_183369221
ID_chr1_183432109_183432708
ID_chr1_183597817_183599179
ID_chr1_183739552_183740037
ID_chr1_183744291_183745291
ID_chr1_183881491_183882118
ID_chr1_183956223_183957458
ID_chr1_183980539_183983435
ID_chr1_184040418_184041673
ID_chr1_184089759_184090550
ID_chr1_184300646_184302029
ID_chr1_184498749_184499228
ID_chr1_184507021_184508355
ID_chr1_184625115_184625897
ID_chr1_184691418_184692200
ID_chr1_184887779_184890713
ID_chr1_184983577_184984235
ID_chr1_185170014_185170830
ID_chr1_185736905_185737674
ID_chr1_185769577_185770183
ID_chr1_185802540_185804795
ID_chr1_185934204_185935834
ID_chr1_186003357_186004087
ID_chr1_186155245_186156214
ID_chr1_186187518_186188901
ID_chr1_186208220_186209472
ID_chr1_186212293_186213153
ID_chr1_186442162_186443326
ID_chr1_186456356_186457319
ID_chr1_186477866_186478892
ID_chr1_186745080_186746579
ID_chr1_186754360_186755345
ID_chr1_186837806_186838725
ID_chr1_186842429_186843981
ID_chr1_186858970_186860069
ID_chr1_186974767_186975705
ID_chr1_186977058_186977907
ID_chr1_187459776_187460907
ID_chr1_187718060_187719276
ID_chr1_187808797_187810892
ID_chr1_187838871_187839350
ID_chr1_189032592_189034335
ID_chr1_189373743_189375416
ID_chr1_190169398_190170365
ID_chr1_190328376_190329958
ID_chr1_190464312_190465541
ID_chr1_190598343_190599103
ID_chr1_190716197_190718180
ID_chr1_191126809_191127578
ID_chr1_191575340_191576765
ID_chr1_191617930_191618910
ID_chr1_192125434_192126885
ID_chr1_192189250_192190816
ID_chr1_192224476_192226782
ID_chr1_192550410_192551742
ID_chr1_192558930_192560356
ID_chr1_192724242_192725194
ID_chr1_192787737_192788910
ID_chr1_192838801_192840199
ID_chr1_193019247_193020499
ID_chr1_193069922_193071488
ID_chr1_193211392_193211961
ID_chr1_193335417_193336643
ID_chr1_193337686_193339108
ID_chr1_193395788_193396836
ID_chr1_193624951_193625312
ID_chr1_195243471_195244057
ID_chr1_195430692_195431449
ID_chr1_195831322_195832300
ID_chr1_196078441_196079244
ID_chr1_196143598_196145218
ID_chr1_196181028_196181807
ID_chr1_196538241_196539256
ID_chr1_196557830_196559224
ID_chr1_196594368_196595381
ID_chr1_196709330_196710804
ID_chr1_196722945_196724010
ID_chr1_196768109_196772597
ID_chr1_196875382_196876890
ID_chr1_196996862_196998481
ID_chr1_197024048_197025355
ID_chr1_197041555_197042314
ID_chr1_197099961_197100806
ID_chr1_197100913_197102801
ID_chr1_197178777_197179593
ID_chr1_197179909_197180897
ID_chr1_197399832_197400836
ID_chr1_197517465_197518906
ID_chr1_197732668_197734126
ID_chr1_197736288_197737499
ID_chr1_197781680_197782676
ID_chr1_197908623_197909213
ID_chr1_197915701_197916484
ID_chr1_198001485_198002612
ID_chr1_198497492_198497987
ID_chr1_198605676_198606593
ID_chr1_198773892_198775208
ID_chr1_198888135_198891430
ID_chr1_198891979_198895650
ID_chr1_198901440_198908871
ID_chr1_198908954_198910739
ID_chr1_198957941_198958542
ID_chr1_199041264_199042307
ID_chr1_199113050_199113776
ID_chr1_199183981_199184882
ID_chr1_199272128_199273428
ID_chr1_199310946_199312194
ID_chr1_199551650_199552636
ID_chr1_199723393_199725396
ID_chr1_199728074_199728954
ID_chr1_199776655_199777704
ID_chr1_200139423_200140248
ID_chr1_200225734_200227148
ID_chr1_200307097_200307915
ID_chr1_200351826_200352643
ID_chr1_200363837_200365822
ID_chr1_200438627_200439853
ID_chr1_200558819_200559619
ID_chr1_200639726_200640648
ID_chr1_200656764_200658129
ID_chr1_200802638_200803653
ID_chr1_201137356_201138249
ID_chr1_201376419_201377301
ID_chr1_201488933_201489983
ID_chr1_201500076_201500977
ID_chr1_201713178_201715195
ID_chr1_202028875_202029926
ID_chr1_202472348_202473609
ID_chr1_202501255_202501812
ID_chr1_202534126_202534724
ID_chr1_202568531_202569531
ID_chr1_202571492_202572074
ID_chr1_202709830_202710977
ID_chr1_203046553_203047702
ID_chr1_203154248_203154739
ID_chr1_203197469_203198187
ID_chr1_203558198_203558946
ID_chr1_203671805_203672270
ID_chr1_203690774_203691925
ID_chr1_203906740_203907730
ID_chr1_204057178_204058297
ID_chr1_204339914_204340842
ID_chr1_204422449_204423474
ID_chr1_204491482_204492424
ID_chr1_204646837_204648139
ID_chr1_204667336_204667895
ID_chr1_205144038_205145061
ID_chr1_205151905_205153498
ID_chr1_205172469_205173702
ID_chr1_205175097_205176437
ID_chr1_205293712_205295216
ID_chr1_205376020_205376779
ID_chr1_205420810_205421801
ID_chr1_205492923_205493970
ID_chr1_205677054_205677890
ID_chr1_205980439_205980841
ID_chr1_206030475_206031292
ID_chr1_206209532_206210637
ID_chr1_206375072_206375799
ID_chr1_206518387_206519509
ID_chr1_206910772_206911594
ID_chr1_207040054_207040737
ID_chr1_207828311_207829242
ID_chr1_208029380_208030769
ID_chr1_208184797_208185819
ID_chr1_208373875_208374757
ID_chr1_209190438_209191268
ID_chr1_209398527_209399155
ID_chr1_209527373_209528323
ID_chr1_209587747_209588282
ID_chr1_209648689_209649927
ID_chr1_209795420_209797361
ID_chr1_209854107_209854734
ID_chr1_209900253_209901204
ID_chr1_209989469_209989997
ID_chr1_210198377_210199237
ID_chr1_210516670_210517890
ID_chr1_210586630_210587306
ID_chr1_210918154_210919295
ID_chr1_210922652_210922979
ID_chr1_211468831_211470649
ID_chr1_211613282_211613736
ID_chr1_211749968_211751941
ID_chr1_211842246_211843354
ID_chr1_211966273_211968992
ID_chr1_212011741_212012429
ID_chr1_212131996_212132523
ID_chr1_212269244_212270217
ID_chr1_212293239_212294163
ID_chr1_212613270_212613916
ID_chr1_212635102_212635676
ID_chr1_212671527_212672212
ID_chr1_212674510_212676765
ID_chr1_212764530_212765297
ID_chr1_212782390_212783256
ID_chr1_213038054_213039257
ID_chr1_213048993_213049724
ID_chr1_213110254_213111260
ID_chr1_213564136_213564937
ID_chr1_213802759_213804231
ID_chr1_213821022_213822070
ID_chr1_213973093_213973606
ID_chr1_214001965_214003507
ID_chr1_214208013_214209352
ID_chr1_214289546_214291013
ID_chr1_214332869_214333556
ID_chr1_214429472_214430930
ID_chr1_214548670_214549594
ID_chr1_214584162_214585743
ID_chr1_214660646_214662145
ID_chr1_214739184_214740090
ID_chr1_214898649_214899330
ID_chr1_215184277_215186006
ID_chr1_215337160_215337685
ID_chr1_215489866_215490915
ID_chr1_215517211_215518174
ID_chr1_215604480_215606027
ID_chr1_215833855_215834535
ID_chr1_216014810_216015753
ID_chr1_216028086_216029434
ID_chr1_216518299_216519960
ID_chr1_216749608_216750684
ID_chr1_217106233_217107096
ID_chr1_217143583_217144784
ID_chr1_217659712_217662259
ID_chr1_217907354_217908029
ID_chr1_218171073_218171907
ID_chr1_218209103_218210363
ID_chr1_218339068_218339847
ID_chr1_218347988_218348811
ID_chr1_218433599_218434753
ID_chr1_218459581_218461249
ID_chr1_218487875_218488580
ID_chr1_218498176_218499853
ID_chr1_218509756_218511367
ID_chr1_218553085_218553674
ID_chr1_218660503_218661240
ID_chr1_218685982_218686742
ID_chr1_218750869_218751708
ID_chr1_218944845_218945943
ID_chr1_219126629_219127061
ID_chr1_219357757_219360160
ID_chr1_219378602_219380466
ID_chr1_219527486_219529006
ID_chr1_219676385_219677356
ID_chr1_219757508_219758525
ID_chr1_219796964_219800010
ID_chr1_220189663_220190153
ID_chr1_220330590_220333249
ID_chr1_220343927_220344858
ID_chr1_220409575_220411143
ID_chr1_220420507_220421545
ID_chr1_220510581_220512029
ID_chr1_221097583_221098522
ID_chr1_221245649_221247701
ID_chr1_221438284_221441354
ID_chr1_221496346_221496928
ID_chr1_222161473_222162339
ID_chr1_222324253_222324800
ID_chr1_222386072_222387455
ID_chr1_222797969_222798689
ID_chr1_222816878_222818207
ID_chr1_222941124_222941539
ID_chr1_222976795_222977305
ID_chr1_223016079_223017016
ID_chr1_223240177_223241235
ID_chr1_223426526_223427319
ID_chr1_223708987_223709980
ID_chr1_224117205_224117974
ID_chr1_224232707_224235125
ID_chr1_224347940_224349007
ID_chr1_224374903_224376418
ID_chr1_224401840_224403473
ID_chr1_224426813_224429672
ID_chr1_224497963_224498808
ID_chr1_224513596_224514563
ID_chr1_224536642_224537134
ID_chr1_224564968_224565813
ID_chr1_224817693_224818610
ID_chr1_225036483_225037164
ID_chr1_225602565_225605880
ID_chr1_225691397_225692997
ID_chr1_225693109_225693802
ID_chr1_225766370_225769309
ID_chr1_225817141_225818543
ID_chr1_225863980_225865063
ID_chr1_225919714_225920465
ID_chr1_226023425_226024525
ID_chr1_226452146_226453243
ID_chr1_226657678_226658595
ID_chr1_226716493_226717457
ID_chr1_226728165_226728878
ID_chr1_226783758_226784708
ID_chr1_227002311_227003019
ID_chr1_227043534_227044445
ID_chr1_227123584_227124646
ID_chr1_227249039_227249811
ID_chr1_227333008_227334212
ID_chr1_227343318_227344888
ID_chr1_227369032_227371392
ID_chr1_227372073_227373631
ID_chr1_227377582_227379961
ID_chr1_227431604_227432358
ID_chr1_227437568_227438180
ID_chr1_227481737_227482631
ID_chr1_227999430_228000083
ID_chr1_228400142_228401494
ID_chr1_228838242_228838890
ID_chr1_228902759_228904098
ID_chr1_229029401_229030086
ID_chr1_229229390_229230350
ID_chr1_229273443_229274449
ID_chr1_229453038_229454725
ID_chr1_229693174_229694724
ID_chr1_230076724_230078342
ID_chr1_230682021_230682749
ID_chr1_230830801_230831669
ID_chr1_231124373_231125278
ID_chr1_231165402_231165944
ID_chr1_231508127_231509551
ID_chr1_231518978_231519606
ID_chr1_231662839_231663814
ID_chr1_231743481_231744855
ID_chr1_231982902_231984953
ID_chr1_232049003_232050198
ID_chr1_232084498_232085243
ID_chr1_232126557_232128265
ID_chr1_232179802_232180530
ID_chr1_232283493_232284753
ID_chr1_232306846_232307493
ID_chr1_232320021_232321007
ID_chr1_232345312_232346287
ID_chr1_232369623_232370089
ID_chr1_232376978_232378679
ID_chr1_232388177_232389019
ID_chr1_232461989_232463193
ID_chr1_232477195_232478731
ID_chr1_232568146_232568902
ID_chr1_232810308_232811262
ID_chr1_232880301_232880945
ID_chr1_232904150_232906547
ID_chr1_233368305_233369163
ID_chr1_233393029_233395729
ID_chr1_233424568_233425253
ID_chr1_233543080_233544433
ID_chr1_234202238_234203100
ID_chr1_234206697_234207351
ID_chr1_234294063_234295215
ID_chr1_234326458_234327086
ID_chr1_234369497_234370651
ID_chr1_234621630_234622463
ID_chr1_234684077_234684700
ID_chr1_234748036_234748867
ID_chr1_234944092_234945291
ID_chr1_234974429_234975662
ID_chr1_235052317_235053188
ID_chr1_235074450_235075410
ID_chr1_235151754_235152969
ID_chr1_235442657_235443339
ID_chr1_235450699_235451522
ID_chr1_235822612_235823427
ID_chr1_236242088_236243497
ID_chr1_236275512_236276459
ID_chr1_236279913_236280299
ID_chr1_236297350_236298080
ID_chr1_236334841_236335357
ID_chr1_236342245_236343793
ID_chr1_236356771_236357746
ID_chr1_236370130_236371402
ID_chr1_236502635_236503873
ID_chr1_236746716_236747597
ID_chr1_237183615_237184855
ID_chr1_237300310_237301196
ID_chr1_237713734_237714911
ID_chr1_238110718_238111797
ID_chr1_238468586_238470078
ID_chr1_238517568_238518773
ID_chr1_238548891_238549559
ID_chr1_238589480_238590785
ID_chr1_238700951_238701797
ID_chr1_238951662_238952742
ID_chr1_239174384_239175662
ID_chr1_239189560_239191314
ID_chr1_239226922_239227718
ID_chr1_239677297_239677823
ID_chr1_239771878_239773563
ID_chr1_239784127_239786084
ID_chr1_239869616_239870685
ID_chr1_239891789_239894195
ID_chr1_239897604_239898776
ID_chr1_239975760_239977348
ID_chr1_239998950_239999873
ID_chr1_240003903_240004712
ID_chr1_240026701_240027738
ID_chr1_240149194_240149917
ID_chr1_240242548_240243296
ID_chr1_240312310_240313636
ID_chr1_240462218_240463244
ID_chr1_240491613_240492373
ID_chr1_240498532_240499733
ID_chr1_240888053_240889315
ID_chr1_240905035_240906383
ID_chr1_241613934_241615242
ID_chr1_241641293_241642073
ID_chr1_241714310_241715250
ID_chr1_241806496_241807422
ID_chr1_241815716_241816517
ID_chr1_241834704_241835379
ID_chr1_241870133_241871701
ID_chr1_241880970_241882514
ID_chr1_241963494_241964473
ID_chr1_241988760_241989347
ID_chr1_242034199_242035162
ID_chr1_242146410_242148458
ID_chr1_242244942_242246031
ID_chr1_243269932_243270767
ID_chr1_243311208_243312811
ID_chr1_243325124_243326581
ID_chr1_243343730_243344617
ID_chr1_243563403_243564603
ID_chr1_243596096_243597142
ID_chr1_243679962_243680894
ID_chr1_243695206_243697859
ID_chr1_243706519_243707188
ID_chr1_243710247_243711350
ID_chr1_243711617_243712532
ID_chr1_243748488_243749314
ID_chr1_243751400_243752092
ID_chr1_243881378_243882749
ID_chr1_243902766_243903654
ID_chr1_243995991_243997150
ID_chr1_244160283_244161216
ID_chr1_244325125_244325962
ID_chr1_244353499_244354494
ID_chr1_244435412_244436763
ID_chr1_244468641_244469246
ID_chr1_244665426_244666488
ID_chr1_245017929_245019369
ID_chr1_245085339_245086493
ID_chr1_245197690_245198271
ID_chr1_245225008_245225813
ID_chr1_245380091_245381246
ID_chr1_245401484_245402809
ID_chr1_245485926_245486531
ID_chr1_246005088_246005558
ID_chr1_246008405_246009132
ID_chr1_246012211_246012904
ID_chr1_246106297_246106922
ID_chr1_246306570_246307396
ID_chr1_246458306_246459400
ID_chr1_246476360_246477633
ID_chr1_247851805_247853760
ID_chr1_248006216_248010416
ID_chr1_248037169_248038271
ID_chr1_248064270_248067325
ID_chr10_921712_922372
ID_chr10_2097576_2098747
ID_chr10_2980725_2981885
ID_chr10_3217622_3218166
ID_chr10_3313277_3314000
ID_chr10_3330448_3331165
ID_chr10_3347187_3347899
ID_chr10_3419526_3420607
ID_chr10_3432339_3432955
ID_chr10_3483900_3485084
ID_chr10_3714219_3715168
ID_chr10_3749819_3750862
ID_chr10_3972989_3973840
ID_chr10_4067964_4068922
ID_chr10_4260125_4260829
ID_chr10_4471840_4472682
ID_chr10_4677583_4678890
ID_chr10_4720226_4720889
ID_chr10_4725463_4726575
ID_chr10_4769227_4770139
ID_chr10_4775450_4776733
ID_chr10_4833951_4834859
ID_chr10_4882590_4884430
ID_chr10_4941494_4941935
ID_chr10_5094171_5095091
ID_chr10_5293772_5294328
ID_chr10_5534889_5535709
ID_chr10_5679295_5680169
ID_chr10_5846077_5846755
ID_chr10_6677937_6678634
ID_chr10_6919814_6920850
ID_chr10_7084998_7086497
ID_chr10_7152838_7153839
ID_chr10_7267960_7270408
ID_chr10_7397007_7397607
ID_chr10_7529589_7530039
ID_chr10_7943314_7944852
ID_chr10_7956158_7956952
ID_chr10_9252486_9253440
ID_chr10_9330805_9333499
ID_chr10_10591659_10592151
ID_chr10_10677292_10678338
ID_chr10_11014831_11016195
ID_chr10_11106365_11107075
ID_chr10_11489410_11490101
ID_chr10_11715817_11716532
ID_chr10_11882232_11883085
ID_chr10_12185849_12186464
ID_chr10_12221767_12222876
ID_chr10_13501708_13503254
ID_chr10_13525346_13526430
ID_chr10_14093363_14094320
ID_chr10_14219788_14220789
ID_chr10_14244803_14245331
ID_chr10_14555821_14556718
ID_chr10_14734587_14735738
ID_chr10_14787760_14788586
ID_chr10_14924960_14925802
ID_chr10_15238799_15239655
ID_chr10_15556892_15557765
ID_chr10_15812831_15814017
ID_chr10_15897229_15898477
ID_chr10_16585009_16586049
ID_chr10_16994960_16997179
ID_chr10_17002232_17003887
ID_chr10_17025075_17026348
ID_chr10_17109268_17110005
ID_chr10_17112542_17114238
ID_chr10_17632428_17634793
ID_chr10_18005382_18006607
ID_chr10_18522871_18523871
ID_chr10_18539980_18540791
ID_chr10_19333314_19334440
ID_chr10_19638197_19639112
ID_chr10_19713625_19714467
ID_chr10_19832686_19833974
ID_chr10_20882941_20884729
ID_chr10_21042098_21043265
ID_chr10_21071114_21071816
ID_chr10_21912330_21913099
ID_chr10_21993112_21993972
ID_chr10_22052454_22053322
ID_chr10_22461770_22462623
ID_chr10_22481708_22482985
ID_chr10_22503452_22504233
ID_chr10_22531286_22532206
ID_chr10_22685741_22686469
ID_chr10_22987058_22987558
ID_chr10_22988617_22989428
ID_chr10_23067904_23068662
ID_chr10_23069890_23071088
ID_chr10_24079649_24080888
ID_chr10_24128135_24129101
ID_chr10_24292470_24293484
ID_chr10_24457731_24458622
ID_chr10_24465686_24466873
ID_chr10_24602805_24604420
ID_chr10_24642766_24643575
ID_chr10_24706020_24707168
ID_chr10_24866398_24867437
ID_chr10_24872976_24873741
ID_chr10_24907901_24910247
ID_chr10_24915220_24915826
ID_chr10_25190437_25192433
ID_chr10_26323050_26323900
ID_chr10_26755013_26756076
ID_chr10_26803628_26804854
ID_chr10_28240222_28241059
ID_chr10_28566361_28567144
ID_chr10_28719280_28720208
ID_chr10_28808580_28810884
ID_chr10_29101781_29102789
ID_chr10_29159786_29160847
ID_chr10_29322717_29323356
ID_chr10_29324272_29324919
ID_chr10_29582777_29583711
ID_chr10_29713863_29715015
ID_chr10_29759141_29760914
ID_chr10_29770720_29772541
ID_chr10_29835103_29835822
ID_chr10_29894901_29896256
ID_chr10_30000551_30001596
ID_chr10_30013187_30014389
ID_chr10_30151972_30152673
ID_chr10_30831146_30831881
ID_chr10_30861605_30862744
ID_chr10_31004465_31005309
ID_chr10_31186185_31186976
ID_chr10_31520982_31521750
ID_chr10_31524359_31525382
ID_chr10_31769156_31769784
ID_chr10_31913250_31914388
ID_chr10_31977324_31978844
ID_chr10_31999285_32000181
ID_chr10_32077879_32078175
ID_chr10_32124985_32125694
ID_chr10_32937726_32939009
ID_chr10_33174434_33175239
ID_chr10_33260472_33261537
ID_chr10_33377120_33377835
ID_chr10_33400729_33402623
ID_chr10_33897130_33898087
ID_chr10_34124429_34125440
ID_chr10_34526949_34527441
ID_chr10_34581902_34582896
ID_chr10_34630065_34630987
ID_chr10_34868425_34869348
ID_chr10_34972851_34973235
ID_chr10_34981720_34982327
ID_chr10_35040822_35041973
ID_chr10_35191233_35192148
ID_chr10_35221991_35222571
ID_chr10_35450895_35451996
ID_chr10_35635424_35636249
ID_chr10_35789832_35790963
ID_chr10_36343777_36346388
ID_chr10_36478407_36480006
ID_chr10_36494276_36494919
ID_chr10_36507055_36507637
ID_chr10_37235934_37236500
ID_chr10_37436120_37437023
ID_chr10_37675162_37676539
ID_chr10_37885667_37886691
ID_chr10_39459910_39461770
ID_chr10_39493144_39495143
ID_chr10_39546933_39548755
ID_chr10_43156640_43157488
ID_chr10_44051722_44052267
ID_chr10_44628146_44629837
ID_chr10_44803314_44804420
ID_chr10_44860093_44860879
ID_chr10_44868302_44869559
ID_chr10_44980998_44981921
ID_chr10_46303679_46304423
ID_chr10_46524703_46525754
ID_chr10_48353157_48354891
ID_chr10_48633928_48634936
ID_chr10_49080019_49080633
ID_chr10_49435001_49435833
ID_chr10_50275257_50276252
ID_chr10_50430691_50432144
ID_chr10_50447381_50449963
ID_chr10_50501415_50502491
ID_chr10_50565720_50566861
ID_chr10_51103647_51104612
ID_chr10_51806352_51806965
ID_chr10_51837819_51839205
ID_chr10_51857206_51858014
ID_chr10_51858540_51861154
ID_chr10_51892918_51893785
ID_chr10_52098808_52100235
ID_chr10_52313558_52315022
ID_chr10_52336723_52337866
ID_chr10_52342856_52344043
ID_chr10_52573573_52574675
ID_chr10_52644583_52645245
ID_chr10_52701930_52703369
ID_chr10_52729164_52730139
ID_chr10_52754038_52754465
ID_chr10_52819009_52819794
ID_chr10_53074944_53076503
ID_chr10_53765002_53765836
ID_chr10_53843479_53844406
ID_chr10_54096440_54097631
ID_chr10_54362643_54364307
ID_chr10_54800888_54801702
ID_chr10_54837053_54838260
ID_chr10_55183757_55184696
ID_chr10_56537789_56538714
ID_chr10_56823683_56824504
ID_chr10_57289708_57290342
ID_chr10_57302150_57305386
ID_chr10_58148366_58149484
ID_chr10_58152496_58153239
ID_chr10_58347519_58349701
ID_chr10_58351841_58352639
ID_chr10_58414397_58415163
ID_chr10_58516367_58518393
ID_chr10_58637594_58639169
ID_chr10_58756785_58759417
ID_chr10_58781570_58782350
ID_chr10_58968899_58970226
ID_chr10_59362944_59363901
ID_chr10_59432264_59433060
ID_chr10_59553064_59554951
ID_chr10_59595101_59596102
ID_chr10_59648515_59649681
ID_chr10_59903792_59905507
ID_chr10_59957700_59958615
ID_chr10_60098420_60100782
ID_chr10_60114718_60115258
ID_chr10_60130112_60130717
ID_chr10_60139336_60140613
ID_chr10_60184618_60185055
ID_chr10_60257660_60258860
ID_chr10_60310589_60311693
ID_chr10_60312591_60315106
ID_chr10_60594264_60595231
ID_chr10_60646830_60647673
ID_chr10_60787590_60790013
ID_chr10_60816309_60817792
ID_chr10_60820182_60821182
ID_chr10_61140257_61141626
ID_chr10_61283883_61284937
ID_chr10_61344133_61344701
ID_chr10_61475487_61476038
ID_chr10_61486843_61487487
ID_chr10_61488207_61490146
ID_chr10_61700737_61702234
ID_chr10_61747122_61748246
ID_chr10_61779204_61779975
ID_chr10_61785704_61787646
ID_chr10_62230551_62231782
ID_chr10_62248381_62249105
ID_chr10_62432939_62434075
ID_chr10_62437460_62438408
ID_chr10_62563957_62564766
ID_chr10_62613241_62614230
ID_chr10_62614616_62615316
ID_chr10_62734831_62736827
ID_chr10_62760580_62762311
ID_chr10_62885340_62886445
ID_chr10_62971830_62972517
ID_chr10_62991822_62992922
ID_chr10_62995435_62995962
ID_chr10_63063800_63065250
ID_chr10_63120437_63121341
ID_chr10_63256019_63258436
ID_chr10_63281741_63282595
ID_chr10_63316840_63317490
ID_chr10_63364528_63365886
ID_chr10_63423102_63425233
ID_chr10_63456361_63457866
ID_chr10_63506418_63508141
ID_chr10_64040899_64041609
ID_chr10_64044574_64045940
ID_chr10_64066970_64067596
ID_chr10_64209397_64210256
ID_chr10_64449805_64451246
ID_chr10_64495082_64495837
ID_chr10_64518825_64520388
ID_chr10_65075351_65076348
ID_chr10_65088390_65089236
ID_chr10_65358376_65359301
ID_chr10_65394334_65395612
ID_chr10_65566849_65567704
ID_chr10_65805490_65806517
ID_chr10_65907100_65907719
ID_chr10_66179907_66181352
ID_chr10_66291951_66293359
ID_chr10_66365616_66367148
ID_chr10_66925501_66926567
ID_chr10_66931269_66932840
ID_chr10_66934165_66935847
ID_chr10_66999339_67002155
ID_chr10_67046270_67047442
ID_chr10_67605754_67607929
ID_chr10_67664573_67667415
ID_chr10_67697593_67698288
ID_chr10_67917382_67918473
ID_chr10_68083726_68084866
ID_chr10_68096805_68097712
ID_chr10_68178762_68179481
ID_chr10_68959975_68961080
ID_chr10_69128611_69129931
ID_chr10_69214528_69217714
ID_chr10_69446370_69447526
ID_chr10_69764719_69766144
ID_chr10_69769317_69770006
ID_chr10_69794492_69795567
ID_chr10_69845638_69846455
ID_chr10_69863928_69864887
ID_chr10_70656246_70657330
ID_chr10_70832870_70833550
ID_chr10_70863281_70865840
ID_chr10_71204484_71205709
ID_chr10_71260445_71261166
ID_chr10_71307319_71308465
ID_chr10_72242527_72243396
ID_chr10_72245869_72246693
ID_chr10_72388417_72390007
ID_chr10_72712383_72713117
ID_chr10_72794195_72794849
ID_chr10_73158934_73159627
ID_chr10_73263800_73264637
ID_chr10_73439388_73440319
ID_chr10_73536969_73538021
ID_chr10_73965698_73966660
ID_chr10_74039670_74041341
ID_chr10_74244033_74244638
ID_chr10_74246639_74247875
ID_chr10_74585309_74586581
ID_chr10_74598776_74600367
ID_chr10_74887791_74888403
ID_chr10_75180645_75181496
ID_chr10_75187458_75188458
ID_chr10_75370834_75371750
ID_chr10_75436531_75437647
ID_chr10_75487045_75487701
ID_chr10_75657409_75660034
ID_chr10_75663793_75664692
ID_chr10_75672704_75674187
ID_chr10_75909839_75910328
ID_chr10_75987232_75988223
ID_chr10_76020411_76021377
ID_chr10_76324186_76324891
ID_chr10_76388284_76388918
ID_chr10_76547305_76548269
ID_chr10_76684445_76685767
ID_chr10_76811207_76811955
ID_chr10_76984619_76985610
ID_chr10_76991488_76992920
ID_chr10_77051664_77053749
ID_chr10_77159969_77160810
ID_chr10_77163437_77166148
ID_chr10_77235023_77235903
ID_chr10_77286624_77287575
ID_chr10_77290191_77291380
ID_chr10_77297069_77297924
ID_chr10_77320723_77322475
ID_chr10_77350216_77351558
ID_chr10_77634863_77635821
ID_chr10_77663351_77664785
ID_chr10_77668774_77670281
ID_chr10_77698487_77699239
ID_chr10_78123413_78125454
ID_chr10_78566204_78567144
ID_chr10_78892329_78893587
ID_chr10_79374524_79375440
ID_chr10_80122568_80122951
ID_chr10_80289743_80291347
ID_chr10_80333765_80334824
ID_chr10_80372768_80373301
ID_chr10_80477308_80478361
ID_chr10_80767224_80768904
ID_chr10_80984313_80986966
ID_chr10_81018972_81019628
ID_chr10_81179653_81180342
ID_chr10_81215351_81216162
ID_chr10_81296058_81298253
ID_chr10_81360472_81361352
ID_chr10_81413835_81414832
ID_chr10_82036714_82037632
ID_chr10_82439780_82441983
ID_chr10_82575770_82577128
ID_chr10_82750205_82751388
ID_chr10_82981817_82982917
ID_chr10_84049432_84050178
ID_chr10_84308601_84309317
ID_chr10_84494344_84495972
ID_chr10_84524994_84526894
ID_chr10_85426434_85427350
ID_chr10_85599961_85600603
ID_chr10_85641707_85643800
ID_chr10_87619702_87620526
ID_chr10_87659695_87662750
ID_chr10_87705016_87705869
ID_chr10_87734965_87735743
ID_chr10_87771805_87772489
ID_chr10_87850103_87851575
ID_chr10_87867326_87871894
ID_chr10_87876521_87877004
ID_chr10_87878210_87879295
ID_chr10_87961237_87961797
ID_chr10_88116032_88117336
ID_chr10_88164476_88166655
ID_chr10_88181476_88182346
ID_chr10_88262196_88263173
ID_chr10_88329954_88330649
ID_chr10_88343171_88344811
ID_chr10_88385563_88387581
ID_chr10_88389058_88389941
ID_chr10_88401673_88402566
ID_chr10_88416804_88418024
ID_chr10_88427759_88429246
ID_chr10_88542350_88543259
ID_chr10_88565015_88565653
ID_chr10_88707316_88708470
ID_chr10_88926281_88927249
ID_chr10_89029775_89030408
ID_chr10_89031494_89032924
ID_chr10_89086724_89087762
ID_chr10_89171658_89173890
ID_chr10_89213171_89213693
ID_chr10_89260214_89261002
ID_chr10_89303169_89303633
ID_chr10_89389026_89389730
ID_chr10_89419354_89420080
ID_chr10_89426204_89426845
ID_chr10_89481142_89482509
ID_chr10_89669699_89670625
ID_chr10_89710703_89711310
ID_chr10_89793428_89793797
ID_chr10_89830288_89831252
ID_chr10_89860207_89862486
ID_chr10_90319266_90320033
ID_chr10_90741876_90743027
ID_chr10_90960037_90960942
ID_chr10_91350549_91351482
[truncated: 55,021 more rows]

## Sheet: GFP-MAFG
GencodeID
ID_chr1_1357865_1358458
ID_chr1_1685781_1686889
ID_chr1_2001058_2003327
ID_chr1_3956107_3957070
ID_chr1_5124956_5126130
ID_chr1_5422796_5423936
ID_chr1_6036859_6037975
ID_chr1_6583966_6585077
ID_chr1_6795146_6796177
ID_chr1_7207095_7208687
ID_chr1_8045727_8048752
ID_chr1_8063227_8064274
ID_chr1_8202222_8203564
ID_chr1_8285567_8286822
ID_chr1_8440951_8441919
ID_chr1_8717076_8718475
ID_chr1_8884938_8886737
ID_chr1_9859483_9860027
ID_chr1_10193916_10195049
ID_chr1_10353254_10354452
ID_chr1_12051649_12052996
ID_chr1_13626626_13627767
ID_chr1_13762951_13764057
ID_chr1_15459345_15460916
ID_chr1_15765464_15766344
ID_chr1_15843455_15845495
ID_chr1_15901205_15901826
ID_chr1_16172936_16174265
ID_chr1_16333279_16334664
ID_chr1_17029780_17031102
ID_chr1_18131145_18132143
ID_chr1_18553757_18554884
ID_chr1_19136994_19137785
ID_chr1_19792028_19793054
ID_chr1_20584502_20585466
ID_chr1_20630180_20631589
ID_chr1_21000385_21002140
ID_chr1_21579469_21580419
ID_chr1_21721057_21722924
ID_chr1_21725580_21726722
ID_chr1_23125222_23126313
ID_chr1_23273468_23274268
ID_chr1_23597448_23598846
ID_chr1_24051244_24052319
ID_chr1_24291713_24292767
ID_chr1_24653592_24654575
ID_chr1_25378222_25378902
ID_chr1_25722714_25724184
ID_chr1_27485181_27486130
ID_chr1_28084651_28085193
ID_chr1_28653585_28654631
ID_chr1_28718525_28719414
ID_chr1_29156594_29157710
ID_chr1_30207516_30208982
ID_chr1_31277884_31278608
ID_chr1_31563982_31564829
ID_chr1_31704702_31706184
ID_chr1_31981641_31982516
ID_chr1_34367687_34368741
ID_chr1_34770907_34772084
ID_chr1_35512859_35514341
ID_chr1_35721310_35722969
ID_chr1_35935251_35936651
ID_chr1_36062102_36063054
ID_chr1_36619781_36620847
ID_chr1_38986183_38987444
ID_chr1_39154359_39155566
ID_chr1_39614743_39615881
ID_chr1_40092369_40093909
ID_chr1_40210191_40211307
ID_chr1_40814918_40816472
ID_chr1_40853137_40854386
ID_chr1_40880855_40882036
ID_chr1_41073691_41074605
ID_chr1_42177103_42178717
ID_chr1_42322005_42323941
ID_chr1_42781181_42782167
ID_chr1_42822370_42823755
ID_chr1_42860160_42860855
ID_chr1_42969896_42970843
ID_chr1_43209881_43210514
ID_chr1_43584039_43584994
ID_chr1_43763032_43764037
ID_chr1_43765665_43766843
ID_chr1_44036320_44037120
ID_chr1_44067365_44068591
ID_chr1_44606343_44607324
ID_chr1_46075975_46077264
ID_chr1_46244450_46245479
ID_chr1_46724817_46725787
ID_chr1_46734908_46736582
ID_chr1_46767535_46769380
ID_chr1_47913910_47915453
ID_chr1_48356534_48357421
ID_chr1_48532758_48533586
ID_chr1_49319085_49320553
ID_chr1_50098279_50099628
ID_chr1_50599098_50600517
ID_chr1_50643793_50645394
ID_chr1_50852307_50854674
ID_chr1_51189358_51190003
ID_chr1_51365382_51366533
ID_chr1_51433086_51434739
ID_chr1_51748941_51750732
ID_chr1_52689633_52690970
ID_chr1_52954519_52956247
ID_chr1_53766530_53767330
ID_chr1_55094339_55096134
ID_chr1_55208958_55210197
ID_chr1_55402418_55403647
ID_chr1_56436731_56438564
ID_chr1_56501253_56503167
ID_chr1_57186352_57186930
ID_chr1_57933797_57935435
ID_chr1_58684900_58686690
ID_chr1_58977040_58978523
ID_chr1_59406284_59407105
ID_chr1_60597018_60598159
ID_chr1_60702875_60703767
ID_chr1_60935937_60937015
ID_chr1_61005659_61006991
ID_chr1_61061270_61063599
ID_chr1_61097551_61099480
ID_chr1_61400629_61402021
ID_chr1_61914344_61916245
ID_chr1_61980162_61981535
ID_chr1_62025506_62026979
ID_chr1_62113170_62114249
ID_chr1_62130853_62131665
ID_chr1_62337694_62338526
ID_chr1_62461757_62463248
ID_chr1_62508096_62508777
ID_chr1_62745710_62747315
ID_chr1_62841328_62842391
ID_chr1_63053984_63054762
ID_chr1_63106749_63108928
ID_chr1_63411104_63411668
ID_chr1_63599782_63601761
ID_chr1_63777457_63778783
ID_chr1_64061970_64063572
ID_chr1_64397802_64399164
ID_chr1_64493384_64494516
ID_chr1_64676934_64678354
ID_chr1_64897658_64898992
ID_chr1_65214458_65216482
ID_chr1_65458017_65459884
ID_chr1_66050428_66051678
ID_chr1_66686783_66687692
ID_chr1_66711236_66712021
ID_chr1_66732154_66734915
ID_chr1_67084919_67085849
ID_chr1_67112015_67112896
ID_chr1_67261676_67263324
ID_chr1_67437634_67438366
ID_chr1_67927666_67928623
ID_chr1_68120114_68122324
ID_chr1_68195911_68198536
ID_chr1_68359043_68359643
ID_chr1_68492894_68493653
ID_chr1_68537167_68538058
ID_chr1_69913100_69915930
ID_chr1_70137120_70138172
ID_chr1_70230801_70232464
ID_chr1_70264656_70265158
ID_chr1_70335127_70337582
ID_chr1_70361607_70362227
ID_chr1_70451005_70452251
ID_chr1_70509710_70510643
ID_chr1_70517693_70518694
ID_chr1_70684897_70685712
ID_chr1_71089474_71090539
ID_chr1_71222335_71223478
ID_chr1_71593089_71594249
ID_chr1_71743486_71744386
ID_chr1_71791542_71792572
ID_chr1_71850249_71852530
ID_chr1_71857361_71858633
ID_chr1_71884972_71885646
ID_chr1_72139636_72141159
ID_chr1_72556313_72558496
ID_chr1_73273526_73274578
ID_chr1_73463705_73464523
ID_chr1_73564168_73565770
ID_chr1_73673742_73674613
ID_chr1_73674732_73675395
ID_chr1_73780689_73782011
ID_chr1_73839587_73840494
ID_chr1_74332813_74335200
ID_chr1_74359794_74360808
ID_chr1_74468909_74469763
ID_chr1_74689417_74690757
ID_chr1_74842331_74843448
ID_chr1_75438212_75438851
ID_chr1_75672520_75673364
ID_chr1_75957230_75958163
ID_chr1_75958440_75959287
ID_chr1_75963778_75965417
ID_chr1_76583310_76585018
ID_chr1_76812816_76813580
ID_chr1_77126065_77126749
ID_chr1_77143397_77144078
ID_chr1_77321760_77322861
ID_chr1_77958782_77959553
ID_chr1_78144838_78145739
ID_chr1_78156942_78157909
ID_chr1_78649366_78650815
ID_chr1_78688177_78689315
ID_chr1_78813878_78814708
ID_chr1_78839145_78841531
ID_chr1_78886849_78888211
ID_chr1_79041929_79043520
ID_chr1_79097438_79098312
ID_chr1_79109111_79109916
ID_chr1_79259446_79260524
ID_chr1_79388588_79389952
ID_chr1_79554282_79555445
ID_chr1_79772477_79774393
ID_chr1_80154997_80155993
ID_chr1_80217232_80218546
ID_chr1_80384114_80386307
ID_chr1_80435931_80436633
ID_chr1_80667612_80669434
ID_chr1_80755774_80756817
ID_chr1_81962828_81964812
ID_chr1_82034358_82035647
ID_chr1_82078463_82079629
ID_chr1_82089770_82090861
ID_chr1_82318293_82319744
ID_chr1_82633806_82634820
ID_chr1_82686239_82687685
ID_chr1_82969129_82970062
ID_chr1_83099843_83100833
ID_chr1_83856930_83858632
ID_chr1_83900166_83901246
ID_chr1_83904994_83906750
ID_chr1_83917269_83920913
ID_chr1_84075308_84075946
ID_chr1_84102982_84104259
ID_chr1_84280495_84281929
ID_chr1_84436013_84438050
ID_chr1_84634680_84636619
ID_chr1_84698281_84699266
ID_chr1_84935847_84936663
ID_chr1_85406517_85408284
ID_chr1_85553685_85555294
ID_chr1_85992155_85993905
ID_chr1_86380032_86381314
ID_chr1_86406276_86407420
ID_chr1_86727642_86729178
ID_chr1_86950209_86952100
ID_chr1_87025047_87025962
ID_chr1_87084001_87084977
ID_chr1_87408513_87409620
ID_chr1_87717835_87718893
ID_chr1_88180392_88181136
ID_chr1_88338666_88339623
ID_chr1_88867572_88868697
ID_chr1_88955567_88957043
ID_chr1_88973463_88974931
ID_chr1_88998166_89001287
ID_chr1_89105840_89107618
ID_chr1_89260042_89261729
ID_chr1_89262943_89264045
ID_chr1_89264668_89267258
ID_chr1_89287132_89288441
ID_chr1_89331744_89333353
ID_chr1_89566330_89568901
ID_chr1_89762827_89763458
ID_chr1_90434138_90435397
ID_chr1_90892875_90893501
ID_chr1_90996101_90997455
ID_chr1_91007475_91008610
ID_chr1_91097880_91099034
ID_chr1_91124016_91126517
ID_chr1_91282160_91283645
ID_chr1_91309558_91310384
ID_chr1_91511063_91512287
ID_chr1_91590483_91592051
ID_chr1_91695634_91697684
ID_chr1_91816279_91820232
ID_chr1_92117183_92118953
ID_chr1_92181911_92183230
ID_chr1_92254920_92256175
ID_chr1_92705424_92705788
ID_chr1_92707497_92709937
ID_chr1_92743485_92745314
ID_chr1_92951058_92951866
ID_chr1_93124398_93126025
ID_chr1_93258261_93259232
ID_chr1_93329932_93331987
ID_chr1_93348879_93350457
ID_chr1_93437608_93438707
ID_chr1_93518652_93520147
ID_chr1_93532606_93534245
ID_chr1_93903251_93906317
ID_chr1_93988352_93989724
ID_chr1_94214986_94217127
ID_chr1_94327997_94330569
ID_chr1_94979811_94981532
ID_chr1_95348256_95349011
ID_chr1_95902317_95903614
ID_chr1_96328882_96330350
ID_chr1_96906363_96907515
ID_chr1_97007665_97008701
ID_chr1_97201747_97203699
ID_chr1_97424019_97424364
ID_chr1_97982467_97984007
ID_chr1_98111955_98112950
ID_chr1_98163534_98165837
ID_chr1_98384318_98386420
ID_chr1_98467682_98468586
ID_chr1_99054603_99056438
ID_chr1_99526918_99527956
ID_chr1_99599599_99601618
ID_chr1_99841398_99842323
ID_chr1_100010388_100011598
ID_chr1_100188368_100189175
ID_chr1_100286708_100287589
ID_chr1_100418983_100419881
ID_chr1_100455451_100456322
ID_chr1_100563968_100565063
ID_chr1_100897780_100898629
ID_chr1_100920962_100921640
ID_chr1_101077318_101079214
ID_chr1_101135990_101137531
ID_chr1_101206989_101208042
ID_chr1_101259368_101261823
ID_chr1_101370281_101371427
ID_chr1_101375653_101377136
ID_chr1_101460516_101461479
ID_chr1_101567372_101568204
ID_chr1_101632205_101633093
ID_chr1_102177343_102179448
ID_chr1_102627214_102629903
ID_chr1_102970122_102971097
ID_chr1_102976944_102978171
ID_chr1_103504730_103505444
ID_chr1_104098352_104099747
ID_chr1_104269235_104270434
ID_chr1_104358062_104359257
ID_chr1_104852910_104854186
ID_chr1_105023366_105024543
ID_chr1_105027655_105028236
ID_chr1_105399177_105400808
ID_chr1_106021918_106022803
ID_chr1_106038069_106038694
ID_chr1_106276007_106278860
ID_chr1_106964166_106965110
ID_chr1_107142063_107142705
ID_chr1_107627651_107628716
ID_chr1_108125412_108125997
ID_chr1_108190042_108190561
ID_chr1_108639812_108640649
ID_chr1_108643449_108644123
ID_chr1_108703129_108704079
ID_chr1_108719745_108720769
ID_chr1_108758562_108759815
ID_chr1_108862655_108863540
ID_chr1_109150855_109151741
ID_chr1_109230841_109231822
ID_chr1_109718974_109720395
ID_chr1_109790669_109794439
ID_chr1_110002774_110005003
ID_chr1_110307509_110309147
ID_chr1_110916366_110917614
ID_chr1_111269446_111270462
ID_chr1_111442848_111443932
ID_chr1_111562797_111564237
ID_chr1_111624286_111626065
ID_chr1_112556595_112558098
ID_chr1_112599135_112599900
ID_chr1_112887340_112889017
ID_chr1_113099812_113100877
ID_chr1_113429485_113430572
ID_chr1_113819201_113820585
ID_chr1_113858591_113859895
ID_chr1_114588126_114588834
ID_chr1_115565217_115566759
ID_chr1_116268024_116269038
ID_chr1_116322881_116323798
ID_chr1_116520786_116522081
ID_chr1_117237355_117238383
ID_chr1_117512468_117513307
ID_chr1_117534036_117535726
ID_chr1_118810631_118811632
ID_chr1_118876694_118878346
ID_chr1_119080881_119082465
ID_chr1_120014935_120015249
ID_chr1_120850569_120851595
ID_chr1_121191396_121192120
ID_chr1_121395696_121397027
ID_chr1_121447267_121447732
ID_chr1_121528715_121529991
ID_chr1_121556045_121559818
ID_chr1_125013454_125014950
ID_chr1_144560764_144561055
ID_chr1_145759346_145760232
ID_chr1_145897663_145899711
ID_chr1_146505012_146505513
ID_chr1_148625329_148625788
ID_chr1_150185844_150187965
ID_chr1_150374118_150375382
ID_chr1_150415510_150416419
ID_chr1_151010798_151011719
ID_chr1_151300645_151301246
ID_chr1_153040580_153042299
ID_chr1_153996417_153997712
ID_chr1_154155169_154156186
ID_chr1_154198951_154200399
ID_chr1_154239926_154241066
ID_chr1_154466035_154467150
ID_chr1_154634855_154635919
ID_chr1_154748833_154749918
ID_chr1_157132500_157133542
ID_chr1_159183923_159185044
ID_chr1_159953889_159954667
ID_chr1_160001192_160002367
ID_chr1_160515490_160516604
ID_chr1_160629326_160631621
ID_chr1_161515385_161516688
ID_chr1_161620260_161621925
ID_chr1_161961850_161963581
ID_chr1_162184593_162186358
ID_chr1_162302298_162303235
ID_chr1_163296721_163297754
ID_chr1_163315503_163316386
ID_chr1_163534807_163536396
ID_chr1_165530763_165531446
ID_chr1_165717817_165718802
ID_chr1_166183663_166185550
ID_chr1_166253218_166254222
ID_chr1_166615470_166617362
ID_chr1_167117486_167119285
ID_chr1_167563499_167564189
ID_chr1_167634059_167635075
ID_chr1_167796897_167797867
ID_chr1_167993485_167993827
ID_chr1_168392490_168393599
ID_chr1_168621106_168621981
ID_chr1_169014995_169016157
ID_chr1_169179745_169181009
ID_chr1_169239858_169241656
ID_chr1_169643691_169645389
ID_chr1_170010223_170011025
ID_chr1_170097003_170098363
ID_chr1_170402605_170403533
ID_chr1_170765218_170766158
ID_chr1_171479483_171480780
ID_chr1_171644471_171645547
ID_chr1_171715653_171716806
ID_chr1_171793346_171794746
ID_chr1_172142990_172144087
ID_chr1_172329104_172331731
ID_chr1_172449665_172450704
ID_chr1_172617493_172618569
ID_chr1_172727490_172728927
ID_chr1_172844783_172846214
ID_chr1_173561029_173562004
ID_chr1_174264651_174265932
ID_chr1_174425689_174429261
ID_chr1_174723600_174724975
ID_chr1_174743682_174744693
ID_chr1_175054386_175055835
ID_chr1_175124482_175126046
ID_chr1_175377027_175378146
ID_chr1_175519665_175520890
ID_chr1_177309482_177311503
ID_chr1_177814672_177815755
ID_chr1_177879930_177881224
ID_chr1_177959463_177960907
ID_chr1_178189528_178190386
ID_chr1_178370752_178372853
ID_chr1_178950510_178951822
ID_chr1_179121045_179121862
ID_chr1_179445256_179446481
ID_chr1_179658580_179661815
ID_chr1_179706183_179706869
ID_chr1_180026311_180027331
ID_chr1_180352255_180353436
ID_chr1_181018590_181019779
ID_chr1_181188892_181190291
ID_chr1_183043910_183046545
ID_chr1_183147770_183149280
ID_chr1_183367778_183369221
ID_chr1_183597817_183599179
ID_chr1_183744291_183745291
ID_chr1_183956223_183957458
ID_chr1_183980539_183983435
ID_chr1_184300646_184302029
ID_chr1_184355379_184355868
ID_chr1_184887779_184890713
ID_chr1_185136731_185137401
ID_chr1_185736905_185737674
ID_chr1_185769577_185770183
ID_chr1_185802540_185804795
ID_chr1_186745080_186746579
ID_chr1_186754360_186755345
ID_chr1_186842429_186843981
ID_chr1_186948275_186949192
ID_chr1_187718060_187719276
ID_chr1_187808797_187810892
ID_chr1_189032592_189034335
ID_chr1_190328376_190329958
ID_chr1_190464312_190465541
ID_chr1_190716197_190718180
ID_chr1_191126809_191127578
ID_chr1_191575340_191576765
ID_chr1_192125434_192126885
ID_chr1_192189250_192190816
ID_chr1_192224476_192226782
ID_chr1_192838801_192840199
ID_chr1_193335417_193336643
ID_chr1_193337686_193339108
ID_chr1_195430692_195431449
ID_chr1_196143598_196145218
ID_chr1_196538241_196539256
ID_chr1_196709330_196710804
ID_chr1_196722945_196724010
ID_chr1_196768109_196772597
ID_chr1_196996862_196998481
ID_chr1_197024048_197025355
ID_chr1_197041555_197042314
ID_chr1_197100913_197102801
ID_chr1_197178777_197179593
ID_chr1_197399832_197400836
ID_chr1_197736288_197737499
ID_chr1_198001485_198002612
ID_chr1_198888135_198891430
ID_chr1_198891979_198895650
ID_chr1_198901440_198908871
ID_chr1_198908954_198910739
ID_chr1_199027427_199028421
ID_chr1_199041264_199042307
ID_chr1_199113050_199113776
ID_chr1_199310946_199312194
ID_chr1_199723393_199725396
ID_chr1_199776655_199777704
ID_chr1_200139423_200140248
ID_chr1_200225734_200227148
ID_chr1_200351826_200352643
ID_chr1_200363837_200365822
ID_chr1_200442050_200443141
ID_chr1_200488420_200489464
ID_chr1_200639726_200640648
ID_chr1_200656764_200658129
ID_chr1_202472348_202473609
ID_chr1_202568531_202569531
ID_chr1_202599881_202600517
ID_chr1_202709830_202710977
ID_chr1_203690774_203691925
ID_chr1_204422449_204423474
ID_chr1_204646837_204648139
ID_chr1_205151905_205153498
ID_chr1_205492923_205493970
ID_chr1_206030475_206031292
ID_chr1_206209532_206210637
ID_chr1_206375072_206375799
ID_chr1_206378468_206379033
ID_chr1_206518387_206519509
ID_chr1_207040054_207040737
ID_chr1_207217873_207219543
ID_chr1_207828311_207829242
ID_chr1_208029380_208030769
ID_chr1_208652089_208652848
ID_chr1_209190438_209191268
ID_chr1_209527373_209528323
ID_chr1_209569316_209570240
ID_chr1_209795420_209797361
ID_chr1_210360755_210361913
ID_chr1_210586630_210587306
ID_chr1_210918154_210919295
ID_chr1_211352460_211353096
ID_chr1_211468831_211470649
ID_chr1_211749968_211751941
ID_chr1_211966273_211968992
ID_chr1_212293239_212294163
ID_chr1_212674510_212676765
ID_chr1_213244367_213245683
ID_chr1_213802759_213804231
ID_chr1_214208013_214209352
ID_chr1_214309058_214310740
ID_chr1_214429472_214430930
ID_chr1_214584162_214585743
ID_chr1_214628077_214628963
ID_chr1_214660646_214662145
ID_chr1_214683641_214684472
ID_chr1_214739184_214740090
ID_chr1_215031152_215031998
ID_chr1_215184277_215186006
ID_chr1_215489866_215490915
ID_chr1_215517211_215518174
ID_chr1_215604480_215606027
ID_chr1_216014810_216015753
ID_chr1_216028086_216029434
ID_chr1_216518299_216519960
ID_chr1_216749608_216750684
ID_chr1_217106233_217107096
ID_chr1_217659712_217662259
ID_chr1_217961402_217961941
ID_chr1_218433599_218434753
ID_chr1_218509756_218511367
ID_chr1_218750869_218751708
ID_chr1_218944845_218945943
ID_chr1_219357757_219360160
ID_chr1_219378602_219380466
ID_chr1_219527486_219529006
ID_chr1_219757508_219758525
ID_chr1_219796964_219800010
ID_chr1_220320703_220321361
ID_chr1_220330590_220333249
ID_chr1_220409575_220411143
ID_chr1_220420507_220421545
ID_chr1_220510581_220512029
ID_chr1_220726966_220728127
ID_chr1_221245649_221247701
ID_chr1_221438284_221441354
ID_chr1_221662778_221664138
ID_chr1_223240177_223241235
ID_chr1_223708987_223709980
ID_chr1_224117205_224117974
ID_chr1_224199620_224200503
ID_chr1_224232707_224235125
ID_chr1_224374903_224376418
ID_chr1_224401840_224403473
ID_chr1_224426813_224429672
ID_chr1_224513596_224514563
ID_chr1_225602565_225605880
ID_chr1_225691397_225692997
ID_chr1_225766370_225769309
ID_chr1_226452146_226453243
ID_chr1_227002311_227003019
ID_chr1_227043534_227044445
ID_chr1_227234861_227235846
ID_chr1_227249039_227249811
ID_chr1_227333008_227334212
ID_chr1_227343318_227344888
ID_chr1_227437568_227438180
ID_chr1_227481737_227482631
ID_chr1_227999430_228000083
ID_chr1_228400142_228401494
ID_chr1_229453038_229454725
ID_chr1_231508127_231509551
ID_chr1_231518978_231519606
ID_chr1_231982902_231984953
ID_chr1_232126557_232128265
ID_chr1_232283493_232284753
ID_chr1_232320021_232321007
ID_chr1_232388177_232389019
ID_chr1_232904150_232906547
ID_chr1_233393029_233395729
ID_chr1_234202238_234203100
ID_chr1_234944092_234945291
ID_chr1_235151754_235152969
ID_chr1_235450699_235451522
ID_chr1_235822612_235823427
ID_chr1_236220149_236221282
ID_chr1_236242088_236243497
ID_chr1_236342245_236343793
ID_chr1_236356771_236357746
ID_chr1_236370130_236371402
ID_chr1_236502635_236503873
ID_chr1_236720239_236721166
ID_chr1_237183615_237184855
ID_chr1_237300310_237301196
ID_chr1_237713734_237714911
ID_chr1_237964092_237964983
ID_chr1_238468586_238470078
ID_chr1_238617937_238618581
ID_chr1_238700951_238701797
ID_chr1_239098153_239098988
ID_chr1_239169150_239169825
ID_chr1_239174384_239175662
ID_chr1_239189560_239191314
ID_chr1_239771878_239773563
ID_chr1_239784127_239786084
ID_chr1_239897604_239898776
ID_chr1_239975760_239977348
ID_chr1_240026701_240027738
ID_chr1_240312310_240313636
ID_chr1_240462218_240463244
ID_chr1_240491613_240492373
ID_chr1_240498532_240499733
ID_chr1_240888053_240889315
ID_chr1_241834704_241835379
ID_chr1_241880970_241882514
ID_chr1_241896118_241896803
ID_chr1_241963494_241964473
ID_chr1_242146410_242148458
ID_chr1_242244942_242246031
ID_chr1_243311208_243312811
ID_chr1_243343730_243344617
ID_chr1_243563403_243564603
ID_chr1_243695206_243697859
ID_chr1_243710247_243711350
ID_chr1_243724936_243725649
ID_chr1_243995991_243997150
ID_chr1_245017929_245019369
ID_chr1_245197690_245198271
ID_chr1_245225008_245225813
ID_chr1_245880764_245881420
ID_chr1_246008405_246009132
ID_chr1_246012211_246012904
ID_chr1_246306570_246307396
ID_chr1_246377557_246378470
ID_chr1_247851805_247853760
ID_chr1_248006216_248010416
ID_chr1_248064270_248067325
ID_chr1_248379073_248379810
ID_chr10_2097576_2098747
ID_chr10_3419526_3420607
ID_chr10_3483900_3485084
ID_chr10_3749819_3750862
ID_chr10_4067964_4068922
ID_chr10_4677583_4678890
ID_chr10_5094171_5095091
ID_chr10_5534889_5535709
ID_chr10_6919814_6920850
ID_chr10_7084998_7086497
ID_chr10_7267960_7270408
ID_chr10_7943314_7944852
ID_chr10_9330805_9333499
ID_chr10_10677292_10678338
ID_chr10_13501708_13503254
ID_chr10_13525346_13526430
ID_chr10_14093363_14094320
ID_chr10_14734587_14735738
ID_chr10_14924960_14925802
ID_chr10_15852167_15852823
ID_chr10_16585009_16586049
ID_chr10_16853045_16853894
ID_chr10_17002232_17003887
ID_chr10_17112542_17114238
ID_chr10_17632428_17634793
ID_chr10_19333314_19334440
ID_chr10_19832686_19833974
ID_chr10_20882941_20884729
ID_chr10_21042098_21043265
ID_chr10_21912330_21913099
ID_chr10_21922842_21923673
ID_chr10_22052454_22053322
ID_chr10_24079649_24080888
ID_chr10_24128135_24129101
ID_chr10_24457731_24458622
ID_chr10_24602805_24604420
ID_chr10_24706020_24707168
ID_chr10_24907901_24910247
ID_chr10_25190437_25192433
ID_chr10_26323050_26323900
ID_chr10_26755013_26756076
ID_chr10_26803628_26804854
ID_chr10_28719280_28720208
ID_chr10_29759141_29760914
ID_chr10_29770720_29772541
ID_chr10_30240888_30241887
ID_chr10_30861605_30862744
ID_chr10_31524359_31525382
ID_chr10_31769907_31770736
ID_chr10_31977324_31978844
ID_chr10_31999285_32000181
ID_chr10_32937726_32939009
ID_chr10_33400729_33402623
ID_chr10_33897130_33898087
ID_chr10_34868425_34869348
ID_chr10_34981720_34982327
ID_chr10_36478407_36480006
ID_chr10_37675162_37676539
ID_chr10_37885667_37886691
ID_chr10_39418950_39420337
ID_chr10_39444036_39446734
ID_chr10_39459910_39461770
ID_chr10_39493144_39495143
ID_chr10_39546933_39548755
ID_chr10_43156640_43157488
ID_chr10_44437860_44439042
ID_chr10_44628146_44629837
ID_chr10_44803314_44804420
ID_chr10_46303679_46304423
ID_chr10_48353157_48354891
ID_chr10_48633928_48634936
ID_chr10_49435001_49435833
ID_chr10_50275257_50276252
ID_chr10_50430691_50432144
ID_chr10_50447381_50449963
ID_chr10_50501415_50502491
ID_chr10_50565720_50566861
ID_chr10_51837819_51839205
ID_chr10_51857206_51858014
ID_chr10_51858540_51861154
ID_chr10_52098808_52100235
ID_chr10_52313558_52315022
ID_chr10_52576816_52577892
ID_chr10_52644583_52645245
ID_chr10_53074944_53076503
ID_chr10_53843479_53844406
ID_chr10_54362643_54364307
ID_chr10_54906694_54907488
ID_chr10_56621620_56623608
ID_chr10_57262604_57263516
ID_chr10_57302150_57305386
ID_chr10_58177101_58177955
ID_chr10_58347519_58349701
ID_chr10_58414397_58415163
ID_chr10_58637594_58639169
ID_chr10_58756785_58759417
ID_chr10_58968899_58970226
ID_chr10_59648515_59649681
ID_chr10_59903792_59905507
ID_chr10_59957700_59958615
ID_chr10_60098420_60100782
ID_chr10_60257660_60258860
ID_chr10_60289729_60290387
ID_chr10_60312591_60315106
ID_chr10_60594264_60595231
ID_chr10_60787590_60790013
ID_chr10_61140257_61141626
ID_chr10_61488207_61490146
ID_chr10_61670738_61671972
ID_chr10_61785704_61787646
ID_chr10_61933725_61934391
ID_chr10_62248381_62249105
ID_chr10_62760580_62762311
ID_chr10_63166571_63167409
ID_chr10_63256019_63258436
ID_chr10_63281741_63282595
ID_chr10_63364528_63365886
ID_chr10_63506418_63508141
ID_chr10_64044574_64045940
ID_chr10_64449805_64451246
ID_chr10_64518825_64520388
ID_chr10_64977712_64978492
ID_chr10_65075351_65076348
ID_chr10_65088390_65089236
ID_chr10_65566849_65567704
ID_chr10_65805490_65806517
ID_chr10_66179907_66181352
ID_chr10_66365616_66367148
ID_chr10_66527808_66528674
ID_chr10_66931269_66932840
ID_chr10_66999339_67002155
ID_chr10_67004241_67004999
ID_chr10_67605754_67607929
ID_chr10_67664573_67667415
ID_chr10_68083726_68084866
ID_chr10_68193188_68194077
ID_chr10_68959975_68961080
ID_chr10_69128611_69129931
ID_chr10_69214528_69217714
ID_chr10_69446370_69447526
ID_chr10_69764719_69766144
ID_chr10_69794492_69795567
ID_chr10_70551468_70552178
ID_chr10_70863281_70865840
ID_chr10_71204484_71205709
ID_chr10_72388417_72390007
ID_chr10_72794195_72794849
ID_chr10_73158934_73159627
ID_chr10_73244924_73246371
ID_chr10_73581692_73582377
ID_chr10_74246639_74247875
ID_chr10_74585309_74586581
ID_chr10_74598776_74600367
ID_chr10_75436531_75437647
ID_chr10_75657409_75660034
ID_chr10_75672704_75674187
ID_chr10_75987232_75988223
ID_chr10_76020411_76021377
ID_chr10_76684445_76685767
ID_chr10_76878293_76879132
ID_chr10_77286624_77287575
ID_chr10_78123413_78125454
ID_chr10_78566204_78567144
ID_chr10_78892329_78893587
ID_chr10_79374524_79375440
ID_chr10_80562252_80562661
ID_chr10_80649201_80649801
ID_chr10_80767224_80768904
ID_chr10_80984313_80986966
ID_chr10_81296058_81298253
ID_chr10_81360472_81361352
ID_chr10_81413835_81414832
ID_chr10_81880589_81881322
ID_chr10_82036714_82037632
ID_chr10_82391908_82392946
ID_chr10_82439780_82441983
ID_chr10_82575770_82577128
ID_chr10_84494344_84495972
ID_chr10_84524994_84526894
ID_chr10_85599961_85600603
ID_chr10_85641707_85643800
ID_chr10_86770625_86771005
ID_chr10_87659695_87662750
ID_chr10_87705016_87705869
ID_chr10_87799654_87800435
ID_chr10_87850103_87851575
ID_chr10_87867326_87871894
ID_chr10_87873831_87874837
ID_chr10_87878210_87879295
ID_chr10_88164476_88166655
ID_chr10_88262196_88263173
ID_chr10_88343171_88344811
ID_chr10_88346248_88346898
ID_chr10_88385563_88387581
ID_chr10_88926281_88927249
ID_chr10_89031494_89032924
ID_chr10_89171658_89173890
ID_chr10_89389026_89389730
ID_chr10_89481142_89482509
ID_chr10_89830288_89831252
ID_chr10_89860207_89862486
ID_chr10_90741876_90743027
ID_chr10_91350549_91351482
ID_chr10_91402468_91404049
ID_chr10_91743169_91744028
ID_chr10_91912429_91913554
ID_chr10_92210729_92212186
ID_chr10_92212365_92213691
ID_chr10_92755872_92757689
ID_chr10_93873236_93874254
ID_chr10_93933709_93934568
ID_chr10_95865062_95865644
ID_chr10_96129805_96130863
ID_chr10_96319751_96320854
ID_chr10_96844389_96845404
ID_chr10_97277739_97279717
ID_chr10_97328582_97329643
ID_chr10_97510582_97512003
ID_chr10_98215031_98215877
ID_chr10_98344590_98345814
ID_chr10_99975884_99977739
ID_chr10_100874422_100875396
ID_chr10_101602401_101603232
ID_chr10_102072802_102073361
ID_chr10_102309912_102311511
ID_chr10_102348251_102349037
ID_chr10_102753105_102753754
ID_chr10_103272212_103273951
ID_chr10_104036163_104037484
ID_chr10_106555467_106557513
ID_chr10_106617943_106619570
ID_chr10_106624196_106625450
ID_chr10_107168185_107170036
ID_chr10_107407914_107410116
ID_chr10_107615993_107617215
ID_chr10_108434163_108435647
ID_chr10_110056535_110057844
ID_chr10_110087227_110089808
ID_chr10_110310701_110312206
ID_chr10_110657580_110658713
ID_chr10_110746292_110746968
ID_chr10_111079759_111080778
ID_chr10_111356881_111358426
ID_chr10_112565234_112566171
ID_chr10_112678154_112679886
ID_chr10_113368956_113370161
ID_chr10_113788177_113789560
ID_chr10_114231250_114234119
ID_chr10_114437185_114438131
ID_chr10_114779261_114780977
ID_chr10_114931736_114933043
ID_chr10_115170993_115171823
ID_chr10_115918305_115919664
ID_chr10_116002063_116003722
ID_chr10_116564170_116567220
ID_chr10_117000577_117003703
ID_chr10_117111750_117112975
ID_chr10_118519662_118520979
ID_chr10_118544171_118545113
ID_chr10_118563149_118564168
ID_chr10_119076255_119077375
ID_chr10_119130927_119132377
ID_chr10_119289912_119291356
ID_chr10_119657511_119659034
ID_chr10_119859170_119860366
ID_chr10_120221468_120222910
ID_chr10_120711530_120712688
ID_chr10_121036317_121037173
ID_chr10_121121080_121122276
ID_chr10_121131250_121132343
ID_chr10_121256956_121258461
ID_chr10_122412526_122415259
ID_chr10_122699783_122700782
ID_chr10_122748188_122749123
ID_chr10_123751392_123752253
ID_chr10_123885966_123887114
ID_chr10_124402073_124404293
ID_chr10_126147544_126149143
ID_chr10_126165296_126166791
ID_chr10_126421509_126422356
ID_chr10_126439799_126440786
ID_chr10_127127043_127128817
ID_chr10_127524472_127526494
ID_chr10_127587304_127588585
ID_chr10_127951866_127952630
ID_chr10_127967643_127969481
ID_chr10_128026108_128027551
ID_chr10_130179419_130180646
ID_chr11_3437126_3438034
ID_chr11_5966825_5967365
ID_chr11_6263425_6264281
ID_chr11_6328253_6328829
ID_chr11_6567752_6569888
ID_chr11_7227514_7228289
ID_chr11_8266707_8267664
ID_chr11_8273062_8273845
ID_chr11_8805254_8805648
ID_chr11_8906828_8907486
ID_chr11_9256616_9257459
ID_chr11_9462595_9463904
ID_chr11_9894711_9896253
ID_chr11_10400647_10401616
ID_chr11_10405840_10407147
ID_chr11_10875944_10877424
ID_chr11_11010273_11011861
ID_chr11_11987274_11988214
ID_chr11_12862147_12864179
ID_chr11_13068220_13069643
ID_chr11_13333996_13335911
ID_chr11_14448765_14450136
ID_chr11_14454679_14456233
ID_chr11_16030238_16031513
ID_chr11_16035863_16036786
ID_chr11_16317482_16318904
ID_chr11_16384672_16386089
ID_chr11_16791151_16792649
ID_chr11_16881196_16882328
ID_chr11_17197333_17198030
ID_chr11_17256170_17257479
ID_chr11_17300214_17300927
ID_chr11_17412968_17414167
ID_chr11_18801893_18803645
ID_chr11_19596299_19597890
ID_chr11_19666141_19668004
ID_chr11_19957114_19958289
ID_chr11_20153951_20154935
ID_chr11_20442856_20444301
ID_chr11_20594296_20595348
ID_chr11_20774310_20775330
ID_chr11_21531331_21532206
ID_chr11_21799212_21800097
ID_chr11_22173229_22173911
ID_chr11_23960874_23962571
ID_chr11_26111850_26112888
ID_chr11_26328085_26329350
ID_chr11_26331502_26332563
ID_chr11_26443277_26444705
ID_chr11_26622587_26623602
ID_chr11_26703486_26704533
ID_chr11_27443283_27444743
ID_chr11_27455836_27457059
ID_chr11_27496026_27497894
ID_chr11_27694864_27695787
ID_chr11_28169650_28170498
ID_chr11_28342782_28344771
ID_chr11_29130879_29132021
ID_chr11_29395535_29396146
ID_chr11_30142464_30143738
ID_chr11_30725296_30726366
ID_chr11_31328399_31329241
ID_chr11_32451394_32452378
ID_chr11_34318497_34319484
ID_chr11_34426568_34428288
ID_chr11_34925739_34927139
ID_chr11_35304906_35306793
ID_chr11_35491219_35491999
ID_chr11_35682356_35683129
ID_chr11_35725710_35727870
ID_chr11_35905419_35907030
ID_chr11_35927212_35929250
ID_chr11_36154750_36156356
ID_chr11_36811402_36812034
ID_chr11_37414588_37415469
ID_chr11_37448791_37449612
ID_chr11_38947821_38949696
ID_chr11_40507993_40509015
ID_chr11_40867752_40868930
ID_chr11_42543817_42544524
ID_chr11_42821981_42823132
ID_chr11_43119063_43120042
ID_chr11_43685078_43686515
ID_chr11_44170509_44171750
ID_chr11_44780709_44781728
ID_chr11_45083202_45084235
ID_chr11_46112733_46114536
ID_chr11_46117391_46118465
ID_chr11_46536974_46538251
ID_chr11_46590558_46592205
ID_chr11_46962741_46965393
ID_chr11_47859199_47861159
ID_chr11_47946247_47947877
ID_chr11_48097542_48099293
ID_chr11_48180216_48181216
ID_chr11_49377722_49378557
ID_chr11_50174110_50175867
ID_chr11_50752870_50753966
ID_chr11_50765306_50767368
ID_chr11_50785815_50787070
ID_chr11_54945565_54947206
ID_chr11_55408069_55408623
ID_chr11_55714846_55715704
ID_chr11_56163411_56164456
ID_chr11_56207076_56209001
ID_chr11_56352095_56352660
ID_chr11_58626645_58627661
ID_chr11_60838114_60839405
ID_chr11_60872274_60873805
ID_chr11_61167230_61168157
ID_chr11_61277622_61278371
ID_chr11_61650442_61652414
ID_chr11_65291683_65292414
ID_chr11_65301657_65302672
ID_chr11_66835368_66836321
ID_chr11_67094652_67095531
ID_chr11_67157964_67158835
ID_chr11_69465724_69466988
ID_chr11_70278230_70279335
ID_chr11_70381861_70382826
ID_chr11_71408629_71409742
ID_chr11_71771855_71772951
ID_chr11_71843002_71844345
ID_chr11_71962115_71963279
ID_chr11_72071949_72072830
ID_chr11_72250633_72251851
ID_chr11_72493499_72495026
ID_chr11_72559495_72560349
ID_chr11_72670944_72671931
ID_chr11_73137278_73138541
ID_chr11_73271778_73272699
ID_chr11_73330452_73331424
ID_chr11_73902061_73903063
ID_chr11_74105749_74106876
ID_chr11_74137819_74139504
ID_chr11_74179575_74180744
ID_chr11_74276078_74277373
ID_chr11_74287820_74289058
ID_chr11_75859157_75860478
ID_chr11_76884914_76886127
ID_chr11_78150821_78151499
ID_chr11_78362050_78364353
ID_chr11_78365217_78366139
ID_chr11_79510398_79511807
ID_chr11_81669627_81670514
ID_chr11_81992796_81993974
ID_chr11_82056060_82057434
ID_chr11_82796714_82797984
ID_chr11_83011294_83012644
ID_chr11_83781971_83783105
ID_chr11_83801254_83802642
ID_chr11_84503112_84504241
ID_chr11_85238382_85240036
ID_chr11_85595062_85596405
ID_chr11_85938865_85939976
ID_chr11_86291254_86292390
ID_chr11_86558826_86560044
ID_chr11_86582265_86583690
ID_chr11_86805261_86806678
ID_chr11_87259546_87260336
ID_chr11_87396915_87398019
ID_chr11_87892159_87893008
ID_chr11_88015886_88018243
ID_chr11_89248243_89250435
ID_chr11_90288178_90289215
ID_chr11_90849605_90853185
ID_chr11_90892929_90894935
ID_chr11_90961487_90962361
ID_chr11_91091195_91092746
ID_chr11_91767773_91768665
ID_chr11_94220752_94221703
ID_chr11_95735282_95737373
ID_chr11_96265127_96265965
ID_chr11_96463436_96465325
ID_chr11_96642105_96643350
ID_chr11_97269378_97270347
ID_chr11_97670280_97670958
ID_chr11_98600043_98601182
ID_chr11_100536094_100537869
ID_chr11_100930089_100930649
ID_chr11_101279065_101280197
ID_chr11_102390073_102391236
ID_chr11_102592484_102593792
ID_chr11_103035724_103036757
ID_chr11_103170450_103171445
ID_chr11_104301601_104302169
ID_chr11_104484969_104485662
ID_chr11_105230310_105230956
ID_chr11_106087623_106088357
ID_chr11_106524046_106525417
ID_chr11_106772464_106773614
ID_chr11_107385355_107386170
ID_chr11_107598203_107599815
ID_chr11_107778585_107779674
ID_chr11_107799181_107800359
ID_chr11_107869438_107870660
ID_chr11_108135560_108137231
ID_chr11_108236736_108237895
ID_chr11_108245528_108247228
ID_chr11_108631392_108632915
ID_chr11_108797476_108798216
ID_chr11_108933105_108934484
ID_chr11_110365837_110367968
ID_chr11_110585292_110585965
ID_chr11_111269081_111269760
ID_chr11_111372386_111373157
ID_chr11_111376260_111377012
ID_chr11_111422359_111423599
ID_chr11_111522788_111524016
ID_chr11_111563965_111566106
ID_chr11_111776986_111777694
ID_chr11_111841221_111842169
ID_chr11_112041869_112043562
ID_chr11_112174986_112175915
ID_chr11_112196350_112197271
ID_chr11_112339304_112341236
ID_chr11_113114015_113114938
ID_chr11_113832734_113833961
ID_chr11_114298406_114299318
ID_chr11_117058588_117059666
ID_chr11_117072185_117073591
ID_chr11_117077023_117078581
ID_chr11_117173128_117173893
ID_chr11_119614950_119616122
ID_chr11_120684367_120685362
ID_chr11_120912295_120913328
ID_chr11_121047929_121049407
ID_chr11_121080401_121083308
ID_chr11_121669459_121672231
ID_chr11_121999506_122000658
ID_chr11_122107957_122110888
ID_chr11_122136551_122138446
ID_chr11_122166674_122167962
ID_chr11_122267118_122268132
ID_chr11_122863508_122864533
ID_chr11_122898312_122899256
ID_chr11_123286063_123287171
ID_chr11_123510907_123512017
ID_chr11_124405060_124406393
ID_chr11_124612086_124613318
ID_chr11_126693701_126695440
ID_chr11_129022024_129023262
ID_chr11_129044634_129045896
ID_chr11_129224650_129226223
ID_chr11_129284313_129285487
ID_chr11_129389881_129391000
ID_chr11_129450493_129452536
ID_chr11_130102473_130104112
ID_chr11_130762709_130764175
ID_chr11_131353572_131355173
ID_chr11_131407747_131408972
ID_chr11_132612081_132613182
ID_chr11_132921223_132922372
ID_chr11_134599119_134600129
ID_chr12_644642_646234
ID_chr12_671302_672616
ID_chr12_818387_819709
ID_chr12_847780_849393
ID_chr12_1103606_1105081
ID_chr12_1255718_1257290
ID_chr12_1324162_1326858
ID_chr12_1618787_1620478
ID_chr12_1726538_1727966
ID_chr12_3776854_3778577
ID_chr12_5196424_5198384
ID_chr12_5508346_5510451
ID_chr12_6029860_6031117
ID_chr12_6068973_6070491
ID_chr12_6132788_6135191
ID_chr12_6500335_6501030
ID_chr12_6735276_6736624
ID_chr12_6888132_6889748
ID_chr12_7042490_7043556
ID_chr12_7460059_7461214
ID_chr12_7479723_7480551
ID_chr12_7992958_7994247
ID_chr12_8251569_8252071
ID_chr12_8692441_8693373
ID_chr12_8828316_8830284
ID_chr12_8937826_8938895
ID_chr12_9340238_9341300
ID_chr12_10012480_10013660
ID_chr12_10016349_10017873
ID_chr12_10129731_10131087
ID_chr12_10131848_10133038
ID_chr12_10142755_10144354
ID_chr12_10925876_10926994
ID_chr12_11589309_11590828
ID_chr12_11826692_11827742
ID_chr12_12035918_12037020
ID_chr12_12182693_12183600
ID_chr12_12216108_12217440
ID_chr12_12246952_12247960
ID_chr12_14402796_14404773
ID_chr12_14716598_14717514
ID_chr12_15175160_15176525
ID_chr12_15442343_15445170
ID_chr12_15558656_15559851
ID_chr12_15603287_15604528
ID_chr12_15725500_15727046
ID_chr12_15815161_15816353
ID_chr12_15854861_15857008
ID_chr12_16938964_16940730
ID_chr12_17587870_17589859
ID_chr12_18242079_18243004
ID_chr12_19281755_19283129
ID_chr12_19298866_19300062
ID_chr12_19375565_19376866
ID_chr12_19410293_19411957
ID_chr12_19645275_19646983
ID_chr12_20463872_20464937
ID_chr12_20525081_20526580
ID_chr12_20646043_20647682
ID_chr12_20814801_20816463
ID_chr12_21990914_21993322
ID_chr12_22053480_22055264
ID_chr12_22230172_22232512
ID_chr12_22292669_22294603
ID_chr12_22474677_22476077
ID_chr12_22631650_22632425
ID_chr12_22684031_22685189
ID_chr12_22727912_22730426
ID_chr12_22777875_22778864
ID_chr12_22878833_22879778
ID_chr12_23042776_23044589
ID_chr12_23686321_23688634
ID_chr12_23829412_23831137
ID_chr12_23850726_23852163
ID_chr12_23853247_23856575
ID_chr12_23937499_23938593
ID_chr12_24010896_24013518
ID_chr12_24024396_24025967
ID_chr12_24033642_24035181
ID_chr12_24113172_24114812
ID_chr12_24226493_24228211
ID_chr12_24697486_24699167
ID_chr12_24728172_24729300
ID_chr12_24900574_24901701
ID_chr12_25100042_25101343
ID_chr12_25130474_25131519
ID_chr12_25240961_25242264
ID_chr12_25277742_25278986
ID_chr12_25425201_25426202
ID_chr12_25524133_25525060
ID_chr12_25549025_25551574
ID_chr12_25556849_25558435
ID_chr12_25681322_25682955
ID_chr12_25950039_25951363
ID_chr12_26034273_26035328
ID_chr12_26116504_26117748
ID_chr12_26187828_26188880
ID_chr12_26369216_26370459
ID_chr12_27141892_27142870
ID_chr12_27261291_27262699
ID_chr12_27651536_27652828
ID_chr12_27981789_27982821
ID_chr12_28292421_28293481
ID_chr12_28483271_28484838
ID_chr12_28550427_28551899
ID_chr12_28794734_28795858
ID_chr12_28821189_28822519
ID_chr12_28855696_28857990
ID_chr12_29073210_29074490
ID_chr12_29305997_29306870
ID_chr12_29555891_29556995
ID_chr12_29681156_29682646
ID_chr12_29778217_29779263
ID_chr12_30098753_30099419
ID_chr12_30656540_30658060
ID_chr12_30725312_30726846
ID_chr12_30961013_30961721
ID_chr12_31518598_31519672
ID_chr12_31652433_31653764
ID_chr12_31752149_31752955
ID_chr12_31789315_31790221
ID_chr12_32109800_32111520
ID_chr12_32124969_32126260
ID_chr12_32311990_32312739
ID_chr12_32422353_32423263
ID_chr12_32483189_32484308
ID_chr12_33471862_33473287
ID_chr12_37280038_37280816
ID_chr12_37371123_37372224
ID_chr12_37650440_37651503
ID_chr12_37688316_37690044
ID_chr12_38630032_38631023
ID_chr12_39755007_39756477
ID_chr12_40122050_40123884
ID_chr12_40152564_40153573
ID_chr12_40223963_40225553
ID_chr12_40638177_40639207
ID_chr12_41190141_41191358
ID_chr12_41276470_41278205
ID_chr12_41700587_41703127
ID_chr12_41704985_41707682
ID_chr12_42332036_42332787
ID_chr12_42537998_42538796
ID_chr12_42569053_42570445
ID_chr12_42935318_42936529
ID_chr12_43008397_43010336
ID_chr12_43237222_43238230
ID_chr12_43992594_43993750
ID_chr12_44286167_44286916
ID_chr12_44313802_44314992
ID_chr12_44624195_44626083
ID_chr12_44915648_44916729
ID_chr12_44948574_44949414
ID_chr12_45865440_45867210
ID_chr12_45892906_45893929
ID_chr12_46943973_46944822
ID_chr12_47109488_47110792
ID_chr12_47120918_47122009
ID_chr12_47651327_47652149
ID_chr12_48295894_48297200
ID_chr12_49001070_49002822
ID_chr12_49287951_49289024
ID_chr12_50146984_50148179
ID_chr12_50200737_50201462
ID_chr12_50540103_50543226
ID_chr12_50979276_50980983
ID_chr12_50986716_50987780
ID_chr12_51326619_51327406
ID_chr12_51341122_51341803
ID_chr12_51593393_51594085
ID_chr12_51774505_51775633
ID_chr12_52334084_52334676
ID_chr12_53478729_53479587
ID_chr12_53574740_53576443
ID_chr12_53824144_53825940
ID_chr12_53892274_53893470
ID_chr12_54287675_54289581
ID_chr12_54336038_54338376
ID_chr12_54374374_54375535
ID_chr12_54654696_54655658
ID_chr12_54667517_54668594
ID_chr12_55908943_55909882
ID_chr12_58450627_58451681
ID_chr12_58479290_58480325
ID_chr12_58528841_58530748
ID_chr12_58540404_58541696
ID_chr12_58600708_58604148
ID_chr12_58668422_58669526
ID_chr12_59087091_59089628
ID_chr12_59322012_59323135
ID_chr12_59619779_59621110
ID_chr12_60204457_60206604
ID_chr12_60977604_60978771
ID_chr12_61070492_61072124
ID_chr12_62135766_62136572
ID_chr12_62246912_62247701
ID_chr12_62817205_62818649
ID_chr12_62957099_62957679
ID_chr12_63293991_63295099
ID_chr12_63545072_63545510
ID_chr12_63868932_63870526
ID_chr12_63877154_63878889
ID_chr12_64077753_64078587
ID_chr12_64320207_64321640
ID_chr12_64718444_64719267
ID_chr12_64976059_64976831
ID_chr12_65156101_65156951
ID_chr12_65907983_65908678
ID_chr12_65927962_65929097
ID_chr12_65930863_65932261
ID_chr12_66744641_66745951
ID_chr12_66860016_66861756
ID_chr12_67286968_67288080
ID_chr12_67290053_67291320
ID_chr12_67586753_67587961
ID_chr12_67594526_67595519
ID_chr12_68030680_68032704
ID_chr12_68189465_68190750
ID_chr12_68829840_68830612
ID_chr12_69240501_69242593
ID_chr12_69570244_69571339
ID_chr12_70177722_70178905
ID_chr12_70359286_70361023
ID_chr12_70598370_70599213
ID_chr12_70616876_70618255
ID_chr12_71124805_71127519
ID_chr12_71415074_71416493
ID_chr12_71548677_71549498
ID_chr12_71746940_71747597
ID_chr12_71786622_71787459
ID_chr12_73330534_73331668
ID_chr12_74608179_74608900
ID_chr12_74646446_74648567
ID_chr12_75244622_75245955
ID_chr12_75408818_75410993
ID_chr12_75746873_75748485
ID_chr12_75881368_75882884
ID_chr12_76027409_76029345
ID_chr12_76033831_76035698
ID_chr12_76119867_76120510
ID_chr12_76122631_76124784
ID_chr12_76421995_76423962
ID_chr12_76547565_76549157
ID_chr12_76778089_76779438
ID_chr12_76781338_76783431
ID_chr12_76921393_76922907
ID_chr12_76936264_76937688
ID_chr12_77438323_77439558
ID_chr12_77610251_77611266
ID_chr12_77999866_78000483
ID_chr12_78002737_78003868
ID_chr12_79082861_79083960
ID_chr12_79443978_79444885
ID_chr12_79818753_79819740
ID_chr12_79822424_79823692
ID_chr12_80183560_80184445
ID_chr12_80213835_80214895
ID_chr12_80216805_80218607
ID_chr12_80227538_80228588
ID_chr12_80836548_80838159
ID_chr12_80879124_80880853
ID_chr12_80976842_80978294
ID_chr12_81146806_81148104
ID_chr12_81163999_81166053
ID_chr12_81283662_81284915
ID_chr12_81511478_81512272
ID_chr12_81644309_81645314
ID_chr12_82211216_82211930
ID_chr12_82424711_82426148
ID_chr12_82876539_82878283
ID_chr12_84484661_84485392
ID_chr12_84497764_84499176
ID_chr12_84502750_84503620
ID_chr12_84924385_84925914
ID_chr12_85515040_85517042
ID_chr12_86017946_86019260
ID_chr12_86229199_86231254
ID_chr12_86233580_86234968
ID_chr12_86837756_86839198
ID_chr12_87136192_87136977
ID_chr12_87317210_87319773
ID_chr12_87336575_87337509
ID_chr12_87883411_87884432
ID_chr12_88298261_88300385
ID_chr12_88333632_88335503
ID_chr12_88661835_88664098
ID_chr12_88853975_88854925
ID_chr12_89162201_89163508
ID_chr12_89520878_89522791
ID_chr12_89529493_89530136
ID_chr12_89574611_89575822
ID_chr12_89973365_89979162
ID_chr12_90058546_90059493
ID_chr12_90167234_90168369
ID_chr12_90940870_90941540
ID_chr12_90958936_90960159
ID_chr12_90973928_90975402
ID_chr12_91067182_91067969
ID_chr12_91177638_91178751
ID_chr12_91179916_91181861
ID_chr12_91413724_91415547
ID_chr12_91564819_91566094
ID_chr12_91732070_91732768
ID_chr12_92813936_92815719
ID_chr12_93087384_93089533
ID_chr12_93387921_93388829
ID_chr12_93396300_93397664
ID_chr12_93398836_93399322
ID_chr12_93502445_93503681
ID_chr12_93663244_93664585
ID_chr12_93673979_93675045
ID_chr12_95982273_95983266
ID_chr12_96780095_96781567
ID_chr12_96799201_96799730
ID_chr12_96809462_96811092
ID_chr12_96912407_96912798
ID_chr12_98399099_98400591
ID_chr12_98636104_98638196
ID_chr12_98838007_98838751
ID_chr12_100210850_100212967
ID_chr12_100719062_100720370
ID_chr12_100723770_100725043
ID_chr12_100733614_100734467
ID_chr12_101414293_101416476
ID_chr12_101619948_101621559
ID_chr12_101669982_101670698
ID_chr12_101759072_101760007
ID_chr12_102169887_102170660
ID_chr12_102478781_102480815
ID_chr12_102483668_102484914
ID_chr12_103582170_103584014
ID_chr12_103626041_103627351
ID_chr12_104461849_104463552
ID_chr12_104501979_104503646
ID_chr12_104583390_104584743
ID_chr12_104833391_104834403
ID_chr12_105169191_105171311
ID_chr12_106030147_106031033
ID_chr12_106135926_106137046
ID_chr12_106353107_106353784
ID_chr12_106417838_106419414
ID_chr12_106492328_106494188
ID_chr12_106522438_106523808
ID_chr12_107384553_107386298
ID_chr12_107515295_107516093
ID_chr12_108573109_108573813
ID_chr12_108642257_108644587
ID_chr12_111769064_111770458
ID_chr12_112025901_112026611
ID_chr12_112103704_112104817
ID_chr12_112455438_112456778
ID_chr12_113882687_113883436
ID_chr12_114847609_114849369
ID_chr12_115448693_115450618
ID_chr12_116043709_116045161
ID_chr12_116099602_116100575
ID_chr12_116379878_116380483
ID_chr12_116492555_116493433
ID_chr12_116591674_116592888
ID_chr12_117024935_117025971
ID_chr12_119456832_119458156
ID_chr12_120453859_120454779
ID_chr12_120830597_120832416
ID_chr12_120967860_120968517
ID_chr12_121315795_121317128
ID_chr12_121388108_121389186
ID_chr12_122151402_122152441
ID_chr12_122471098_122472071
ID_chr12_123140635_123143227
ID_chr12_123993510_123994313
ID_chr12_125676157_125677279
ID_chr12_127998597_128000044
ID_chr12_128779844_128780470
ID_chr12_130513176_130514304
ID_chr12_130695835_130697156
ID_chr12_131166958_131167805
ID_chr12_131737725_131738842
ID_chr12_131862202_131864187
ID_chr12_132538041_132539387
ID_chr13_19438785_19439745
ID_chr13_19984423_19985244
ID_chr13_20097390_20098740
ID_chr13_20106452_20107409
ID_chr13_20528616_20529607
ID_chr13_20686713_20687872
ID_chr13_21335690_21337227
ID_chr13_21616004_21617802
ID_chr13_21792216_21793147
ID_chr13_22255795_22257169
ID_chr13_23319189_23320247
ID_chr13_23622880_23623921
ID_chr13_24895416_24896433
ID_chr13_25005100_25005438
ID_chr13_25291847_25293007
ID_chr13_25775730_25776728
ID_chr13_25859827_25860948
ID_chr13_26042528_26043751
ID_chr13_26320278_26321789
ID_chr13_26579367_26580143
ID_chr13_26867077_26868098
ID_chr13_27064044_27064812
ID_chr13_27174399_27175317
ID_chr13_27252575_27254706
ID_chr13_27418936_27419987
ID_chr13_28229569_28231079
ID_chr13_29472207_29472890
ID_chr13_29766626_29768234
ID_chr13_29925255_29926805
ID_chr13_30695667_30696973
ID_chr13_30739084_30741178
ID_chr13_30861797_30862702
ID_chr13_31603810_31606819
ID_chr13_31806762_31807987
ID_chr13_31909682_31910451
ID_chr13_32471392_32472849
ID_chr13_32564998_32565733
ID_chr13_32626704_32627418
ID_chr13_33390280_33391098
ID_chr13_33535459_33537516
ID_chr13_33618486_33619862
ID_chr13_33918242_33919202
ID_chr13_33931237_33932069
ID_chr13_34069763_34071617
ID_chr13_34076340_34078325
ID_chr13_34512444_34513551
ID_chr13_34867372_34868378
ID_chr13_34959290_34960242
ID_chr13_35211780_35212826
ID_chr13_35260009_35261138
ID_chr13_35291885_35292949
ID_chr13_35378800_35379670
ID_chr13_35512076_35513309
ID_chr13_37589193_37589950
ID_chr13_38575719_38577820
ID_chr13_38628406_38629179
ID_chr13_38957050_38959005
ID_chr13_39409694_39410736
ID_chr13_39722359_39723709
ID_chr13_39777247_39778514
ID_chr13_39959609_39960350
ID_chr13_40059856_40060931
ID_chr13_40180649_40181813
ID_chr13_40340978_40341720
ID_chr13_40910236_40911133
ID_chr13_40974113_40975520
ID_chr13_41007376_41010777
ID_chr13_41404989_41406095
ID_chr13_41905504_41906338
ID_chr13_42052067_42053168
ID_chr13_42491980_42492930
ID_chr13_42569931_42570541
ID_chr13_42660225_42661827
ID_chr13_43263733_43265230
ID_chr13_43347555_43349549
ID_chr13_43364283_43365111
ID_chr13_43819946_43820918
ID_chr13_43874305_43875312
ID_chr13_43907985_43909282
ID_chr13_43985037_43987222
ID_chr13_44004119_44005596
ID_chr13_44751762_44753095
ID_chr13_44921998_44923003
ID_chr13_44969517_44970710
ID_chr13_45003432_45005425
ID_chr13_45376451_45377187
ID_chr13_45382296_45383333
ID_chr13_45540052_45540955
ID_chr13_45658367_45660256
ID_chr13_46043514_46044913
ID_chr13_46973626_46974338
ID_chr13_48600141_48601694
ID_chr13_48773301_48774214
ID_chr13_48949216_48951244
ID_chr13_49096525_49099868
ID_chr13_49170667_49172628
ID_chr13_49387110_49387963
ID_chr13_49540261_49541487
ID_chr13_49932563_49933654
ID_chr13_50026587_50028018
ID_chr13_50059633_50061931
ID_chr13_50074923_50077198
ID_chr13_50077385_50079666
ID_chr13_50098469_50099368
ID_chr13_50109190_50110032
ID_chr13_50520929_50522472
ID_chr13_51096924_51098056
ID_chr13_51122138_51123469
ID_chr13_51448685_51450161
ID_chr13_53442347_53443913
ID_chr13_53781958_53783036
ID_chr13_53854029_53855246
ID_chr13_54135613_54136901
ID_chr13_54366362_54367533
ID_chr13_54890917_54891882
ID_chr13_55648884_55650241
ID_chr13_55713801_55715181
ID_chr13_55990279_55991731
ID_chr13_57408654_57409878
ID_chr13_57436777_57438073
ID_chr13_57469917_57471297
ID_chr13_58205961_58206403
ID_chr13_58463442_58464792
ID_chr13_58591864_58592730
ID_chr13_59093796_59095338
ID_chr13_59260325_59262537
ID_chr13_59274902_59275822
ID_chr13_59278529_59280998
ID_chr13_59391432_59392245
ID_chr13_59517054_59517498
ID_chr13_59801240_59802344
ID_chr13_60430855_60431905
ID_chr13_60653980_60654980
ID_chr13_62093818_62095782
ID_chr13_62109691_62110732
ID_chr13_62710363_62711145
ID_chr13_63481028_63482067
ID_chr13_63488513_63491800
ID_chr13_63909557_63910643
ID_chr13_64311487_64312658
ID_chr13_65471967_65473067
ID_chr13_66196932_66197841
ID_chr13_66305649_66307195
ID_chr13_66361778_66363236
ID_chr13_66513324_66514907
ID_chr13_66624219_66624973
ID_chr13_66689017_66690278
ID_chr13_67299021_67299698
ID_chr13_67736149_67737408
ID_chr13_68145183_68146569
ID_chr13_68304084_68305027
ID_chr13_68626583_68628264
ID_chr13_69280000_69281470
ID_chr13_70023185_70024188
ID_chr13_70161825_70162986
ID_chr13_70567957_70569199
ID_chr13_70951671_70954328
ID_chr13_70960789_70961338
ID_chr13_71326301_71328353
ID_chr13_71540134_71540880
ID_chr13_71758766_71760737
ID_chr13_72390750_72391621
ID_chr13_72561770_72564076
ID_chr13_72634341_72635613
ID_chr13_72999673_73000979
ID_chr13_73223041_73224143
ID_chr13_73618105_73619346
ID_chr13_73704064_73705303
ID_chr13_73708011_73709007
ID_chr13_73721649_73723068
ID_chr13_73822719_73824771
ID_chr13_74039634_74040780
ID_chr13_74186805_74188334
ID_chr13_74203276_74204419
ID_chr13_74319966_74321054
ID_chr13_74446935_74448940
ID_chr13_75090752_75092074
ID_chr13_75134750_75136591
ID_chr13_75999323_76000876
ID_chr13_76028045_76028619
ID_chr13_76047196_76048295
ID_chr13_76289519_76289950
ID_chr13_76854528_76855576
ID_chr13_77306150_77307206
ID_chr13_77457218_77458643
ID_chr13_77616339_77617473
ID_chr13_77983509_77984507
ID_chr13_78477727_78478969
ID_chr13_78743414_78745068
ID_chr13_79327327_79329608
ID_chr13_79390823_79391928
ID_chr13_79423561_79424848
ID_chr13_79484771_79485787
ID_chr13_79534512_79535369
ID_chr13_79540914_79542365
ID_chr13_79548181_79549904
ID_chr13_79809672_79811580
ID_chr13_79861578_79862058
ID_chr13_79869492_79871226
ID_chr13_79904796_79906024
ID_chr13_80115829_80116892
ID_chr13_80189649_80190695
ID_chr13_80276288_80277118
ID_chr13_80603639_80604848
ID_chr13_80694545_80695454
ID_chr13_80956391_80958136
ID_chr13_81170637_81171850
ID_chr13_81199059_81200262
ID_chr13_82364115_82365363
ID_chr13_82571527_82572214
ID_chr13_82699888_82703149
ID_chr13_83162195_83163327
ID_chr13_83354394_83356553
ID_chr13_83779874_83780831
ID_chr13_84609338_84610428
ID_chr13_84811903_84813601
ID_chr13_84895882_84896859
ID_chr13_85346574_85348565
ID_chr13_85433907_85436267
ID_chr13_85445157_85446277
ID_chr13_85615914_85617037
ID_chr13_85664875_85666449
ID_chr13_85733108_85734235
ID_chr13_86020037_86021199
ID_chr13_86094903_86096021
ID_chr13_87321825_87323178
ID_chr13_87696610_87699493
ID_chr13_87943379_87944971
ID_chr13_88585562_88586801
ID_chr13_88738443_88740113
ID_chr13_89314441_89316950
ID_chr13_90517997_90519264
ID_chr13_90918413_90919283
ID_chr13_91141661_91143796
ID_chr13_91292405_91293593
ID_chr13_91304667_91305415
ID_chr13_91722230_91723011
ID_chr13_93078944_93080318
ID_chr13_93315795_93316953
ID_chr13_93341127_93342387
ID_chr13_93435468_93436353
ID_chr13_93826569_93827158
ID_chr13_94214524_94215643
ID_chr13_94617308_94618081
ID_chr13_94674116_94675457
ID_chr13_94825406_94826122
ID_chr13_95455582_95456370
ID_chr13_97015606_97017355
ID_chr13_97226418_97227379
ID_chr13_97249060_97251413
ID_chr13_97280114_97281295
ID_chr13_97344312_97345083
ID_chr13_98021667_98024227
ID_chr13_98172163_98173589
ID_chr13_98530975_98532083
ID_chr13_98839596_98840960
ID_chr13_98891469_98893044
ID_chr13_99268591_99270418
ID_chr13_99334419_99336336
ID_chr13_100176729_100177620
ID_chr13_101444767_101445913
ID_chr13_101467264_101467964
ID_chr13_101520390_101521311
ID_chr13_101522070_101524321
ID_chr13_101627177_101628117
ID_chr13_101941136_101942943
ID_chr13_101957165_101958268
ID_chr13_102290690_102292971
ID_chr13_102555718_102557340
ID_chr13_103188659_103189871
ID_chr13_103209801_103210892
ID_chr13_103472367_103474381
ID_chr13_103617969_103619220
ID_chr13_104246572_104247482
ID_chr13_104317962_104318489
ID_chr13_104326107_104327431
ID_chr13_104517710_104518747
ID_chr13_104704913_104706083
ID_chr13_104773453_104774356
ID_chr13_104897608_104899993
ID_chr13_105070094_105071013
ID_chr13_105071498_105072445
ID_chr13_105073924_105076102
ID_chr13_105278568_105279786
ID_chr13_105394026_105395622
ID_chr13_105703347_105704794
ID_chr13_106083582_106084137
ID_chr13_106415604_106416727
ID_chr13_106498206_106499517
ID_chr13_107387133_107388165
ID_chr13_108894229_108896102
ID_chr13_109388279_109390136
ID_chr13_109982873_109983995
ID_chr13_110266613_110267364
ID_chr13_110294603_110295368
ID_chr13_110379739_110381153
ID_chr13_110388024_110389794
ID_chr13_110392325_110393530
ID_chr13_110455825_110456690
ID_chr13_110596822_110597773
ID_chr13_112041920_112043122
ID_chr13_112638663_112639745
ID_chr14_20218914_20219633
ID_chr14_20821549_20822375
ID_chr14_20842320_20843111
ID_chr14_21240937_21241977
ID_chr14_21369493_21370912
ID_chr14_21734247_21735619
ID_chr14_21977820_21978583
ID_chr14_21986552_21991087
ID_chr14_21996723_21997889
ID_chr14_22084142_22085219
ID_chr14_22510188_22510756
ID_chr14_23120721_23121958
ID_chr14_23159358_23162338
ID_chr14_23464767_23466062
ID_chr14_23518280_23519917
ID_chr14_23924874_23926689
ID_chr14_24013379_24014067
ID_chr14_24018787_24020764
ID_chr14_24106177_24107614
ID_chr14_24395452_24396401
ID_chr14_25038005_25039574
ID_chr14_25116533_25117315
ID_chr14_25120918_25122806
ID_chr14_27075116_27076153
ID_chr14_28596181_28597188
ID_chr14_28607822_28610041
ID_chr14_29642446_29644774
ID_chr14_29817547_29818841
ID_chr14_29982779_29983541
ID_chr14_30138276_30139284
ID_chr14_30374831_30375912
ID_chr14_31478785_31479882
ID_chr14_32007583_32008646
ID_chr14_32104231_32104909
ID_chr14_32259146_32260163
ID_chr14_32329304_32331723
ID_chr14_32341980_32343081
ID_chr14_32594558_32596053
ID_chr14_32623585_32624584
ID_chr14_32656625_32657593
ID_chr14_32913459_32914384
ID_chr14_34464791_34466381
ID_chr14_34936087_34937117
ID_chr14_35192685_35193700
ID_chr14_35961444_35962412
ID_chr14_36212225_36213925
ID_chr14_36452514_36453454
ID_chr14_37148926_37151134
ID_chr14_38017675_38018775
ID_chr14_38523655_38526385
ID_chr14_42222965_42223673
ID_chr14_42367855_42368897
ID_chr14_42854289_42856084
ID_chr14_43041871_43043010
ID_chr14_43104528_43106109
ID_chr14_44832932_44834623
ID_chr14_44845546_44846853
ID_chr14_45679328_45680923
ID_chr14_45904059_45904920
ID_chr14_46487197_46488553
ID_chr14_46861424_46862405
ID_chr14_47040250_47041088
ID_chr14_47056160_47057108
ID_chr14_47193414_47195239
ID_chr14_47211236_47212027
ID_chr14_47511441_47512363
ID_chr14_47719926_47721644
ID_chr14_47872035_47873368
[truncated: 43,937 more rows]

## Sheet: GFP-MITF
GencodeID
ID_chr1_1031125_1031851
ID_chr1_1063765_1064715
ID_chr1_1157774_1158538
ID_chr1_1432958_1434277
ID_chr1_1599395_1600018
ID_chr1_1668709_1669923
ID_chr1_1944142_1944547
ID_chr1_1978231_1979363
ID_chr1_2126107_2126862
ID_chr1_2199088_2199780
ID_chr1_3312697_3314116
ID_chr1_3454309_3454956
ID_chr1_4265474_4266433
ID_chr1_5686002_5687399
ID_chr1_5913449_5914388
ID_chr1_6029929_6030676
ID_chr1_6052668_6053055
ID_chr1_6347982_6349135
ID_chr1_6397941_6398467
ID_chr1_6577970_6578970
ID_chr1_6599490_6600016
ID_chr1_6688408_6689942
ID_chr1_6742775_6743828
ID_chr1_6848376_6849825
ID_chr1_6858162_6859493
ID_chr1_7177423_7178388
ID_chr1_7267250_7268074
ID_chr1_7358658_7359090
ID_chr1_7702636_7702944
ID_chr1_7899067_7900228
ID_chr1_8014709_8016163
ID_chr1_8027679_8029384
ID_chr1_8396680_8397409
ID_chr1_8487415_8488044
ID_chr1_8516272_8517270
ID_chr1_8619861_8620630
ID_chr1_8679003_8681575
ID_chr1_8848835_8849285
ID_chr1_8862088_8862888
ID_chr1_8914950_8916209
ID_chr1_8918021_8918648
ID_chr1_9179984_9180474
ID_chr1_9201508_9202079
ID_chr1_9274995_9276163
ID_chr1_9280306_9280952
ID_chr1_9410472_9411167
ID_chr1_9490458_9493061
ID_chr1_9593287_9594146
ID_chr1_9724753_9725431
ID_chr1_9823363_9824556
ID_chr1_9825260_9826200
ID_chr1_9925973_9927884
ID_chr1_10012449_10013453
ID_chr1_10186571_10187336
ID_chr1_10387226_10388818
ID_chr1_10580770_10581390
ID_chr1_10998182_10998970
ID_chr1_11031290_11032099
ID_chr1_11157872_11159857
ID_chr1_11292902_11293384
ID_chr1_11478583_11479347
ID_chr1_11719596_11719936
ID_chr1_11741823_11742540
ID_chr1_11841983_11842669
ID_chr1_12079813_12080832
ID_chr1_12152998_12153999
ID_chr1_12208911_12209634
ID_chr1_12229445_12230543
ID_chr1_12368455_12370196
ID_chr1_12601211_12602384
ID_chr1_12678014_12679241
ID_chr1_13444628_13445179
ID_chr1_13662053_13662757
ID_chr1_13921191_13921581
ID_chr1_14141102_14141715
ID_chr1_14149156_14149891
ID_chr1_14165288_14166147
ID_chr1_14634345_14634868
ID_chr1_14723191_14723823
ID_chr1_14914737_14915956
ID_chr1_14961563_14962622
ID_chr1_15079929_15080920
ID_chr1_15200231_15201237
ID_chr1_15255236_15255794
ID_chr1_15276703_15277608
ID_chr1_15304536_15305181
ID_chr1_15371968_15372573
ID_chr1_15402408_15403337
ID_chr1_15501252_15501863
ID_chr1_15677898_15679139
ID_chr1_15815346_15816276
ID_chr1_15883193_15884261
ID_chr1_16100013_16100682
ID_chr1_16133335_16133983
ID_chr1_16146501_16147621
ID_chr1_16164105_16165577
ID_chr1_16356700_16357428
ID_chr1_17044797_17046963
ID_chr1_17061519_17062032
ID_chr1_17420062_17420710
ID_chr1_17682228_17682531
ID_chr1_17984663_17985177
ID_chr1_18910556_18911296
ID_chr1_19010729_19012724
ID_chr1_19659283_19660553
ID_chr1_19661526_19662288
ID_chr1_19704266_19705126
ID_chr1_19808440_19809057
ID_chr1_19938224_19938962
ID_chr1_19987874_19988823
ID_chr1_20076284_20077246
ID_chr1_20165408_20166155
ID_chr1_20254098_20254904
ID_chr1_20613325_20614484
ID_chr1_20981723_20982935
ID_chr1_21195053_21195747
ID_chr1_21322165_21325564
ID_chr1_21479353_21479655
ID_chr1_21750787_21751583
ID_chr1_21811393_21812273
ID_chr1_21930930_21931555
ID_chr1_22174727_22175226
ID_chr1_22398922_22400322
ID_chr1_23004266_23005292
ID_chr1_23167197_23168016
ID_chr1_23331505_23332623
ID_chr1_23466295_23467088
ID_chr1_23496865_23498207
ID_chr1_23771943_23773531
ID_chr1_24070562_24071283
ID_chr1_24112183_24113128
ID_chr1_24199213_24199813
ID_chr1_24278412_24279291
ID_chr1_24551675_24552676
ID_chr1_24586963_24587870
ID_chr1_24769159_24771494
ID_chr1_24910511_24911726
ID_chr1_25239626_25240570
ID_chr1_25253987_25254664
ID_chr1_25266428_25266954
ID_chr1_25312644_25313357
ID_chr1_25433045_25435094
ID_chr1_25544694_25545235
ID_chr1_25692279_25693134
ID_chr1_25773406_25773889
ID_chr1_25793852_25795186
ID_chr1_25810792_25811336
ID_chr1_26068807_26069478
ID_chr1_26121498_26122719
ID_chr1_26336284_26336837
ID_chr1_26400005_26400392
ID_chr1_26417002_26417454
ID_chr1_26470149_26470919
ID_chr1_26597343_26598080
ID_chr1_26677237_26678072
ID_chr1_26809713_26810636
ID_chr1_27057220_27058586
ID_chr1_27284608_27285406
ID_chr1_27300702_27301411
ID_chr1_27528891_27529369
ID_chr1_27605820_27607360
ID_chr1_27643679_27644459
ID_chr1_27854925_27855858
ID_chr1_28014719_28015834
ID_chr1_28089897_28091655
ID_chr1_28255196_28255795
ID_chr1_28353815_28355004
ID_chr1_28428902_28429527
ID_chr1_28574679_28575147
ID_chr1_28785019_28785789
ID_chr1_28792096_28793404
ID_chr1_28881813_28882809
ID_chr1_28977364_28978051
ID_chr1_29149472_29150081
ID_chr1_29708718_29710497
ID_chr1_29909917_29910513
ID_chr1_29987436_29988886
ID_chr1_30545332_30545860
ID_chr1_30568837_30569263
ID_chr1_30596683_30597074
ID_chr1_30710327_30710920
ID_chr1_30748215_30749818
ID_chr1_30853820_30854699
ID_chr1_30908857_30909256
ID_chr1_30997119_30998501
ID_chr1_31036349_31037733
ID_chr1_31041183_31041919
ID_chr1_31145554_31146061
ID_chr1_31284136_31284882
ID_chr1_31477083_31478354
ID_chr1_31764453_31765282
ID_chr1_31931151_31933279
ID_chr1_32155374_32156061
ID_chr1_32493607_32494822
ID_chr1_32694793_32695816
ID_chr1_32701443_32701988
ID_chr1_32798095_32798797
ID_chr1_32886749_32887173
ID_chr1_32900804_32901865
ID_chr1_33067832_33068718
ID_chr1_33111701_33112559
ID_chr1_33163225_33164389
ID_chr1_33219401_33220297
ID_chr1_33255599_33256113
ID_chr1_33315610_33316413
ID_chr1_33341834_33342981
ID_chr1_33455733_33456349
ID_chr1_35568747_35569539
ID_chr1_35666598_35667362
ID_chr1_35874997_35875349
ID_chr1_36099555_36100159
ID_chr1_36102334_36102992
ID_chr1_36371270_36371893
ID_chr1_36652150_36653125
ID_chr1_37465350_37466088
ID_chr1_37816897_37818292
ID_chr1_38018708_38019324
ID_chr1_38548901_38549850
ID_chr1_39098372_39099294
ID_chr1_39110120_39111237
ID_chr1_39185341_39186459
ID_chr1_39416674_39418052
ID_chr1_39845468_39846478
ID_chr1_39896647_39897193
ID_chr1_40044907_40046404
ID_chr1_40084590_40085431
ID_chr1_40179948_40180724
ID_chr1_40338345_40339257
ID_chr1_40508822_40509171
ID_chr1_41234251_41234899
ID_chr1_41685006_41685767
ID_chr1_41704567_41705390
ID_chr1_42379740_42381302
ID_chr1_42848419_42849248
ID_chr1_43414405_43415026
ID_chr1_43978588_43979096
ID_chr1_44150671_44152175
ID_chr1_44531801_44533022
ID_chr1_44652651_44653290
ID_chr1_44793281_44794863
ID_chr1_44907791_44908401
ID_chr1_44924948_44925615
ID_chr1_45200703_45201318
ID_chr1_45424022_45425054
ID_chr1_45488830_45489788
ID_chr1_45743886_45744655
ID_chr1_45891849_45893428
ID_chr1_45997653_45998915
ID_chr1_46053538_46054299
ID_chr1_46112599_46113700
ID_chr1_46642711_46644339
ID_chr1_46815922_46816409
ID_chr1_46944101_46945261
ID_chr1_46991000_46991762
ID_chr1_47179007_47179853
ID_chr1_47183729_47184264
ID_chr1_47201252_47201780
ID_chr1_47394976_47395991
ID_chr1_47563007_47563463
ID_chr1_48044095_48045892
ID_chr1_48236660_48237297
ID_chr1_48610802_48612003
ID_chr1_48671309_48671643
ID_chr1_48677074_48677934
ID_chr1_48776476_48777670
ID_chr1_48819509_48819812
ID_chr1_49728139_49729071
ID_chr1_50368439_50368890
ID_chr1_50370729_50371393
ID_chr1_50684042_50684884
ID_chr1_50701911_50704807
ID_chr1_50929218_50929988
ID_chr1_51442411_51442901
ID_chr1_51607778_51608810
ID_chr1_52079867_52080567
ID_chr1_52777059_52777641
ID_chr1_53656003_53656923
ID_chr1_54069774_54070602
ID_chr1_54135665_54136347
ID_chr1_54323682_54324786
ID_chr1_54335352_54335879
ID_chr1_54383082_54384086
ID_chr1_54501506_54502178
ID_chr1_54520404_54520951
ID_chr1_54784120_54784605
ID_chr1_55035830_55036512
ID_chr1_55050351_55050840
ID_chr1_55194937_55196339
ID_chr1_56132372_56133271
ID_chr1_56316636_56317786
ID_chr1_56421356_56423035
ID_chr1_56780159_56780849
ID_chr1_57072087_57073488
ID_chr1_57214803_57215761
ID_chr1_57529565_57530399
ID_chr1_57623943_57624569
ID_chr1_58035655_58036274
ID_chr1_58251552_58252497
ID_chr1_58384213_58384914
ID_chr1_58515604_58516528
ID_chr1_58651940_58653675
ID_chr1_58905098_58906365
ID_chr1_59306976_59307708
ID_chr1_59322357_59323497
ID_chr1_59333449_59334447
ID_chr1_59354594_59355889
ID_chr1_60005492_60006070
ID_chr1_60353359_60354508
ID_chr1_60574827_60576117
ID_chr1_60715364_60716998
ID_chr1_60764859_60765599
ID_chr1_60821691_60824617
ID_chr1_60890505_60892302
ID_chr1_61042463_61043046
ID_chr1_61122931_61123936
ID_chr1_61156711_61158469
ID_chr1_61170095_61171152
ID_chr1_61184207_61185185
ID_chr1_61393379_61394102
ID_chr1_61432781_61433792
ID_chr1_61524956_61525665
ID_chr1_61742000_61743430
ID_chr1_61790701_61791533
ID_chr1_61851930_61852657
ID_chr1_62304348_62305440
ID_chr1_62391069_62392242
ID_chr1_62735306_62736414
ID_chr1_62906557_62907191
ID_chr1_63140495_63142914
ID_chr1_63148639_63149696
ID_chr1_63323511_63324687
ID_chr1_63366264_63366701
ID_chr1_63434826_63435884
ID_chr1_63439173_63439761
ID_chr1_63545591_63546595
ID_chr1_63575231_63575959
ID_chr1_63673990_63675036
ID_chr1_63846101_63847121
ID_chr1_63877440_63878469
ID_chr1_64132833_64133690
ID_chr1_64198946_64199742
ID_chr1_64567879_64568692
ID_chr1_65189388_65190342
ID_chr1_65209143_65209940
ID_chr1_65235727_65237005
ID_chr1_65257153_65257803
ID_chr1_65958442_65960236
ID_chr1_66131639_66132176
ID_chr1_66151609_66152946
ID_chr1_66229430_66232633
ID_chr1_66246297_66247403
ID_chr1_66247817_66249641
ID_chr1_66274308_66276237
ID_chr1_66445731_66446880
ID_chr1_66519644_66522439
ID_chr1_66642047_66645167
ID_chr1_67037953_67038948
ID_chr1_67724703_67725811
ID_chr1_67807760_67808606
ID_chr1_67864968_67865968
ID_chr1_68009737_68012874
ID_chr1_68111361_68112512
ID_chr1_68291634_68292697
ID_chr1_68296873_68297518
ID_chr1_69661592_69663483
ID_chr1_69696437_69696998
ID_chr1_70209346_70210005
ID_chr1_70227195_70227977
ID_chr1_70686438_70686931
ID_chr1_71017541_71018074
ID_chr1_72539633_72540500
ID_chr1_72615414_72615894
ID_chr1_73825268_73826514
ID_chr1_73836860_73838252
ID_chr1_73859082_73860202
ID_chr1_73993185_73993980
ID_chr1_74540072_74541495
ID_chr1_75797618_75798889
ID_chr1_75802647_75803377
ID_chr1_75836437_75837143
ID_chr1_76082888_76083896
ID_chr1_76142114_76143439
ID_chr1_77228739_77229717
ID_chr1_77631659_77632923
ID_chr1_77673668_77674938
ID_chr1_77943839_77944533
ID_chr1_78135807_78136977
ID_chr1_78376311_78377072
ID_chr1_78689991_78690519
ID_chr1_78714610_78716386
ID_chr1_79202864_79204138
ID_chr1_79647725_79649422
ID_chr1_80436676_80437545
ID_chr1_81414174_81414992
ID_chr1_81866690_81868185
ID_chr1_82059838_82060405
ID_chr1_82073243_82074676
ID_chr1_83000386_83001268
ID_chr1_83003303_83003725
ID_chr1_83332016_83332377
ID_chr1_83332611_83333154
ID_chr1_83532585_83533522
ID_chr1_83764987_83766131
ID_chr1_83796132_83796955
ID_chr1_83931462_83932459
ID_chr1_84344052_84344949
ID_chr1_84431902_84435101
ID_chr1_84779978_84780776
ID_chr1_84855921_84856785
ID_chr1_84972282_84974330
ID_chr1_85001339_85002415
ID_chr1_85360539_85362080
ID_chr1_86020423_86021221
ID_chr1_86247091_86248684
ID_chr1_86258185_86258695
ID_chr1_86339399_86340645
ID_chr1_86409232_86410050
ID_chr1_86780605_86781596
ID_chr1_86833273_86834237
ID_chr1_87190881_87192237
ID_chr1_87193591_87194929
ID_chr1_87272849_87274226
ID_chr1_87417870_87418655
ID_chr1_88186734_88187782
ID_chr1_88306547_88307086
ID_chr1_88318363_88320132
ID_chr1_88378687_88380084
ID_chr1_88489576_88490145
ID_chr1_89055165_89056154
ID_chr1_89218480_89220730
ID_chr1_89387965_89388585
ID_chr1_89465881_89467524
ID_chr1_89578142_89578683
ID_chr1_89873164_89874897
ID_chr1_90643286_90644251
ID_chr1_91713345_91713993
ID_chr1_91845452_91846709
ID_chr1_91932383_91932977
ID_chr1_92711316_92712556
ID_chr1_92748783_92749856
ID_chr1_92872560_92873216
ID_chr1_92884655_92885404
ID_chr1_92941201_92942524
ID_chr1_93004413_93005158
ID_chr1_93021509_93022038
ID_chr1_93304479_93305380
ID_chr1_93568816_93569909
ID_chr1_93824119_93825327
ID_chr1_93960712_93961626
ID_chr1_94033487_94034598
ID_chr1_94061228_94062401
ID_chr1_94113588_94114388
ID_chr1_94169199_94171751
ID_chr1_94270726_94271456
ID_chr1_94325172_94327693
ID_chr1_94481167_94482037
ID_chr1_94526354_94527983
ID_chr1_94767899_94768568
ID_chr1_94819158_94820445
ID_chr1_94842108_94842906
ID_chr1_94974222_94975213
ID_chr1_94989720_94990140
ID_chr1_95195917_95196528
ID_chr1_95384379_95385100
ID_chr1_95742335_95743847
ID_chr1_95805708_95806519
ID_chr1_96573377_96574420
ID_chr1_96841994_96843862
ID_chr1_97106499_97107121
ID_chr1_97461573_97462167
ID_chr1_97560762_97561155
ID_chr1_98102128_98104117
ID_chr1_98988187_98989131
ID_chr1_99662382_99664410
ID_chr1_99706980_99708101
ID_chr1_99736281_99738484
ID_chr1_100439872_100440632
ID_chr1_100456826_100460272
ID_chr1_101002385_101003678
ID_chr1_101310334_101311020
ID_chr1_101484533_101485616
ID_chr1_101533510_101534066
ID_chr1_102687952_102688731
ID_chr1_102879276_102880703
ID_chr1_103159790_103161401
ID_chr1_103161657_103163461
ID_chr1_103176173_103178876
ID_chr1_104120330_104121087
ID_chr1_105373494_105374126
ID_chr1_107393718_107395466
ID_chr1_107430294_107432776
ID_chr1_107537417_107538153
ID_chr1_107669602_107671107
ID_chr1_108057295_108058028
ID_chr1_108096860_108097610
ID_chr1_108512431_108513095
ID_chr1_108569806_108571600
ID_chr1_108897878_108898588
ID_chr1_109102318_109103779
ID_chr1_109229474_109230477
ID_chr1_109383209_109385282
ID_chr1_109552199_109553159
ID_chr1_109821065_109821739
ID_chr1_110098353_110098962
ID_chr1_110116218_110117061
ID_chr1_110148761_110149067
ID_chr1_110363244_110364279
ID_chr1_110475483_110478301
ID_chr1_111422726_111423040
ID_chr1_111666401_111667381
ID_chr1_111690132_111690786
ID_chr1_112550872_112551817
ID_chr1_112698777_112699480
ID_chr1_112991709_112992187
ID_chr1_113113450_113114210
ID_chr1_113181669_113182403
ID_chr1_113416574_113417878
ID_chr1_113835609_113836222
ID_chr1_114140783_114141527
ID_chr1_114203174_114204429
ID_chr1_114310821_114311277
ID_chr1_114315908_114316614
ID_chr1_114467570_114468179
ID_chr1_114671144_114671839
ID_chr1_114998905_114999466
ID_chr1_115052722_115053136
ID_chr1_115391473_115391995
ID_chr1_115595383_115596315
ID_chr1_115607942_115608645
ID_chr1_115676720_115678013
ID_chr1_115769987_115770998
ID_chr1_115798851_115799911
ID_chr1_115811093_115811569
ID_chr1_116193910_116195761
ID_chr1_116201368_116202721
ID_chr1_116512956_116513919
ID_chr1_116586563_116587638
ID_chr1_116624401_116625354
ID_chr1_116733491_116734294
ID_chr1_117208912_117209732
ID_chr1_117257151_117257800
ID_chr1_117784254_117785280
ID_chr1_117962370_117963288
ID_chr1_117967022_117968242
ID_chr1_118223277_118224087
ID_chr1_118494566_118495597
ID_chr1_118602493_118603211
ID_chr1_119227132_119227756
ID_chr1_119284834_119287302
ID_chr1_119298532_119299368
ID_chr1_119582687_119583483
ID_chr1_119886069_119886714
ID_chr1_120504159_120504666
ID_chr1_121432212_121432632
ID_chr1_121518912_121519868
ID_chr1_143630032_143631027
ID_chr1_145093627_145093975
ID_chr1_145607866_145608326
ID_chr1_145885657_145886470
ID_chr1_145955265_145956082
ID_chr1_146007088_146007687
ID_chr1_147244855_147246224
ID_chr1_147504518_147505474
ID_chr1_147640649_147642906
ID_chr1_147714798_147715341
ID_chr1_147724015_147724713
ID_chr1_147756525_147757725
ID_chr1_148402280_148402972
ID_chr1_148679207_148679770
ID_chr1_149370550_149371122
ID_chr1_150082571_150083154
ID_chr1_150242435_150243287
ID_chr1_150609646_150610152
ID_chr1_150695951_150697953
ID_chr1_150819712_150821490
ID_chr1_150907229_150907929
ID_chr1_150995683_150996361
ID_chr1_150998540_151000206
ID_chr1_151064868_151065934
ID_chr1_151251434_151252411
ID_chr1_151403645_151404167
ID_chr1_151639282_151639821
ID_chr1_151830292_151831182
ID_chr1_151864068_151864908
ID_chr1_151933066_151935572
ID_chr1_151952392_151953932
ID_chr1_152013571_152014437
ID_chr1_152480052_152480649
ID_chr1_152743617_152744019
ID_chr1_152960968_152962106
ID_chr1_153223027_153223535
ID_chr1_153238317_153238950
ID_chr1_153404512_153404969
ID_chr1_153528517_153529828
ID_chr1_153549141_153550144
ID_chr1_153647016_153647972
ID_chr1_153920198_153921439
ID_chr1_153990245_153991275
ID_chr1_154477779_154481472
ID_chr1_154574621_154575562
ID_chr1_154669599_154670077
ID_chr1_154907966_154908565
ID_chr1_154992839_154994010
ID_chr1_155036965_155037614
ID_chr1_155061494_155062120
ID_chr1_155206794_155207714
ID_chr1_155392454_155393681
ID_chr1_155599900_155600406
ID_chr1_155607677_155608535
ID_chr1_155712643_155713453
ID_chr1_155871226_155873003
ID_chr1_156095217_156095883
ID_chr1_156225166_156225792
ID_chr1_156342341_156342910
ID_chr1_156882324_156882907
ID_chr1_156931025_156932350
ID_chr1_157081415_157082401
ID_chr1_157104346_157105212
ID_chr1_157489097_157489983
ID_chr1_157733866_157734798
ID_chr1_158037296_158038937
ID_chr1_158046833_158047701
ID_chr1_158285496_158286316
ID_chr1_158648862_158649420
ID_chr1_159176926_159177764
ID_chr1_160056393_160057838
ID_chr1_160078313_160079008
ID_chr1_160085682_160086200
ID_chr1_160284344_160285492
ID_chr1_160520084_160521249
ID_chr1_160859020_160859750
ID_chr1_160945408_160946316
ID_chr1_161008591_161009500
ID_chr1_161259993_161261511
ID_chr1_161403655_161404698
ID_chr1_161561149_161561529
ID_chr1_161993942_161994720
ID_chr1_162055595_162056736
ID_chr1_162145030_162146248
ID_chr1_162309910_162310849
ID_chr1_162416615_162417178
ID_chr1_163034887_163036898
ID_chr1_163120084_163121219
ID_chr1_163195643_163197344
ID_chr1_164863655_164864406
ID_chr1_164981414_164982246
ID_chr1_164983013_164983581
ID_chr1_165258184_165258591
ID_chr1_165408439_165409300
ID_chr1_165734282_165736057
ID_chr1_165927879_165928478
ID_chr1_166433486_166434146
ID_chr1_166691452_166692512
ID_chr1_167066537_167067826
ID_chr1_167136003_167137812
ID_chr1_167522071_167522845
ID_chr1_167540098_167540998
ID_chr1_167694921_167695826
ID_chr1_168065189_168066342
ID_chr1_168209416_168210845
ID_chr1_168320497_168322298
ID_chr1_168465842_168467133
ID_chr1_168487899_168488678
ID_chr1_168672504_168673790
ID_chr1_169010265_169011272
ID_chr1_169235932_169236488
ID_chr1_169497441_169498121
ID_chr1_169508286_169508860
ID_chr1_169658564_169659857
ID_chr1_169963702_169965131
ID_chr1_169987082_169987736
ID_chr1_169998975_170000122
ID_chr1_170105741_170106661
ID_chr1_170203755_170204747
ID_chr1_170705693_170706986
ID_chr1_170966827_170968163
ID_chr1_171188343_171189203
ID_chr1_171245236_171246283
ID_chr1_171310702_171311277
ID_chr1_171625192_171625760
ID_chr1_171801212_171802722
ID_chr1_172321727_172323534
ID_chr1_172573564_172574814
ID_chr1_172764201_172764783
ID_chr1_173092123_173093053
ID_chr1_173211875_173213815
ID_chr1_173356105_173357015
ID_chr1_173473392_173474830
ID_chr1_173549271_173550292
ID_chr1_174153161_174153994
ID_chr1_174262455_174263750
ID_chr1_174726162_174728913
ID_chr1_174930733_174932249
ID_chr1_175146196_175147007
ID_chr1_175514175_175515583
ID_chr1_175715672_175716282
ID_chr1_176068165_176069299
ID_chr1_176183336_176184269
ID_chr1_176897256_176898166
ID_chr1_177847771_177848476
ID_chr1_178046821_178050453
ID_chr1_178052982_178053833
ID_chr1_178054691_178056510
ID_chr1_178133146_178134737
ID_chr1_178138296_178139213
ID_chr1_178161367_178162222
ID_chr1_178191953_178193319
ID_chr1_178282779_178283523
ID_chr1_179005553_179006287
ID_chr1_179091606_179092236
ID_chr1_179326469_179327052
ID_chr1_179369530_179370331
ID_chr1_179373878_179374628
ID_chr1_179784333_179786021
ID_chr1_180137689_180138182
ID_chr1_180480892_180481548
ID_chr1_180515549_180516597
ID_chr1_180961677_180963088
ID_chr1_180994147_180994840
ID_chr1_181075131_181075677
ID_chr1_181083841_181084861
ID_chr1_181152604_181153516
ID_chr1_182143077_182143804
ID_chr1_182289440_182291039
ID_chr1_182595591_182596392
ID_chr1_182762263_182763271
ID_chr1_182784215_182785461
ID_chr1_182786624_182787145
ID_chr1_182903919_182904540
ID_chr1_182962217_182963921
ID_chr1_182964102_182966170
ID_chr1_183270479_183271320
ID_chr1_183622960_183623631
ID_chr1_183655301_183656615
ID_chr1_183834318_183835019
ID_chr1_183938334_183938978
ID_chr1_184084985_184085666
ID_chr1_184218013_184219446
ID_chr1_184222172_184223320
ID_chr1_184298552_184299779
ID_chr1_184511151_184512539
ID_chr1_184589743_184591016
ID_chr1_184663631_184664385
ID_chr1_184759353_184760229
ID_chr1_184843590_184844135
ID_chr1_185290417_185291590
ID_chr1_185292418_185293558
ID_chr1_185666794_185667774
ID_chr1_185680279_185681654
ID_chr1_186151614_186153463
ID_chr1_186575379_186576037
ID_chr1_187013552_187014379
ID_chr1_187680375_187681354
ID_chr1_187794092_187795126
ID_chr1_187875999_187876802
ID_chr1_188026983_188029442
ID_chr1_188246917_188247781
ID_chr1_188367519_188368616
ID_chr1_188706100_188707636
ID_chr1_188782002_188782899
ID_chr1_190179082_190180476
ID_chr1_191109705_191110476
ID_chr1_191290249_191290899
ID_chr1_191756771_191757920
ID_chr1_192066950_192067719
ID_chr1_192118714_192120083
ID_chr1_192512453_192513302
ID_chr1_192527384_192528157
ID_chr1_192793771_192794808
ID_chr1_192904341_192905147
ID_chr1_193182794_193184187
ID_chr1_194076349_194077087
ID_chr1_194563601_194564469
ID_chr1_194657268_194657990
ID_chr1_195821821_195822326
ID_chr1_196733606_196735010
ID_chr1_196857174_196857623
ID_chr1_196860912_196862339
ID_chr1_197392098_197392424
ID_chr1_197721697_197722524
ID_chr1_198191791_198193370
ID_chr1_198826540_198828422
ID_chr1_198865949_198866947
ID_chr1_199043885_199044982
ID_chr1_199082736_199084576
ID_chr1_199463327_199464036
ID_chr1_200075231_200077667
ID_chr1_200373217_200375324
ID_chr1_200535367_200535981
ID_chr1_200536455_200537310
ID_chr1_200773962_200775074
ID_chr1_200959498_200960107
ID_chr1_201027445_201028577
ID_chr1_201349425_201350541
ID_chr1_201572487_201573699
ID_chr1_201581977_201583244
ID_chr1_201709400_201710076
ID_chr1_201759933_201761669
ID_chr1_201773236_201774400
ID_chr1_201792784_201793628
ID_chr1_201826736_201827430
ID_chr1_201893095_201894070
ID_chr1_202007891_202008559
ID_chr1_202135237_202135741
ID_chr1_202222041_202222483
ID_chr1_202552846_202555055
ID_chr1_202615349_202616480
ID_chr1_202805370_202807501
ID_chr1_202808142_202809041
ID_chr1_202999042_202999861
ID_chr1_203089301_203090177
ID_chr1_203267263_203267929
ID_chr1_203340007_203340659
ID_chr1_203471937_203472785
ID_chr1_203591950_203593212
ID_chr1_203797787_203798748
ID_chr1_203985159_203986120
ID_chr1_204065077_204065975
ID_chr1_204363384_204364076
ID_chr1_204436799_204437517
ID_chr1_204623051_204624144
ID_chr1_204763502_204764612
ID_chr1_204791591_204792181
ID_chr1_204969012_204969780
ID_chr1_205217143_205217858
ID_chr1_205223086_205223808
ID_chr1_205287651_205288713
ID_chr1_205458908_205459388
ID_chr1_205477397_205478850
ID_chr1_205485427_205486420
ID_chr1_205609741_205612952
ID_chr1_206467693_206468747
ID_chr1_206548111_206548698
ID_chr1_206612030_206612942
ID_chr1_206684398_206685184
ID_chr1_206685750_206686824
ID_chr1_206753945_206754754
ID_chr1_206864854_206865504
ID_chr1_207004607_207005573
ID_chr1_207241180_207241834
ID_chr1_207272781_207273314
ID_chr1_207343205_207344400
ID_chr1_207402457_207403563
ID_chr1_207564956_207566249
ID_chr1_207578865_207580042
ID_chr1_207963193_207963748
ID_chr1_208093725_208094477
ID_chr1_208395491_208396117
ID_chr1_209746364_209747094
ID_chr1_209772191_209772883
ID_chr1_209860079_209861414
ID_chr1_210232255_210234485
ID_chr1_210339292_210340436
ID_chr1_210400175_210401269
ID_chr1_210584017_210585100
ID_chr1_210594692_210596802
ID_chr1_211319887_211320335
ID_chr1_211323086_211323939
ID_chr1_211461020_211461949
ID_chr1_211463828_211465157
ID_chr1_211476059_211476783
ID_chr1_211519232_211519894
ID_chr1_211548716_211549116
ID_chr1_211788820_211790379
ID_chr1_211974207_211976337
ID_chr1_212030619_212031975
ID_chr1_212161189_212163235
ID_chr1_212211218_212211968
ID_chr1_212310489_212310961
ID_chr1_212367940_212368387
ID_chr1_212424833_212426043
ID_chr1_212476891_212477821
ID_chr1_212482310_212483616
ID_chr1_212579616_212580682
ID_chr1_212665387_212665870
ID_chr1_212667150_212668367
ID_chr1_212774406_212775687
ID_chr1_212916740_212917476
ID_chr1_212980059_212980697
ID_chr1_213054778_213056170
ID_chr1_213070025_213070920
ID_chr1_213075123_213076576
ID_chr1_213231324_213232762
ID_chr1_213399499_213400425
ID_chr1_213719689_213720526
ID_chr1_214102234_214103550
ID_chr1_214261336_214262142
ID_chr1_214499512_214500339
ID_chr1_216433348_216434343
ID_chr1_216440257_216440936
ID_chr1_216765980_216768154
ID_chr1_216914789_216915423
ID_chr1_218264566_218265180
ID_chr1_218345508_218346289
ID_chr1_218435039_218436267
ID_chr1_218643304_218644492
ID_chr1_218674026_218675078
ID_chr1_219505611_219506676
ID_chr1_219532992_219534066
ID_chr1_219626740_219627438
ID_chr1_220527902_220528441
ID_chr1_220732709_220733717
ID_chr1_221611621_221613073
ID_chr1_221629777_221631038
ID_chr1_221637260_221638225
ID_chr1_222061280_222062206
ID_chr1_222234139_222235032
ID_chr1_222634345_222635180
ID_chr1_222804955_222805642
ID_chr1_222811492_222812482
ID_chr1_222989127_222989964
ID_chr1_223022324_223023288
ID_chr1_223229769_223230643
ID_chr1_223289879_223290885
ID_chr1_223556593_223556989
ID_chr1_224050763_224051270
ID_chr1_224106447_224107323
ID_chr1_224245025_224245629
ID_chr1_224360468_224361459
ID_chr1_224588821_224589687
ID_chr1_224724215_224725243
ID_chr1_224743832_224746069
ID_chr1_224897146_224898289
ID_chr1_224993595_224994458
ID_chr1_225004251_225004857
ID_chr1_225319706_225320392
ID_chr1_225681120_225681846
ID_chr1_225684586_225685406
ID_chr1_225811793_225812293
ID_chr1_225941545_225942322
ID_chr1_226001973_226003181
ID_chr1_226021069_226022721
ID_chr1_226107555_226108308
ID_chr1_226545276_226546426
ID_chr1_226551415_226552105
ID_chr1_226562485_226562918
ID_chr1_226598223_226599804
ID_chr1_226872370_226872856
ID_chr1_227161296_227162051
ID_chr1_227308242_227309906
ID_chr1_227356336_227358201
ID_chr1_227869882_227870653
ID_chr1_228369160_228369646
ID_chr1_228436877_228438070
ID_chr1_228691126_228692771
ID_chr1_228781156_228781956
ID_chr1_229042097_229043115
ID_chr1_229093554_229093888
ID_chr1_229094220_229095492
ID_chr1_229227444_229228044
ID_chr1_229250849_229251831
ID_chr1_229410882_229411570
ID_chr1_229440322_229442315
ID_chr1_229665295_229666466
ID_chr1_230180548_230181713
ID_chr1_230632212_230633034
ID_chr1_230921188_230922974
ID_chr1_231120860_231121744
ID_chr1_231122239_231123399
ID_chr1_231161805_231162998
ID_chr1_231200176_231201259
ID_chr1_231357432_231358446
ID_chr1_231420420_231421494
ID_chr1_231506164_231506595
ID_chr1_231590397_231591212
ID_chr1_231636047_231636655
ID_chr1_231847842_231848804
ID_chr1_231850288_231851294
ID_chr1_232028736_232030150
ID_chr1_232244005_232244749
ID_chr1_232549537_232551032
ID_chr1_232617224_232617979
ID_chr1_232890471_232892015
ID_chr1_232952527_232953363
ID_chr1_232984575_232985091
ID_chr1_233097920_233099562
ID_chr1_233157225_233158561
ID_chr1_233172029_233172981
ID_chr1_233242665_233243697
ID_chr1_233327084_233328116
ID_chr1_233772995_233773646
ID_chr1_233813591_233814212
ID_chr1_234188210_234188960
ID_chr1_234277164_234278111
ID_chr1_234525199_234526012
ID_chr1_235416882_235417530
ID_chr1_235816616_235817796
ID_chr1_235834162_235836188
ID_chr1_235936878_235937854
ID_chr1_236103624_236104263
ID_chr1_236148157_236148953
ID_chr1_236622806_236624376
ID_chr1_236980601_236981086
ID_chr1_237098535_237099499
ID_chr1_237877412_237878473
ID_chr1_238495303_238496041
ID_chr1_238975721_238977186
ID_chr1_239330152_239330920
ID_chr1_239405278_239405753
ID_chr1_239857416_239859160
ID_chr1_240042530_240043840
ID_chr1_240044393_240045158
ID_chr1_240057766_240058878
ID_chr1_240473552_240474730
ID_chr1_240611607_240612563
ID_chr1_240729697_240730615
ID_chr1_243315271_243317624
ID_chr1_244058813_244059572
ID_chr1_244295954_244296986
ID_chr1_244517467_244518572
ID_chr1_244599444_244600566
ID_chr1_244654375_244655132
ID_chr1_244837096_244838156
ID_chr1_244961835_244962771
ID_chr1_245152936_245153958
ID_chr1_245156385_245157070
ID_chr1_245787970_245788980
ID_chr1_245969215_245969845
ID_chr1_246020730_246021500
ID_chr1_246107601_246108152
ID_chr1_246141532_246143338
ID_chr1_246152613_246155082
ID_chr1_246181068_246181640
ID_chr1_246198745_246199880
ID_chr1_246487688_246488008
ID_chr1_246608588_246609545
ID_chr1_246698829_246699619
ID_chr1_246919888_246920648
ID_chr1_247236085_247237019
ID_chr1_247367651_247368329
ID_chr1_247456812_247457682
ID_chr1_247548701_247549560
ID_chr1_248178862_248179437
ID_chr1_248591940_248593400
ID_chr1_248611753_248612227
ID_chr1_248631116_248632142
ID_chr1_248753645_248754275
ID_chr1_248787048_248787933
ID_chr10_608777_609444
ID_chr10_905720_906187
ID_chr10_1030004_1030942
ID_chr10_3048468_3049337
ID_chr10_3197551_3198027
ID_chr10_3248460_3249722
ID_chr10_3281266_3282614
ID_chr10_3335690_3337365
ID_chr10_3497832_3499181
ID_chr10_3774824_3776558
ID_chr10_4279614_4281391
ID_chr10_4368917_4369804
ID_chr10_4427491_4427970
ID_chr10_4849405_4850498
ID_chr10_4853599_4853942
ID_chr10_4938803_4940198
ID_chr10_4947446_4948668
ID_chr10_5266133_5266494
ID_chr10_6050694_6051460
ID_chr10_6847444_6848018
ID_chr10_6926879_6928437
ID_chr10_7003377_7004280
ID_chr10_7123423_7124436
ID_chr10_7132699_7134333
ID_chr10_7543805_7544744
ID_chr10_7605413_7606424
ID_chr10_7856785_7858449
ID_chr10_8389453_8390337
ID_chr10_9299841_9302590
ID_chr10_9402306_9402711
ID_chr10_11035066_11036038
ID_chr10_11270177_11270987
ID_chr10_11414181_11415219
ID_chr10_11819656_11820459
ID_chr10_12164981_12165947
ID_chr10_12264323_12264917
ID_chr10_13038054_13038963
ID_chr10_13184592_13185035
ID_chr10_13232428_13233128
ID_chr10_13346105_13347352
ID_chr10_13441288_13442213
ID_chr10_13586218_13587340
ID_chr10_13959560_13960075
ID_chr10_14487136_14488046
ID_chr10_14604432_14604945
ID_chr10_14653164_14654650
ID_chr10_14657929_14659158
ID_chr10_14686250_14687221
ID_chr10_14975305_14976114
ID_chr10_15145688_15146676
ID_chr10_15324325_15326221
ID_chr10_16647583_16649047
ID_chr10_16652692_16653800
ID_chr10_16810734_16811940
ID_chr10_16828105_16829310
ID_chr10_17430386_17431380
ID_chr10_18267722_18268616
ID_chr10_18312490_18313168
ID_chr10_20321881_20322384
ID_chr10_22416929_22418315
ID_chr10_22433723_22434613
ID_chr10_22630042_22631148
ID_chr10_22658739_22659409
ID_chr10_22712847_22713727
ID_chr10_22761383_22762412
ID_chr10_23291400_23291946
ID_chr10_23702781_23703310
ID_chr10_24209333_24210970
ID_chr10_24574953_24576203
ID_chr10_24893722_24895072
ID_chr10_24928865_24929919
ID_chr10_24938304_24939260
ID_chr10_25078290_25079676
ID_chr10_25157486_25158292
ID_chr10_25704571_25705084
ID_chr10_25720997_25721582
ID_chr10_25723719_25724302
ID_chr10_25956136_25956449
ID_chr10_26335026_26335738
ID_chr10_26792801_26793806
ID_chr10_26999518_26999960
ID_chr10_27477718_27478314
ID_chr10_28628026_28629324
ID_chr10_28676917_28677246
ID_chr10_28876723_28877609
ID_chr10_29150284_29152960
ID_chr10_29374733_29375247
ID_chr10_29392112_29392838
ID_chr10_29486200_29486925
ID_chr10_29521206_29523302
ID_chr10_29618084_29619729
ID_chr10_29649259_29650170
ID_chr10_30160366_30161130
ID_chr10_30851027_30851348
ID_chr10_31018003_31020345
ID_chr10_31554284_31555133
ID_chr10_31620481_31621475
ID_chr10_32049806_32051026
ID_chr10_32327039_32327500
ID_chr10_33627896_33628992
ID_chr10_33661665_33662394
ID_chr10_33665668_33666803
ID_chr10_33927146_33927811
ID_chr10_34666091_34668049
ID_chr10_35467153_35467875
ID_chr10_36211427_36212444
ID_chr10_36381343_36382021
ID_chr10_36559912_36560978
ID_chr10_36597412_36598412
ID_chr10_36724505_36726913
ID_chr10_37240081_37240834
ID_chr10_37622087_37622472
ID_chr10_37654761_37655108
ID_chr10_37982485_37983031
ID_chr10_42451947_42452515
ID_chr10_42753154_42753817
ID_chr10_43348352_43349151
ID_chr10_43417534_43418670
ID_chr10_43574195_43574507
ID_chr10_43690282_43690700
ID_chr10_44306580_44307371
ID_chr10_44352082_44352880
ID_chr10_44366429_44366940
ID_chr10_44461301_44461910
ID_chr10_44883521_44884377
ID_chr10_44884810_44886279
ID_chr10_45594433_45595371
ID_chr10_45675121_45675496
ID_chr10_46057828_46058420
ID_chr10_46284326_46285027
ID_chr10_46635468_46636083
ID_chr10_48508745_48510182
ID_chr10_49008624_49009232
ID_chr10_49161305_49164519
ID_chr10_49188111_49188820
ID_chr10_50509692_50512049
ID_chr10_50764578_50765612
ID_chr10_51596943_51597309
ID_chr10_52101836_52102483
ID_chr10_52276612_52277586
ID_chr10_52595187_52596196
ID_chr10_52627973_52629046
ID_chr10_52694569_52695359
ID_chr10_52754706_52756515
ID_chr10_53774648_53774972
ID_chr10_54215454_54216097
ID_chr10_54868421_54869471
ID_chr10_55742223_55742673
ID_chr10_57129758_57130764
ID_chr10_58288106_58288695
ID_chr10_58785010_58785897
ID_chr10_58822381_58823041
ID_chr10_58830201_58831354
ID_chr10_59387093_59388661
ID_chr10_59682992_59683862
ID_chr10_60736764_60737608
ID_chr10_60974019_60975550
ID_chr10_61627210_61628094
ID_chr10_61640447_61641379
ID_chr10_61760703_61763054
ID_chr10_61842481_61843643
ID_chr10_61886312_61887193
ID_chr10_62055763_62057153
ID_chr10_62195949_62198158
ID_chr10_62369094_62369622
ID_chr10_62528350_62529107
ID_chr10_62728223_62729359
ID_chr10_63123727_63124713
ID_chr10_63145692_63147482
ID_chr10_63161160_63161848
ID_chr10_63501654_63503823
ID_chr10_63552778_63553957
ID_chr10_63916851_63918285
ID_chr10_63976476_63977716
ID_chr10_64409431_64410637
ID_chr10_64537293_64540003
ID_chr10_65470860_65471663
ID_chr10_65611232_65612449
ID_chr10_66321662_66323116
ID_chr10_68302023_68302790
ID_chr10_68314164_68314709
ID_chr10_68550694_68551531
ID_chr10_69304920_69305458
ID_chr10_69413186_69413835
ID_chr10_69425309_69425911
ID_chr10_69515568_69516614
ID_chr10_69574684_69575262
ID_chr10_69942468_69943039
ID_chr10_70243237_70243686
ID_chr10_70367085_70367818
ID_chr10_70825012_70826142
ID_chr10_70879942_70880586
ID_chr10_70985232_70985892
ID_chr10_71135872_71136676
ID_chr10_71349343_71350042
ID_chr10_71375825_71376645
ID_chr10_71600318_71601405
ID_chr10_71870894_71872146
ID_chr10_71880304_71882063
ID_chr10_71896089_71897191
ID_chr10_72033310_72034802
ID_chr10_72256013_72257939
ID_chr10_72328000_72328773
ID_chr10_72336968_72337604
ID_chr10_72611878_72613029
ID_chr10_72694487_72695978
ID_chr10_73468730_73469558
ID_chr10_73529233_73529908
ID_chr10_73601610_73602179
ID_chr10_74453171_74453676
ID_chr10_74590129_74590697
ID_chr10_74657727_74658386
ID_chr10_74738606_74739274
ID_chr10_74897976_74898947
ID_chr10_74913137_74914247
ID_chr10_74917154_74918525
ID_chr10_74932244_74933801
ID_chr10_75147873_75148790
ID_chr10_75225219_75226066
ID_chr10_75513251_75513943
ID_chr10_75838995_75839919
ID_chr10_76255690_76256212
ID_chr10_76299357_76299957
ID_chr10_76552312_76552947
ID_chr10_76675771_76676864
ID_chr10_77273596_77274745
ID_chr10_77379911_77381094
ID_chr10_77694802_77696407
ID_chr10_78046877_78047877
ID_chr10_78115298_78115867
ID_chr10_78156460_78157420
ID_chr10_78231803_78232648
ID_chr10_78263089_78264536
ID_chr10_78320566_78321399
ID_chr10_78427729_78428335
ID_chr10_78712208_78712835
ID_chr10_78808968_78809686
ID_chr10_79364235_79365046
ID_chr10_80243156_80243831
ID_chr10_80287161_80288080
ID_chr10_80344163_80344984
ID_chr10_80382812_80383618
ID_chr10_80405828_80406683
ID_chr10_80460397_80461409
ID_chr10_80673495_80674135
ID_chr10_80909200_80909733
ID_chr10_81905235_81905784
ID_chr10_81933926_81935599
ID_chr10_82964358_82965221
ID_chr10_83000039_83000614
ID_chr10_83511506_83512279
ID_chr10_84313316_84314608
ID_chr10_84380658_84381302
ID_chr10_84539980_84540950
ID_chr10_84921576_84922521
ID_chr10_84927570_84928016
ID_chr10_85435578_85436327
ID_chr10_85542573_85543578
ID_chr10_85654806_85656239
ID_chr10_86366746_86367368
ID_chr10_86580179_86580484
ID_chr10_86687687_86688812
ID_chr10_86778870_86779949
ID_chr10_87052842_87053600
ID_chr10_87775384_87776182
ID_chr10_87841125_87841746
ID_chr10_87842415_87843880
ID_chr10_88062097_88063159
ID_chr10_88118173_88118812
ID_chr10_88269267_88270270
ID_chr10_88466303_88467578
ID_chr10_88552768_88553651
ID_chr10_88893377_88894573
ID_chr10_88932438_88933163
ID_chr10_88974552_88975752
ID_chr10_88978522_88979960
ID_chr10_88982791_88983428
ID_chr10_88990465_88994496
ID_chr10_89019623_89020394
ID_chr10_89099549_89100947
ID_chr10_89283547_89284581
ID_chr10_89573781_89575588
ID_chr10_90946940_90947646
ID_chr10_91226134_91226792
ID_chr10_91250965_91252141
ID_chr10_91311450_91314549
ID_chr10_91366329_91368080
ID_chr10_92173818_92174559
ID_chr10_92198820_92199226
ID_chr10_92601787_92602381
ID_chr10_92627662_92628779
ID_chr10_92753770_92754563
ID_chr10_92880042_92880722
ID_chr10_93206355_93206820
ID_chr10_93293659_93294535
ID_chr10_93481639_93482717
ID_chr10_93695497_93696052
ID_chr10_93815379_93816899
ID_chr10_94548750_94549900
ID_chr10_95318589_95319940
ID_chr10_95466951_95467872
ID_chr10_95484922_95486168
ID_chr10_95560466_95561901
ID_chr10_95741562_95743755
ID_chr10_96582936_96583345
ID_chr10_96618570_96619022
ID_chr10_97420078_97420484
ID_chr10_97455971_97456652
ID_chr10_97508118_97509352
ID_chr10_97533946_97535188
ID_chr10_97683899_97684790
ID_chr10_97701116_97702218
ID_chr10_97731423_97732418
ID_chr10_97810055_97811190
ID_chr10_97957034_97958606
ID_chr10_98030300_98030788
ID_chr10_98402006_98403145
ID_chr10_98460298_98461844
ID_chr10_98916621_98917406
ID_chr10_99224115_99224808
ID_chr10_99656472_99656854
ID_chr10_99660904_99662364
ID_chr10_99863165_99864677
ID_chr10_100057659_100058435
ID_chr10_100072519_100073671
ID_chr10_100266795_100268046
ID_chr10_100303673_100304275
ID_chr10_100307120_100308207
ID_chr10_100342287_100342819
ID_chr10_100433382_100434445
ID_chr10_100680592_100681479
ID_chr10_101213480_101214283
ID_chr10_101337687_101338503
ID_chr10_101442096_101442696
ID_chr10_101682338_101683176
ID_chr10_101780897_101781502
ID_chr10_102053797_102054695
ID_chr10_102322754_102323666
ID_chr10_102326941_102328234
ID_chr10_102419330_102419875
ID_chr10_102710081_102711340
ID_chr10_102802985_102803747
ID_chr10_102994450_102995017
ID_chr10_103244575_103245001
ID_chr10_103504014_103505021
ID_chr10_103715879_103716799
ID_chr10_103751588_103752443
ID_chr10_104212753_104213533
ID_chr10_104349760_104351749
ID_chr10_104613847_104614608
ID_chr10_105085765_105086384
ID_chr10_106398829_106399797
ID_chr10_106919705_106921036
ID_chr10_106978492_106979253
ID_chr10_107140687_107142705
ID_chr10_107727223_107729691
ID_chr10_109833357_109833884
ID_chr10_109928208_109929209
ID_chr10_110354084_110354645
ID_chr10_110464684_110465460
ID_chr10_110600298_110601114
ID_chr10_110607546_110610846
ID_chr10_110739245_110740658
ID_chr10_110837203_110838051
ID_chr10_110859739_110860603
ID_chr10_111344623_111345704
ID_chr10_111565136_111566625
ID_chr10_111775042_111776441
ID_chr10_112446718_112448161
ID_chr10_112750154_112751515
ID_chr10_112783546_112785334
ID_chr10_112957272_112960981
ID_chr10_113057872_113060936
ID_chr10_113063000_113063979
ID_chr10_113563353_113563876
ID_chr10_114046038_114046696
ID_chr10_114260882_114261938
ID_chr10_114366961_114368165
ID_chr10_114482753_114483596
ID_chr10_114550586_114551704
ID_chr10_114901772_114903123
ID_chr10_114904035_114906991
ID_chr10_114925277_114926816
ID_chr10_114994569_114996667
ID_chr10_115232705_115234179
ID_chr10_116737615_116739130
ID_chr10_116796767_116797639
ID_chr10_116926281_116927248
ID_chr10_116989222_116991168
ID_chr10_117117207_117118575
ID_chr10_117441586_117443421
ID_chr10_117890483_117891019
ID_chr10_118167088_118167788
ID_chr10_118321686_118322258
ID_chr10_118832130_118832771
ID_chr10_119134982_119137126
ID_chr10_119180740_119181411
ID_chr10_119258167_119258872
ID_chr10_119569418_119570138
ID_chr10_119638939_119640060
ID_chr10_119856691_119858093
ID_chr10_119896836_119897635
ID_chr10_120000759_120001511
ID_chr10_120401857_120402547
ID_chr10_120456389_120457209
ID_chr10_120483383_120483784
ID_chr10_121118021_121119080
ID_chr10_121312059_121313186
ID_chr10_121598250_121599041
ID_chr10_121900214_121901145
ID_chr10_122258445_122259497
ID_chr10_122279244_122280678
ID_chr10_122694508_122695676
ID_chr10_123096802_123097274
ID_chr10_123346430_123347122
ID_chr10_123449515_123450298
ID_chr10_123479329_123480080
ID_chr10_123745870_123746953
ID_chr10_124296439_124297471
ID_chr10_124368201_124368758
ID_chr10_124604814_124605594
ID_chr10_125045441_125046177
ID_chr10_126390401_126392640
ID_chr10_126907711_126908871
ID_chr10_127576829_127577549
ID_chr10_127972206_127974070
ID_chr10_128011232_128011923
ID_chr10_128149559_128150810
ID_chr10_129761923_129762800
ID_chr10_129828497_129829196
ID_chr10_129876074_129876809
ID_chr10_129960960_129962637
ID_chr10_130015417_130016246
ID_chr10_131043246_131043832
ID_chr10_131170426_131170909
ID_chr10_132027196_132027888
ID_chr10_132184299_132184826
ID_chr10_133134838_133135313
ID_chr10_133520046_133520882
ID_chr10_133597774_133599040
ID_chr11_288655_289095
ID_chr11_320347_321016
ID_chr11_391191_391712
ID_chr11_693186_694282
ID_chr11_804779_806081
ID_chr11_1342111_1342693
ID_chr11_1700919_1701782
ID_chr11_1772090_1773224
ID_chr11_2081625_2082586
ID_chr11_2467164_2468012
ID_chr11_2888142_2888862
ID_chr11_3056781_3058035
ID_chr11_3152968_3154522
ID_chr11_3169013_3170044
ID_chr11_3929693_3930238
ID_chr11_4018598_4019210
ID_chr11_5270277_5270893
ID_chr11_5922787_5923668
ID_chr11_6196987_6198298
ID_chr11_6693545_6694429
ID_chr11_6705674_6706353
ID_chr11_6747212_6747789
ID_chr11_6763545_6764409
ID_chr11_7470812_7471869
ID_chr11_7690300_7691459
ID_chr11_7694472_7695949
ID_chr11_7972636_7973640
ID_chr11_8760493_8762200
ID_chr11_8832526_8833088
ID_chr11_9015466_9016358
ID_chr11_9073656_9074208
ID_chr11_9165462_9166441
ID_chr11_9269561_9270191
ID_chr11_9576838_9578063
ID_chr11_9691758_9693762
ID_chr11_9802280_9803125
ID_chr11_9859400_9860702
ID_chr11_10314051_10315311
ID_chr11_10394179_10395391
ID_chr11_10410674_10411325
ID_chr11_10481884_10482744
ID_chr11_10884202_10885158
ID_chr11_10933192_10934611
ID_chr11_10969080_10969965
ID_chr11_11192194_11193123
ID_chr11_11621616_11622511
ID_chr11_11856317_11857262
ID_chr11_11936834_11938193
ID_chr11_11993291_11994492
ID_chr11_12092211_12093265
ID_chr11_12528325_12529711
ID_chr11_12859622_12861519
ID_chr11_13337717_13339150
ID_chr11_13782314_13783171
ID_chr11_13868288_13870115
ID_chr11_13889426_13890308
ID_chr11_13926897_13927769
ID_chr11_14218285_14219311
ID_chr11_14411886_14412870
ID_chr11_14639368_14641245
ID_chr11_14740496_14741298
ID_chr11_14902704_14903373
ID_chr11_15213289_15214284
ID_chr11_15258332_15259234
ID_chr11_15426125_15426834
ID_chr11_15485964_15486690
ID_chr11_15606917_15608207
ID_chr11_15742307_15743367
ID_chr11_15763616_15765533
ID_chr11_15819252_15820553
ID_chr11_16037131_16037740
ID_chr11_16150528_16152701
ID_chr11_16572469_16573820
ID_chr11_17846760_17847476
ID_chr11_18171305_18172231
ID_chr11_18260832_18261659
ID_chr11_18368520_18369129
ID_chr11_18763783_18764972
ID_chr11_19163401_19164676
ID_chr11_19176448_19177443
ID_chr11_19187333_19187900
ID_chr11_19311556_19312086
ID_chr11_19529718_19530311
ID_chr11_19559545_19559977
ID_chr11_19686496_19687268
ID_chr11_19742484_19742870
ID_chr11_19878330_19879117
ID_chr11_20362187_20363001
ID_chr11_20631734_20632033
ID_chr11_20680521_20681414
ID_chr11_21888636_21889542
ID_chr11_22450368_22451350
ID_chr11_22458873_22460090
ID_chr11_22728548_22729663
ID_chr11_22787172_22788573
ID_chr11_23287684_23288509
ID_chr11_23872095_23872856
ID_chr11_25484850_25485621
ID_chr11_25745573_25746258
ID_chr11_26284074_26287481
ID_chr11_26296992_26297817
ID_chr11_26391790_26392372
ID_chr11_26490920_26491817
ID_chr11_26560220_26560816
ID_chr11_26570245_26571645
ID_chr11_26901020_26901683
ID_chr11_26904957_26906106
ID_chr11_26931498_26932415
ID_chr11_27135280_27136571
ID_chr11_27158537_27159658
ID_chr11_27308760_27310625
ID_chr11_27313181_27313857
ID_chr11_27498577_27499587
ID_chr11_27698453_27699953
ID_chr11_27753624_27754602
ID_chr11_28619342_28620643
ID_chr11_29433780_29434847
ID_chr11_29563895_29565759
ID_chr11_30119996_30120749
ID_chr11_30290893_30291896
ID_chr11_30488338_30489297
ID_chr11_30644132_30645471
ID_chr11_30796904_30797519
ID_chr11_31637018_31638079
ID_chr11_31719757_31721082
ID_chr11_32056160_32057057
ID_chr11_32448181_32448860
ID_chr11_32525878_32528154
ID_chr11_33195094_33196540
ID_chr11_33449335_33449990
ID_chr11_33557053_33558041
ID_chr11_33569303_33570182
ID_chr11_33714906_33716620
ID_chr11_34067730_34068539
ID_chr11_34232808_34233588
ID_chr11_34345798_34347087
ID_chr11_34406824_34407783
ID_chr11_34501794_34502485
ID_chr11_34791988_34793765
ID_chr11_35138478_35140959
ID_chr11_35227216_35228681
ID_chr11_35605148_35606408
ID_chr11_35616128_35616979
ID_chr11_35618391_35619196
ID_chr11_35666834_35667793
ID_chr11_35804313_35805235
ID_chr11_35821716_35823187
ID_chr11_35948812_35949790
ID_chr11_35952705_35954319
ID_chr11_36532972_36533540
ID_chr11_36540975_36541616
ID_chr11_36702206_36703210
ID_chr11_36744366_36745341
ID_chr11_36880644_36881188
ID_chr11_37987969_37988392
ID_chr11_38330258_38331202
ID_chr11_38970428_38972691
ID_chr11_41669010_41669799
ID_chr11_43825193_43825763
ID_chr11_43916070_43917234
ID_chr11_43966169_43966729
ID_chr11_44178702_44179625
ID_chr11_44202864_44203161
ID_chr11_44555182_44556007
ID_chr11_44602739_44603314
ID_chr11_44925760_44926537
ID_chr11_45147237_45147893
ID_chr11_45293371_45294179
ID_chr11_45669046_45669669
ID_chr11_45771452_45772067
ID_chr11_46072087_46072572
ID_chr11_46238856_46240223
ID_chr11_46240325_46241509
ID_chr11_46918204_46919135
ID_chr11_47161022_47161768
ID_chr11_47554097_47554660
ID_chr11_47987397_47988387
ID_chr11_48061346_48061908
ID_chr11_48106893_48108073
ID_chr11_48307359_48308267
ID_chr11_49089009_49090313
ID_chr11_50067444_50067829
ID_chr11_55257111_55260119
ID_chr11_55273585_55273939
ID_chr11_56048967_56050375
ID_chr11_56909818_56911823
ID_chr11_57644199_57645223
ID_chr11_57648361_57650398
ID_chr11_58318999_58319561
ID_chr11_58524314_58524976
ID_chr11_58787853_58788887
ID_chr11_59174699_59175295
ID_chr11_59508966_59509528
ID_chr11_60131769_60132366
ID_chr11_60180468_60181145
ID_chr11_60762588_60764236
ID_chr11_60775278_60776084
ID_chr11_60974265_60975329
ID_chr11_61355799_61356449
ID_chr11_61369229_61371034
ID_chr11_61526263_61527559
ID_chr11_61580957_61582154
ID_chr11_61679737_61680584
ID_chr11_61716622_61717773
ID_chr11_61752074_61752457
ID_chr11_62170916_62171643
ID_chr11_62232428_62233559
ID_chr11_62378248_62378980
ID_chr11_62424447_62425630
ID_chr11_62427337_62428713
ID_chr11_62457043_62459529
ID_chr11_62504656_62505488
ID_chr11_62542690_62543747
ID_chr11_62572891_62574750
ID_chr11_63478505_63479452
ID_chr11_63510199_63510851
ID_chr11_63529861_63530623
ID_chr11_63583171_63583883
ID_chr11_63602575_63604183
ID_chr11_63621079_63621702
ID_chr11_63934206_63935460
ID_chr11_64176700_64177269
ID_chr11_64449028_64449679
ID_chr11_64500220_64501179
ID_chr11_64702586_64703518
ID_chr11_64822667_64823080
ID_chr11_65168427_65169864
ID_chr11_65250230_65250779
ID_chr11_65279434_65280574
ID_chr11_65438721_65440737
ID_chr11_65510495_65511283
ID_chr11_65556648_65558597
ID_chr11_65706049_65706872
ID_chr11_65769583_65770211
ID_chr11_66080094_66080896
ID_chr11_66119443_66119777
ID_chr11_66578925_66579637
ID_chr11_66637809_66639487
ID_chr11_67006217_67006887
ID_chr11_67053802_67054731
ID_chr11_67160987_67162177
ID_chr11_67372903_67374816
ID_chr11_67383495_67383994
ID_chr11_67538186_67538686
ID_chr11_67799656_67800196
ID_chr11_68116369_68117502
ID_chr11_68212394_68212819
ID_chr11_68373446_68374711
ID_chr11_68524493_68525312
ID_chr11_68998076_68998928
ID_chr11_69801601_69802074
ID_chr11_70067680_70068433
ID_chr11_70144808_70145620
ID_chr11_70223172_70224056
ID_chr11_70258289_70259672
ID_chr11_70401940_70403163
ID_chr11_70467457_70468119
ID_chr11_70911995_70912618
ID_chr11_71343350_71343992
ID_chr11_71422647_71424183
ID_chr11_71601038_71601527
ID_chr11_71613729_71614513
ID_chr11_71866897_71867901
ID_chr11_71888188_71888870
ID_chr11_71970202_71973038
ID_chr11_72146183_72147164
ID_chr11_72164358_72164712
ID_chr11_72439214_72440238
ID_chr11_72534303_72536606
ID_chr11_72560520_72561258
ID_chr11_72585634_72586244
ID_chr11_72848739_72849306
ID_chr11_73072644_73073594
ID_chr11_73295333_73295981
ID_chr11_73438731_73439644
ID_chr11_73464278_73465722
ID_chr11_73466085_73466826
ID_chr11_73648486_73649085
ID_chr11_73729661_73730238
ID_chr11_73995398_73996304
ID_chr11_74037103_74038143
ID_chr11_74581038_74581941
ID_chr11_74870162_74870944
ID_chr11_75068292_75068902
ID_chr11_75140372_75141098
ID_chr11_75184509_75185486
ID_chr11_75248373_75249385
ID_chr11_75337110_75337847
ID_chr11_75384271_75385006
ID_chr11_75510117_75510897
ID_chr11_75655911_75656926
ID_chr11_75689597_75690574
ID_chr11_75768132_75768739
ID_chr11_75805975_75806537
ID_chr11_75970781_75971686
ID_chr11_76012360_76013597
ID_chr11_76502143_76502793
ID_chr11_76551012_76551965
ID_chr11_76617340_76618179
ID_chr11_76817269_76817731
ID_chr11_76837495_76838289
ID_chr11_77107827_77108485
ID_chr11_77769593_77770771
ID_chr11_77865332_77866191
ID_chr11_77880138_77880647
ID_chr11_78296156_78297124
ID_chr11_78800803_78802148
ID_chr11_79673455_79674144
ID_chr11_80299196_80299716
ID_chr11_83929532_83930642
ID_chr11_84089566_84090279
ID_chr11_84220568_84221128
ID_chr11_85551107_85553260
ID_chr11_85590542_85591813
ID_chr11_85759636_85760976
ID_chr11_85779779_85781019
ID_chr11_85937549_85938423
ID_chr11_85941295_85941923
ID_chr11_86427852_86428312
ID_chr11_86592387_86593021
ID_chr11_86669698_86670767
ID_chr11_86742859_86744288
ID_chr11_87030567_87031374
ID_chr11_87035805_87036607
ID_chr11_87136099_87136885
ID_chr11_87352620_87353369
ID_chr11_87514170_87514599
ID_chr11_88305246_88306279
ID_chr11_88339951_88340503
ID_chr11_88414105_88414955
ID_chr11_88484526_88485467
ID_chr11_88543938_88545025
ID_chr11_88552226_88553429
ID_chr11_89308985_89310091
ID_chr11_89589707_89590497
ID_chr11_92081272_92081810
ID_chr11_92523205_92524260
ID_chr11_92974084_92974487
ID_chr11_93003466_93005052
ID_chr11_93088486_93090245
ID_chr11_93948117_93948838
ID_chr11_94140065_94140762
ID_chr11_94225550_94227021
ID_chr11_94344170_94344738
ID_chr11_94832697_94833394
ID_chr11_94980627_94981141
ID_chr11_95139710_95141781
ID_chr11_95253375_95254993
ID_chr11_95335898_95336557
ID_chr11_95606881_95607356
ID_chr11_95705095_95706212
ID_chr11_96219858_96220821
ID_chr11_96396612_96398514
ID_chr11_99803459_99804002
ID_chr11_100004164_100005156
ID_chr11_100708941_100710085
ID_chr11_100835701_100836421
ID_chr11_100849071_100850310
ID_chr11_101180397_101180944
ID_chr11_102361528_102362117
ID_chr11_102550914_102551809
ID_chr11_102864374_102865374
ID_chr11_102924502_102925429
ID_chr11_103285259_103286211
ID_chr11_103608842_103609921
ID_chr11_103891972_103893530
ID_chr11_103955256_103955616
ID_chr11_104042909_104044225
ID_chr11_104156204_104157046
ID_chr11_104618766_104619169
ID_chr11_104782523_104784381
ID_chr11_104827819_104828205
ID_chr11_105221270_105222123
ID_chr11_106467811_106470263
ID_chr11_106996596_106997971
ID_chr11_107157167_107158297
ID_chr11_107694983_107697185
ID_chr11_107747500_107748086
ID_chr11_107770776_107771613
ID_chr11_108508740_108509650
ID_chr11_108592621_108594026
ID_chr11_108620084_108622341
ID_chr11_108863095_108864267
ID_chr11_108895372_108897815
ID_chr11_110432651_110434313
ID_chr11_110528858_110529458
ID_chr11_110708790_110709366
ID_chr11_110778823_110779605
ID_chr11_110801062_110801915
ID_chr11_110832687_110834043
ID_chr11_110932784_110934355
ID_chr11_111230272_111231065
ID_chr11_111433872_111434488
ID_chr11_111561405_111562871
ID_chr11_111691074_111692890
ID_chr11_112073806_112074749
ID_chr11_112345608_112346097
ID_chr11_112539857_112540673
ID_chr11_112555662_112556411
ID_chr11_113389147_113389843
ID_chr11_113481503_113482182
ID_chr11_113663863_113665550
ID_chr11_113724580_113725423
ID_chr11_114159602_114160670
ID_chr11_114166493_114167785
ID_chr11_114307258_114307966
ID_chr11_114317557_114318176
ID_chr11_114540372_114541349
ID_chr11_115246288_115246912
ID_chr11_115318668_115319658
ID_chr11_115616446_115618047
ID_chr11_115712338_115713093
ID_chr11_115884995_115886146
ID_chr11_115919268_115920435
ID_chr11_116412227_116414359
ID_chr11_116562648_116564066
ID_chr11_116989353_116990673
ID_chr11_117037201_117038101
ID_chr11_117295097_117296092
ID_chr11_117315220_117316832
ID_chr11_117817510_117818296
ID_chr11_117907083_117907928
ID_chr11_118171898_118172235
ID_chr11_118238580_118239775
ID_chr11_118269314_118270435
ID_chr11_118359025_118360369
ID_chr11_118658999_118659532
ID_chr11_118907083_118907549
ID_chr11_119642015_119642449
ID_chr11_119741275_119742041
ID_chr11_120168977_120169930
ID_chr11_120205343_120206326
ID_chr11_120513803_120514565
ID_chr11_120642698_120643481
ID_chr11_121134400_121135498
ID_chr11_121318895_121319778
ID_chr11_121367021_121368054
ID_chr11_121407157_121408065
ID_chr11_121501783_121502610
ID_chr11_121687572_121688880
ID_chr11_121843720_121844422
ID_chr11_122101639_122102411
ID_chr11_122188049_122190238
ID_chr11_122192609_122193407
ID_chr11_122196576_122198795
ID_chr11_122202252_122203549
ID_chr11_122351957_122352732
ID_chr11_122951828_122953152
ID_chr11_123203443_123203889
ID_chr11_123315906_123316582
ID_chr11_123554756_123555504
ID_chr11_123560732_123561778
ID_chr11_124108108_124108715
ID_chr11_124168728_124169297
ID_chr11_124537483_124538832
ID_chr11_125062645_125063601
ID_chr11_125315024_125315858
ID_chr11_125394119_125394838
ID_chr11_126480409_126481346
ID_chr11_126688238_126689470
ID_chr11_127252250_127252991
ID_chr11_127369187_127369687
ID_chr11_128026177_128027416
ID_chr11_128705361_128706340
ID_chr11_128778593_128779873
ID_chr11_129276949_129277965
ID_chr11_129638838_129640396
ID_chr11_130077709_130078848
ID_chr11_130522055_130522979
ID_chr11_130964003_130964907
ID_chr11_131637763_131638547
ID_chr11_131769084_131770453
ID_chr11_131933618_131935097
ID_chr11_131977545_131978038
ID_chr11_132000274_132001663
ID_chr11_132041554_132043029
ID_chr11_132631946_132633435
ID_chr11_133084875_133085835
ID_chr11_133480337_133480969
ID_chr11_133550626_133551507
ID_chr11_133820084_133822200
ID_chr11_134226756_134227319
ID_chr11_134584733_134585693
ID_chr12_83723_84646
ID_chr12_162264_163005
ID_chr12_213585_214604
ID_chr12_219670_220300
ID_chr12_453579_454083
ID_chr12_518378_519593
ID_chr12_562994_564024
ID_chr12_579058_580112
ID_chr12_609923_610694
ID_chr12_1123840_1124632
ID_chr12_1161729_1163124
ID_chr12_1283739_1284730
ID_chr12_1613686_1614332
ID_chr12_1634438_1635209
ID_chr12_1739178_1739770
ID_chr12_1779097_1780375
ID_chr12_2335799_2336975
ID_chr12_3073163_3074059
ID_chr12_3205942_3206752
ID_chr12_3247850_3248461
ID_chr12_3279565_3280149
ID_chr12_3336504_3337353
ID_chr12_3781619_3782007
ID_chr12_4025347_4026251
ID_chr12_4118215_4118673
ID_chr12_4628263_4629178
ID_chr12_4896029_4896324
ID_chr12_5002083_5002481
ID_chr12_5200283_5201394
ID_chr12_5220777_5223311
ID_chr12_5267644_5269379
ID_chr12_5354384_5355115
ID_chr12_5966136_5966566
ID_chr12_6202685_6203408
ID_chr12_6253709_6254509
ID_chr12_6322847_6324204
ID_chr12_6339232_6340789
ID_chr12_6379222_6380119
[truncated: 57,583 more rows]
