# Supplementary material for: A MAFG~MITF complex drives melanoma phenotype switching and progression
Source: Nat Commun. 2026 May 21;17:6685. doi: 10.1038/s41467-026-73291-x (PMC13385793; doi:10.1038/s41467-026-73291-x)
Supplement: Supplementary file 5 — Supplementary Dataset 3 [file 41467_2026_73291_MOESM5_ESM.xlsx]

## Sheet: MITF-MAFG
	Differential binding for MAFG in MAFG vs GFP				Genes with padj < 0.05			Differential binding for MITF in MAFG vs GFP				Genes with padj < 0.05
Gencode ID	Distribution of MAFG peaks	MAFG peaks log2FC MAFG vs GFP	MAFG peaks padj MAFG vs GFP	SYMBOL	SYMBOL	Lo2FC		Distribution of MITF peaks	MITF peak log2FC MAFG vs GFP	MITF peak padj MAFG vs GFP	SYMBOL	SYMBOL	Log2FC
ID_chr6_121592257_121594617	Distal Intergenic	-1.18808	2.0002e-11	GJA1	GJA1	7.90843		Distal Intergenic	-1.23907	1.03858e-20	GJA1	GJA1	7.90843
ID_chr15_91103519_91104788	Promoter (1-2kb)	-1.53927	0.00189449	SV2B	SV2B	7.54162		Promoter (1-2kb)	-1.24163	1.93072e-06	SV2B	SV2B	7.54162
ID_chr7_132296548_132297631	Intron (ENST00000321063.9/91584, intron 4 of 31)	1.51436	2.39726e-05	PLXNA4	PLXNA4	3.48932		Intron (ENST00000321063.9/91584, intron 4 of 31)	1.47287	8.71228e-07	PLXNA4	PLXNA4	3.48932
ID_chr10_100801944_100803482	Intron (ENST00000679374.1/5076, intron 5 of 9)	-1.28418	2.11655e-06	PAX2	PAX2	3.14761		Intron (ENST00000679374.1/5076, intron 5 of 9)	-1.06582	2.06621e-11	PAX2	PAX2	3.14761
ID_chr6_117918030_117919034	Intron (ENST00000360388.9/222553, intron 1 of 7)	1.47731	1.96523e-05	SLC35F1	SLC35F1	2.51538		Intron (ENST00000360388.9/222553, intron 1 of 7)	1.14879	0.00393571	SLC35F1	SLC35F1	2.51538
ID_chr3_134767671_134768993	Intron (ENST00000467708.2/80254, intron 3 of 3)	-1.03227	0.00308639	EPHB1	EPHB1	2.46799		Intron (ENST00000467708.2/80254, intron 3 of 3)	-1.16162	3.33489e-08	EPHB1	EPHB1	2.46799
ID_chr3_37662264_37664818	Intron (ENST00000264741.10/3680, intron 17 of 27)	1.48541	8.54351e-15	ITGA9	ITGA9	2.42159		Intron (ENST00000264741.10/3680, intron 17 of 27)	1.05861	1.16605e-05	ITGA9	ITGA9	2.42159
ID_chr11_123775596_123776673	Distal Intergenic	-0.695455	0.0550089	OR6X1				Distal Intergenic	-1.48677	0.000545664	OR6X1
ID_chr2_229731129_229733241	Distal Intergenic	-1.45423	2.9789e-12	DNER	DNER	2.38998		Distal Intergenic	-1.57305	2.50766e-25	DNER	DNER	2.38998
ID_chr2_31058223_31059959	Intron (ENST00000324589.9/79623, intron 3 of 15)	-1.3408	2.94446e-07	GALNT14	GALNT14	1.75596		Intron (ENST00000324589.9/79623, intron 3 of 15)	-1.04327	3.07362e-12	GALNT14	GALNT14	1.75596
ID_chr19_10008154_10009696	Promoter (<=1kb)	1.51738	1.23418e-05	COL5A3	COL5A3	1.64029		Promoter (<=1kb)	1.02218	7.44328e-05	COL5A3	COL5A3	1.64029
ID_chr8_19961811_19962876	3' UTR	-1.1158	0.0139922	LPL	LPL	1.26982		3' UTR	-1.51453	5.76158e-05	LPL	LPL	1.26982
ID_chr13_24106349_24107591	Intron (ENST00000382141.4/221178, intron 3 of 15)	1.00725	0.0140797	SPATA13	SPATA13	1.21324		Intron (ENST00000382141.4/221178, intron 3 of 15)	1.49557	2.19806e-06	SPATA13	SPATA13	1.21324
ID_chr8_101750167_101752772	5' UTR	1.43199	6.43328e-12	NCALD	NCALD	1.15497		5' UTR	1.11159	4.75046e-05	NCALD	NCALD	1.15497
ID_chr8_133673461_133675671	Distal Intergenic	1.37157	3.23034e-18	ST3GAL1	ST3GAL1	1.07977		Distal Intergenic	1.16833	2.21444e-10	ST3GAL1	ST3GAL1	1.07977
ID_chr8_94241435_94242980	Distal Intergenic	1.00416	0.00378505	GEM	GEM	0.96489		Distal Intergenic	1.0345	0.000129018	GEM	GEM	0.96489
ID_chr7_51085883_51087231	Intron (ENST00000431948.5/23242, intron 4 of 11)	-1.35327	0.00142872	COBL	COBL	0.875691		Intron (ENST00000431948.5/23242, intron 4 of 11)	-1.05795	2.00834e-06	COBL	COBL	0.875691
ID_chr14_95260400_95261453	5' UTR	1.25082	0.00318582	CLMN	CLMN	0.831635		5' UTR	1.47033	1.20181e-07	CLMN	CLMN	0.831635
ID_chr9_76620706_76621808	Intron (ENST00000648797.1/105376095, intron 9 of 12)	-1.37508	0.0114521	PRUNE2	PRUNE2	0.593246		Intron (ENST00000648797.1/105376095, intron 9 of 12)	-1.16517	0.000137179	PRUNE2	PRUNE2	0.593246
ID_chr2_61782849_61783663	Distal Intergenic	-0.742003	0.196037	LOC107985767				Distal Intergenic	-1.32521	0.014734	LOC107985767
ID_chr18_24094407_24095587	Intron (ENST00000304621.10/125488, intron 6 of 13)	1.20542	0.00154954	TTC39C	TTC39C	0.461536		Intron (ENST00000304621.10/125488, intron 6 of 13)	1.54244	2.08188e-06	TTC39C	TTC39C	0.461536
ID_chr12_24062140_24063555	Intron (ENST00000646273.1/6660, intron 5 of 16)	1.10328	0.000127404	SOX5	SOX5	0.380702		Intron (ENST00000646273.1/6660, intron 5 of 16)	1.04595	0.00100204	SOX5	SOX5	0.380702
ID_chr8_120687007_120689059	Promoter (4-5kb)	1.60256	5.91553e-18	SNTB1	SNTB1	0.217578		Promoter (4-5kb)	1.42766	2.46565e-14	SNTB1	SNTB1	0.217578
ID_chr10_17847222_17848140	Promoter (2-3kb)	-0.159093	0.831807	MIR511				Promoter (2-3kb)	-1.28919	0.00626381	MIR511
ID_chr3_188400152_188401196	Intron (ENST00000448637.5/4026, intron 2 of 6)	-1.0661	0.0270194	LPP	LPP	0.21017		Intron (ENST00000448637.5/4026, intron 2 of 6)	-1.09209	0.000299253	LPP	LPP	0.21017
ID_chr11_100788442_100790117	Intron (ENST00000298815.13/143872, intron 2 of 23)	-0.404794	0.252189	ARHGAP42				Intron (ENST00000298815.13/143872, intron 2 of 23)	-1.27921	0.00311959	ARHGAP42
ID_chr1_98075021_98076234	Distal Intergenic	-0.995456	0.00248479	MIR137HG				Distal Intergenic	-1.27368	1.6824e-09	MIR137HG
ID_chr4_64773903_64775047	Distal Intergenic	-0.398558	0.473858	LOC105377255				Distal Intergenic	-1.2671	5.73697e-05	LOC105377255
ID_chr3_124209196_124210386	Intron (ENST00000682506.1/8997, intron 1 of 59)	-0.277958	0.672002	KALRN	KALRN	2.12578		Intron (ENST00000682506.1/8997, intron 1 of 59)	-1.26266	1.15788e-05	KALRN	KALRN	2.12578
ID_chr11_83052160_83053114	Intron (ENST00000612684.4/27314, intron 1 of 4)	-0.7635	0.143971	SNORA70E				Intron (ENST00000612684.4/27314, intron 1 of 4)	-1.26123	0.00066609	SNORA70E
ID_chr1_230076724_230078342	Intron (ENST00000494106.1/2590, intron 1 of 6)	1.64944	1.77469e-11	GALNT2	GALNT2	0.178432		Intron (ENST00000494106.1/2590, intron 1 of 6)	1.28832	1.19789e-05	GALNT2	GALNT2	0.178432
ID_chr3_63972018_63973148	Promoter (3-4kb)	-1.58448	1.7815e-16	ATXN7	ATXN7	-0.211415		Promoter (3-4kb)	-1.00652	2.44423e-09	ATXN7	ATXN7	-0.211415
ID_chr3_78821889_78824314	Intron (ENST00000464233.6/6091, intron 4 of 30)	1.14022	5.24105e-12	ROBO1	ROBO1	-0.246351		Intron (ENST00000464233.6/6091, intron 4 of 30)	1.21725	3.22682e-09	ROBO1	ROBO1	-0.246351
ID_chr4_59378013_59379153	Distal Intergenic	-0.427174	0.328112	LINC02429				Distal Intergenic	-1.24063	1.49665e-05	LINC02429
ID_chr2_200188997_200190904	Distal Intergenic	-1.6791	2.32726e-06	SPATS2L	SPATS2L	-0.260318		Distal Intergenic	-1.14534	6.58194e-15	SPATS2L	SPATS2L	-0.260318
ID_chr2_54693838_54694956	Distal Intergenic	-0.880611	0.00543095	EML6				Distal Intergenic	-1.23645	5.92701e-12	EML6
ID_chr19_7512242_7513520	Promoter (1-2kb)	-1.9723	0.000100348	ZNF358	ZNF358	-0.278977		Promoter (1-2kb)	-1.16788	4.68983e-07	ZNF358	ZNF358	-0.278977
ID_chr12_21509103_21510638	Intron (ENST00000535593.5/51026, intron 1 of 2)	-1.04437	0.000801676	GOLT1B	GOLT1B	-0.306847		Intron (ENST00000535593.5/51026, intron 1 of 2)	-1.05377	2.40017e-13	GOLT1B	GOLT1B	-0.306847
ID_chr7_80839423_80840388	Intron (ENST00000265361.8/10512, intron 2 of 17)	1.21417	0.000447967	SEMA3C	SEMA3C	-0.340052		Intron (ENST00000265361.8/10512, intron 2 of 17)	1.97993	8.95387e-09	SEMA3C	SEMA3C	-0.340052
ID_chr6_36915797_36916595	Exon (ENST00000359359.6/221477, exon 8 of 10)	1.39643	0.0117844	C6orf89	C6orf89	-0.409818		Exon (ENST00000359359.6/221477, exon 8 of 10)	1.00735	0.0239079	C6orf89	C6orf89	-0.409818
ID_chr12_30491965_30493048	Exon (ENST00000551867.1/ENST00000551867.1, exon 3 of 3)	-1.22449	0.00175805	IPO8	IPO8	-0.436703		Exon (ENST00000551867.1/ENST00000551867.1, exon 3 of 3)	-1.11853	4.34619e-05	IPO8	IPO8	-0.436703
ID_chr8_71995599_71997328	Intron (ENST00000521467.5/100132891, intron 3 of 3)	-0.715506	0.00969434	TRPA1				Intron (ENST00000521467.5/100132891, intron 3 of 3)	-1.20235	7.4499e-13	TRPA1
ID_chrX_98490017_98491576	Intron (ENST00000649508.1/ENST00000649508.1, intron 1 of 6)	-0.210366	0.517402	DIAPH2-AS1				Intron (ENST00000649508.1/ENST00000649508.1, intron 1 of 6)	-1.20172	1.87974e-06	DIAPH2-AS1
ID_chr20_15010871_15012510	Intron (ENST00000217246.8/140733, intron 5 of 16)	-0.658906	0.043573	MACROD2-AS1				Intron (ENST00000217246.8/140733, intron 5 of 16)	-1.20158	3.43425e-15	MACROD2-AS1
ID_chr12_112927476_112928713	Intron (ENST00000540589.3/4938, intron 6 of 6)	-1.22697	3.39492e-06	OAS3	OAS3	-0.505399		Intron (ENST00000540589.3/4938, intron 6 of 6)	-1.36143	5.35516e-06	OAS3	OAS3	-0.505399
ID_chr2_240318940_240321529	Distal Intergenic	1.11918	3.32682e-25	GPC1	GPC1	-0.523385		Distal Intergenic	1.15959	1.4706e-16	GPC1	GPC1	-0.523385
ID_chr4_20759499_20760583	Intron (ENST00000382152.7/80333, intron 3 of 8)	-0.204804	0.766481	PACRGL				Intron (ENST00000382152.7/80333, intron 3 of 8)	-1.1954	2.09109e-05	PACRGL
ID_chr1_107642972_107645218	Intron (ENST00000370056.9/10451, intron 19 of 26)	-1.74784	1.51932e-16	VAV3	VAV3	-0.615013		Intron (ENST00000370056.9/10451, intron 19 of 26)	-1.11274	1.43894e-16	VAV3	VAV3	-0.615013
ID_chr2_75482771_75484522	Intron (ENST00000490746.5/84141, intron 3 of 3)	-1.4059	7.23164e-06	EVA1A	EVA1A	-1.11517		Intron (ENST00000490746.5/84141, intron 3 of 3)	-1.12584	4.81054e-10	EVA1A	EVA1A	-1.11517
ID_chr5_81925755_81926916	Distal Intergenic	-0.80204	0.130508	ATG10				Distal Intergenic	-1.17849	3.81203e-07	ATG10
ID_chr3_150791784_150793368	Intron (ENST00000663257.1/105374155, intron 1 of 2)	-0.959933	0.00151975	SIAH2				Intron (ENST00000663257.1/105374155, intron 1 of 2)	-1.17749	1.68275e-12	SIAH2
ID_chrX_133334185_133335540	Intron (ENST00000370828.4/2239, intron 2 of 8)	0.0428894	0.964049	GPC4	GPC4	1.35555		Intron (ENST00000370828.4/2239, intron 2 of 8)	-1.17514	0.00103764	GPC4	GPC4	1.35555
ID_chr5_60802554_60803887	5' UTR	-1.63503	5.86375e-05	ELOVL7	ELOVL7	-1.1791		5' UTR	-1.66019	2.29697e-11	ELOVL7	ELOVL7	-1.1791
ID_chr17_69538141_69540541	Promoter (2-3kb)	1.32759	4.75164e-06	MAP2K6	MAP2K6	-2.22623		Promoter (2-3kb)	1.44435	1.37134e-22	MAP2K6	MAP2K6	-2.22623
ID_chr10_59682992_59683862	Intron (ENST00000395348.8/220963, intron 2 of 5)	-0.417301	0.467481	SLC16A9				Intron (ENST00000395348.8/220963, intron 2 of 5)	-1.16549	0.00365371	SLC16A9
ID_chr3_54796441_54797461	Intron (ENST00000415676.6/55799, intron 14 of 38)	-1.10001	0.00423921	CACNA2D3-AS1				Intron (ENST00000415676.6/55799, intron 14 of 38)	-2.07174	1.07466e-06	CACNA2D3-AS1
ID_chr5_102611045_102612559	Exon (ENST00000669204.1/285708, exon 4 of 5)	-2.04577	7.01685e-07	LINC00491				Exon (ENST00000669204.1/285708, exon 4 of 5)	-1.57978	1.52918e-14	LINC00491
ID_chr12_118558309_118560158	Distal Intergenic	-2.25816	3.22295e-10	LINC02460				Distal Intergenic	-1.54627	1.43823e-26	LINC02460
ID_chr10_120341812_120342681	Distal Intergenic	-1.41495	0.00648592	PLPP4				Distal Intergenic	-1.53803	0.000201059	PLPP4
ID_chr4_175452850_175454645	Distal Intergenic	-1.60759	8.34873e-13	GPM6A				Distal Intergenic	-1.47072	7.1959e-13	GPM6A
ID_chr1_49047649_49049765	Promoter (1-2kb)	-1.66785	4.53492e-10	AGBL4				Promoter (1-2kb)	-1.45196	3.14135e-37	AGBL4
ID_chr3_94336009_94336920	Distal Intergenic	-0.152815	0.849018	DHFR2				Distal Intergenic	-1.15143	0.000389597	DHFR2
ID_chr15_67099573_67100733	Promoter (<=1kb)	-1.26442	0.000674006	SMAD3				Promoter (<=1kb)	-1.45154	2.54113e-07	SMAD3
ID_chr7_8881560_8882935	Distal Intergenic	-1.28522	0.000265295	NXPH1				Distal Intergenic	-1.42592	4.61755e-10	NXPH1
ID_chr21_9913552_9914999	Exon (ENST00000624226.1/ENST00000624226.1, exon 2 of 2)	-1.53857	4.12976e-05	LINC01667				Exon (ENST00000624226.1/ENST00000624226.1, exon 2 of 2)	-1.42211	7.86302e-08	LINC01667
ID_chr6_114203111_114204314	Intron (ENST00000519104.5/101927768, intron 8 of 9)	-1.87078	8.90522e-11	HDAC2-AS2				Intron (ENST00000519104.5/101927768, intron 8 of 9)	-1.40397	2.53056e-08	HDAC2-AS2
ID_chr3_131608203_131608937	Intron (ENST00000617767.5/131034, intron 7 of 15)	-1.13121	0.0242736	CPNE4				Intron (ENST00000617767.5/131034, intron 7 of 15)	-1.39339	9.21775e-05	CPNE4
ID_chr20_58431574_58432743	Promoter (<=1kb)	-0.583471	0.207915	VAPB	VAPB	0.292133		Promoter (<=1kb)	-1.13284	1.70638e-07	VAPB	VAPB	0.292133
ID_chr7_84534914_84536185	Promoter (2-3kb)	-1.73003	7.25009e-06	LINC03017				Promoter (2-3kb)	-1.34418	2.45414e-05	LINC03017
ID_chr9_22031661_22032657	Intron (ENST00000468603.7/100048912, intron 3 of 3)	-1.05204	0.0308358	CDKN2B-AS1				Intron (ENST00000468603.7/100048912, intron 3 of 3)	-1.33255	1.10071e-05	CDKN2B-AS1
ID_chr5_39771864_39773053	Distal Intergenic	-1.314	0.00810986	LINC00603				Distal Intergenic	-1.32651	6.84116e-08	LINC00603
ID_chr12_38894806_38895999	Intron (ENST00000331366.10/144402, intron 1 of 19)	-1.09171	0.0040624	CPNE8				Intron (ENST00000331366.10/144402, intron 1 of 19)	-1.31443	8.7572e-07	CPNE8
ID_chr2_188493412_188494781	Intron (ENST00000409843.5/51454, intron 4 of 12)	-0.995396	0.000184936	GULP1	GULP1	0.275355		Intron (ENST00000409843.5/51454, intron 4 of 12)	-1.12582	3.22271e-10	GULP1	GULP1	0.275355
ID_chr12_106276371_106278080	5' UTR	-1.45729	4.84361e-06	TCP11L2				5' UTR	-1.29823	1.41495e-15	TCP11L2
ID_chr1_43404796_43406857	Promoter (<=1kb)	-1.65954	7.19755e-15	SZT2				Promoter (<=1kb)	-1.29483	3.91062e-22	SZT2
ID_chr4_179624449_179625532	Distal Intergenic	-0.777082	0.0850884	LOC105377564				Distal Intergenic	-1.11551	4.20281e-05	LOC105377564
ID_chr15_47876244_47877839	Intron (ENST00000664705.1/107984136, intron 1 of 5)	-1.98794	3.21016e-11	LOC105370805				Intron (ENST00000664705.1/107984136, intron 1 of 5)	-1.2845	3.48312e-14	LOC105370805
ID_chr2_67883131_67884395	Distal Intergenic	-1.44782	1.92169e-05	LINC01812				Distal Intergenic	-1.25701	2.71578e-08	LINC01812
ID_chr5_22504361_22507145	5' UTR	-0.983753	9.50836e-09	CDH12				5' UTR	-1.11095	1.09294e-21	CDH12
ID_chr6_748762_750438	Intron (ENST00000658207.1/ENST00000658207.1, intron 3 of 4)	-1.62981	1.95109e-09	LOC105374873				Intron (ENST00000658207.1/ENST00000658207.1, intron 3 of 4)	-1.25119	8.09485e-13	LOC105374873
ID_chr3_85476454_85477546	Intron (ENST00000383699.8/253559, intron 1 of 9)	-0.487741	0.264884	MIR5688				Intron (ENST00000383699.8/253559, intron 1 of 9)	-1.10578	3.73603e-05	MIR5688
ID_chr2_26668587_26669864	Distal Intergenic	-0.856158	0.0347924	KCNK3				Distal Intergenic	-1.10471	2.26351e-08	KCNK3
ID_chr6_46808354_46809834	Exon (ENST00000230588.9/4224, exon 6 of 14)	-1.32049	4.37315e-05	MEP1A				Exon (ENST00000230588.9/4224, exon 6 of 14)	-1.22357	2.04109e-11	MEP1A
ID_chr8_72277770_72279416	Distal Intergenic	-1.30867	4.17917e-07	LOC392232				Distal Intergenic	-1.21977	8.69563e-12	LOC392232
ID_chrX_85909248_85910095	Intron (ENST00000357749.7/1121, intron 9 of 14)	-0.941871	0.122675	MIR361				Intron (ENST00000357749.7/1121, intron 9 of 14)	-1.09962	0.0214677	MIR361
ID_chr3_121330222_121331450	Intron (ENST00000273666.10/9515, intron 21 of 27)	-1.19963	0.000611764	POLQ				Intron (ENST00000273666.10/9515, intron 21 of 27)	-1.21882	3.66983e-06	POLQ
ID_chr6_58192671_58194165	Intron (ENST00000670654.1/101927293, intron 5 of 6)	-0.518721	0.171384	LOC101927293				Intron (ENST00000670654.1/101927293, intron 5 of 6)	-1.09634	7.81819e-07	LOC101927293
ID_chr4_141455251_141456383	Distal Intergenic	-1.29146	0.00461912	LINC02432				Distal Intergenic	-1.21482	2.04497e-07	LINC02432
ID_chr17_32285569_32286890	Promoter (1-2kb)	-0.338099	0.553828	RHBDL3				Promoter (1-2kb)	-1.09456	1.53077e-05	RHBDL3
ID_chr1_204326268_204327970	Intron (ENST00000272203.8/22874, intron 1 of 22)	-1.496	0.00011259	PLEKHA6				Intron (ENST00000272203.8/22874, intron 1 of 22)	-1.21367	7.28078e-18	PLEKHA6
ID_chr12_101712335_101714440	Promoter (<=1kb)	-0.850937	0.00129793	CHPT1				Promoter (<=1kb)	-1.08986	8.30205e-16	CHPT1
ID_chr13_52596784_52598486	Promoter (1-2kb)	-1.90956	4.13629e-09	HNRNPA1L2				Promoter (1-2kb)	-1.19811	4.53553e-21	HNRNPA1L2
ID_chr2_16583584_16585534	Intron (ENST00000381323.7/81553, intron 3 of 11)	-1.34723	5.35504e-15	CYRIA				Intron (ENST00000381323.7/81553, intron 3 of 11)	-1.1981	4.35538e-20	CYRIA
ID_chr4_22900515_22901493	Distal Intergenic	-1.0183	0.024106	LOC105374524				Distal Intergenic	-1.19083	0.00235221	LOC105374524
ID_chr8_108042515_108043791	Intron (ENST00000517939.5/340419, intron 1 of 4)	-0.843902	0.00212855	RSPO2				Intron (ENST00000517939.5/340419, intron 1 of 4)	-1.08399	8.26425e-08	RSPO2
ID_chr4_67106242_67107773	Distal Intergenic	-1.71803	6.767e-05	LOC101927237				Distal Intergenic	-1.19002	1.06839e-09	LOC101927237
ID_chr7_86199205_86200435	Distal Intergenic	-1.60127	0.000111211	GRM3				Distal Intergenic	-1.171	1.38844e-06	GRM3
ID_chr20_33358919_33360880	3' UTR	-1.70668	1.23959e-09	CDK5RAP1				3' UTR	-1.16281	3.66211e-10	CDK5RAP1
ID_chr18_62998606_63000257	Distal Intergenic	-0.82631	0.0852508	PHLPP1				Distal Intergenic	-1.0787	1.92277e-09	PHLPP1
ID_chr10_80665478_80666422	Distal Intergenic	-0.304911	0.639258	LINC02655				Distal Intergenic	-1.07407	0.00537533	LINC02655
ID_chr12_101611812_101613098	Promoter (4-5kb)	-1.2752	0.000748967	MYBPC1				Promoter (4-5kb)	-1.15969	6.91203e-06	MYBPC1
ID_chr2_62073801_62074854	Intron (ENST00000472729.1/150684, intron 2 of 2)	-1.54429	0.000449511	LOC107985768				Intron (ENST00000472729.1/150684, intron 2 of 2)	-1.15877	2.99655e-06	LOC107985768
ID_chr1_63650375_63651969	Promoter (<=1kb)	-0.817523	0.00627057	PGM1	PGM1	-0.299976		Promoter (<=1kb)	-1.07242	3.16848e-07	PGM1	PGM1	-0.299976
ID_chr10_82395090_82396361	Intron (ENST00000372141.7/10718, intron 2 of 8)	-0.804252	0.031569	NRG3-AS1				Intron (ENST00000372141.7/10718, intron 2 of 8)	-1.07089	0.0031107	NRG3-AS1
ID_chr12_95427957_95429551	Intron (ENST00000692754.1/ENST00000692754.1, intron 1 of 1)	-0.63151	0.140127	LOC107984545				Intron (ENST00000692754.1/ENST00000692754.1, intron 1 of 1)	-1.07041	2.2154e-11	LOC107984545
ID_chr1_28602605_28604248	3' UTR	-0.304308	0.453169	RAB42				3' UTR	-1.06832	1.60852e-08	RAB42
ID_chr9_15755226_15756816	Intron (ENST00000380701.8/203238, intron 18 of 25)	-0.886697	0.00202791	CCDC171				Intron (ENST00000380701.8/203238, intron 18 of 25)	-1.06625	0.000153562	CCDC171
ID_chr20_14671841_14672908	Intron (ENST00000217246.8/140733, intron 4 of 16)	-1.87104	3.11172e-06	MACROD2-IT1				Intron (ENST00000217246.8/140733, intron 4 of 16)	-1.15315	3.88869e-07	MACROD2-IT1
ID_chr5_126126021_126127408	Intron (ENST00000651847.1/ENST00000651847.1, intron 2 of 15)	-0.669816	0.131774	LINC02039				Intron (ENST00000651847.1/ENST00000651847.1, intron 2 of 15)	-1.06264	8.70934e-06	LINC02039
ID_chr1_248696011_248697435	Promoter (3-4kb)	-1.32066	4.1062e-06	LYPD9P				Promoter (3-4kb)	-1.14811	2.26334e-14	LYPD9P
ID_chr2_69514295_69515494	Promoter (4-5kb)	-1.60825	0.000503163	SNORA36C				Promoter (4-5kb)	-1.14414	0.000575852	SNORA36C
ID_chr3_174659257_174660446	Intron (ENST00000491329.5/254827, intron 2 of 3)	-0.795704	0.101779	NAALADL2				Intron (ENST00000491329.5/254827, intron 2 of 3)	-1.05939	0.000164816	NAALADL2
ID_chr14_23631333_23634581	Promoter (1-2kb)	-0.802532	0.000217952	DHRS2	DHRS2	-1.16007		Promoter (1-2kb)	-1.0588	1.77574e-17	DHRS2	DHRS2	-1.16007
ID_chr5_103597244_103598330	Distal Intergenic	-1.16627	0.0218835	NUDT12				Distal Intergenic	-1.14016	0.000295019	NUDT12
ID_chr3_158158572_158159831	Intron (ENST00000480820.5/51319, intron 3 of 9)	-0.651603	0.116891	RSRC1				Intron (ENST00000480820.5/51319, intron 3 of 9)	-1.05783	7.00766e-05	RSRC1
ID_chr1_218967159_218968408	Distal Intergenic	-1.3993	0.000178341	LINC01710				Distal Intergenic	-1.13823	9.47763e-08	LINC01710
ID_chr12_91005916_91006852	Promoter (<=1kb)	-0.643491	0.211542	EPYC				Promoter (<=1kb)	-1.05617	0.0164616	EPYC
ID_chr1_26049347_26051306	Promoter (3-4kb)	-1.18238	0.00380796	SLC30A2				Promoter (3-4kb)	-1.13034	1.80548e-13	SLC30A2
ID_chr4_51855356_51856443	Intron (ENST00000509376.5/23142, intron 1 of 8)	-1.20416	0.0158356	DCUN1D4				Intron (ENST00000509376.5/23142, intron 1 of 8)	-1.12773	0.000172715	DCUN1D4
ID_chr13_58379052_58379975	Distal Intergenic	-0.784116	0.0823649	LINC00374				Distal Intergenic	-1.05205	7.47336e-05	LINC00374
ID_chr1_187156697_187158571	Intron (ENST00000643891.1/106144535, intron 2 of 8)	-1.54091	1.55475e-09	LINC01036				Intron (ENST00000643891.1/106144535, intron 2 of 8)	-1.12602	1.03858e-20	LINC01036
ID_chr8_88556593_88558059	Intron (ENST00000658283.1/105375630, intron 3 of 6)	-1.75358	1.93315e-05	LOC105375630				Intron (ENST00000658283.1/105375630, intron 3 of 6)	-1.12003	3.54158e-06	LOC105375630
ID_chr1_223853122_223854370	Distal Intergenic	-1.2801	0.00223107	TP53BP2				Distal Intergenic	-1.11284	9.02718e-05	TP53BP2
ID_chr20_12747901_12748998	Distal Intergenic	-1.21503	0.000844361	LOC105372535				Distal Intergenic	-1.10657	3.3834e-05	LOC105372535
ID_chr5_111774146_111776055	Intron (ENST00000395634.7/9315, intron 2 of 3)	-0.350471	0.390079	NREP	NREP	0.340959		Intron (ENST00000395634.7/9315, intron 2 of 3)	-1.04455	8.3543e-08	NREP	NREP	0.340959
ID_chr2_33255608_33256613	Promoter (2-3kb)	-0.601894	0.192995	LTBP1	LTBP1	-0.424898		Promoter (2-3kb)	-1.04371	7.47879e-05	LTBP1	LTBP1	-0.424898
ID_chr11_21528885_21530301	Intron (ENST00000325319.9/4745, intron 14 of 18)	-1.27218	7.31972e-05	NELL1				Intron (ENST00000325319.9/4745, intron 14 of 18)	-1.10416	8.80593e-06	NELL1
ID_chr9_5442296_5444826	Promoter (4-5kb)	-0.956491	0.00966972	PLGRKT	PLGRKT	-0.706793		Promoter (4-5kb)	-1.0431	8.70125e-09	PLGRKT	PLGRKT	-0.706793
ID_chr8_130502948_130504313	Distal Intergenic	-0.306633	0.337328	ASAP1	ASAP1	-0.248618		Distal Intergenic	-1.04215	0.00269167	ASAP1	ASAP1	-0.248618
ID_chr4_23237256_23238748	Intron (ENST00000512563.1/ENST00000512563.1, intron 1 of 1)	-2.0301	2.66384e-05	LOC105374524				Intron (ENST00000512563.1/ENST00000512563.1, intron 1 of 1)	-1.10384	7.59357e-08	LOC105374524
ID_chr14_24388109_24389641	Distal Intergenic	-1.36318	0.000530674	NYNRIN				Distal Intergenic	-1.0986	4.61989e-06	NYNRIN
ID_chr11_132028422_132029111	Intron (ENST00000374791.7/50863, intron 2 of 7)	0.354603	0.649168	NTM	NTM	2.2208		Intron (ENST00000374791.7/50863, intron 2 of 7)	-1.03803	0.0221684	NTM	NTM	2.2208
ID_chr5_24654059_24655346	Distal Intergenic	-1.12672	0.00456069	CDH10				Distal Intergenic	-1.09491	2.47878e-06	CDH10
ID_chr9_13596154_13597110	Intron (ENST00000664438.1/105375977, intron 2 of 2)	-0.690277	0.147091	LINC01235				Intron (ENST00000664438.1/105375977, intron 2 of 2)	-1.0371	0.0542993	LINC01235
ID_chr21_29211494_29212957	Intron (ENST00000447125.5/193629, intron 2 of 2)	-0.940036	0.00658051	BACH1	BACH1	0.315487		Intron (ENST00000447125.5/193629, intron 2 of 2)	-1.03666	2.50707e-07	BACH1	BACH1	0.315487
ID_chr17_80987367_80989400	Promoter (2-3kb)	-1.16465	2.31027e-05	CHMP6				Promoter (2-3kb)	-1.08964	9.56194e-16	CHMP6
ID_chr10_59623507_59624847	Intron (ENST00000644636.1/105378319, intron 3 of 6)	-1.07872	0.0444902	LOC105378319				Intron (ENST00000644636.1/105378319, intron 3 of 6)	-1.08687	7.73866e-06	LOC105378319
ID_chr1_244551440_244553427	Exon (ENST00000366534.9/257044, exon 9 of 22)	-1.15008	0.00356023	CATSPERE				Exon (ENST00000366534.9/257044, exon 9 of 22)	-1.08543	9.29584e-12	CATSPERE
ID_chr4_13641709_13643336	Distal Intergenic	-1.23248	0.00239317	LOC107986182				Distal Intergenic	-1.08148	1.35454e-08	LOC107986182
ID_chr15_78909548_78911055	Distal Intergenic	-0.811266	0.0305673	CTSH	CTSH	-0.368495		Distal Intergenic	-1.03157	1.69579e-10	CTSH	CTSH	-0.368495
ID_chrX_97938214_97939303	Distal Intergenic	-0.898428	0.0184809	DIAPH2-AS1				Distal Intergenic	-1.02749	0.000318886	DIAPH2-AS1
ID_chr15_88749737_88751508	Distal Intergenic	-1.19441	0.000399386	LOC105370960				Distal Intergenic	-1.08097	2.27622e-11	LOC105370960
ID_chr3_182947723_182949047	Intron (ENST00000292782.9/54165, intron 4 of 6)	-1.17229	0.0170788	DCUN1D1				Intron (ENST00000292782.9/54165, intron 4 of 6)	-1.08	4.32368e-06	DCUN1D1
ID_chr12_41392269_41393625	Intron (ENST00000402685.7/29951, intron 3 of 9)	-1.27306	0.000151088	LOC107984499				Intron (ENST00000402685.7/29951, intron 3 of 9)	-1.07391	0.000107205	LOC107984499
ID_chr12_12435265_12437468	Exon (ENST00000314565.9/118426, exon 3 of 4)	-1.31323	0.0018267	DUSP16				Exon (ENST00000314565.9/118426, exon 3 of 4)	-1.07282	8.18837e-12	DUSP16
ID_chr5_100401235_100402025	Promoter (<=1kb)	-0.882123	0.0323544	LOC105379100				Promoter (<=1kb)	-1.01986	0.032673	LOC105379100
ID_chr20_52318264_52319683	Intron (ENST00000656056.1/105372666, intron 3 of 3)	-1.25197	2.47399e-09	LOC105372666				Intron (ENST00000656056.1/105372666, intron 3 of 3)	-1.06245	1.30373e-14	LOC105372666
ID_chr1_97525486_97526156	Intron (ENST00000370192.8/1806, intron 12 of 22)	-0.121791	0.882103	DPYD	DPYD	2.53467		Intron (ENST00000370192.8/1806, intron 12 of 22)	-1.01782	0.0189096	DPYD	DPYD	2.53467
ID_chr14_70354038_70355403	Promoter (4-5kb)	-1.33497	0.00167515	COX16				Promoter (4-5kb)	-1.05969	0.000579031	COX16
ID_chr1_55632144_55632892	Intron (ENST00000643167.1/ENST00000643167.1, intron 2 of 3)	-0.592253	0.267907	LOC105378737				Intron (ENST00000643167.1/ENST00000643167.1, intron 2 of 3)	-1.01597	0.0101438	LOC105378737
ID_chr17_69705237_69706451	Intron (ENST00000591334.5/101928122, intron 3 of 5)	-1.16443	0.00621916	LINC01483				Intron (ENST00000591334.5/101928122, intron 3 of 5)	-1.05676	5.719e-05	LINC01483
ID_chr7_107530024_107531937	Intron (ENST00000297135.9/10466, intron 5 of 21)	-1.32597	0.000156229	COG5				Intron (ENST00000297135.9/10466, intron 5 of 21)	-1.0549	1.49177e-14	COG5
ID_chr3_102103109_102105011	Promoter (3-4kb)	-1.53368	0.00026711	ZPLD1				Promoter (3-4kb)	-1.05119	3.20074e-09	ZPLD1
ID_chr1_222918584_222919955	Intron (ENST00000674736.1/84976, intron 1 of 7)	-0.163993	0.751579	DISP1				Intron (ENST00000674736.1/84976, intron 1 of 7)	-1.0124	2.69663e-05	DISP1
ID_chr1_36783965_36785467	Distal Intergenic	-0.375326	0.0670163	GRIK3	GRIK3	3.71931		Distal Intergenic	-1.01222	4.03246e-14	GRIK3	GRIK3	3.71931
ID_chr7_23214267_23216881	Distal Intergenic	-1.28288	3e-05	NUP42				Distal Intergenic	-1.04976	3.3939e-16	NUP42
ID_chr4_109444236_109445039	Intron (ENST00000504968.6/10427, intron 1 of 24)	-0.980111	0.0573384	SEC24B-AS1				Intron (ENST00000504968.6/10427, intron 1 of 24)	-1.01117	0.000479934	SEC24B-AS1
ID_chr6_81818442_81820202	Promoter (4-5kb)	-1.8488	2.55058e-11	LINC01526				Promoter (4-5kb)	-1.04842	7.39524e-13	LINC01526
ID_chr1_194195814_194197427	Intron (ENST00000656143.1/ENST00000656143.1, intron 4 of 5)	-1.35669	1.8083e-10	LINC01031				Intron (ENST00000656143.1/ENST00000656143.1, intron 4 of 5)	-1.04562	9.73032e-11	LINC01031
ID_chr15_98111371_98112666	Exon (ENST00000660771.1/105371010, exon 3 of 3)	-0.889895	0.0543208	LINC01582				Exon (ENST00000660771.1/105371010, exon 3 of 3)	-1.0085	2.59945e-07	LINC01582
ID_chr16_49569391_49570970	Intron (ENST00000561648.5/23090, intron 6 of 8)	-1.8351	4.61254e-05	ADAM3B				Intron (ENST00000561648.5/23090, intron 6 of 8)	-1.0391	1.46027e-07	ADAM3B
ID_chrX_42739201_42740287	Intron (ENST00000671190.1/105373186, intron 1 of 2)	-1.53996	0.000770356	LOC105373186				Intron (ENST00000671190.1/105373186, intron 1 of 2)	-1.03869	0.000247073	LOC105373186
ID_chr14_96099400_96101133	Distal Intergenic	-0.910839	0.0351126	C14orf132	C14orf132	0.572967		Distal Intergenic	-1.00532	2.5011e-07	C14orf132	C14orf132	0.572967
ID_chr2_136013849_136014971	Exon (ENST00000399447.7/101928243, exon 5 of 6)	-1.22451	8.39254e-05	DARS1-AS1				Exon (ENST00000399447.7/101928243, exon 5 of 6)	-1.0371	3.6922e-05	DARS1-AS1
ID_chr4_59179991_59180767	Exon (ENST00000651732.1/ENST00000651732.1, exon 1 of 3)	-1.24969	0.00359702	LINC02429				Exon (ENST00000651732.1/ENST00000651732.1, exon 1 of 3)	-1.0355	0.000543951	LINC02429
ID_chr3_140095231_140097243	Intron (ENST00000458420.7/64084, intron 1 of 16)	-1.48208	1.06021e-05	CLSTN2				Intron (ENST00000458420.7/64084, intron 1 of 16)	-1.03237	9.93714e-09	CLSTN2
ID_chr1_28589476_28591077	Promoter (1-2kb)	-0.941106	0.000619244	RAB42				Promoter (1-2kb)	-1.0017	1.27417e-08	RAB42
ID_chr2_16588252_16589456	Intron (ENST00000381323.7/81553, intron 2 of 11)	-1.48152	5.44696e-05	CYRIA				Intron (ENST00000381323.7/81553, intron 2 of 11)	-1.03193	2.59348e-05	CYRIA
ID_chr8_107161775_107163904	Exon (ENST00000670718.1/ENST00000670718.1, exon 2 of 2)	-1.20929	0.00227386	ANGPT1	ANGPT1	1.60129		Exon (ENST00000670718.1/ENST00000670718.1, exon 2 of 2)	-0.999298	7.08353e-06	ANGPT1	ANGPT1	1.60129
ID_chr2_135041224_135042745	Promoter (4-5kb)	-1.13477	0.000276226	MAP3K19				Promoter (4-5kb)	-0.998571	1.43549e-09	MAP3K19
ID_chr15_71050819_71052513	Promoter (2-3kb)	-0.744166	0.0101528	LRRC49				Promoter (2-3kb)	-0.997863	1.56024e-08	LRRC49
ID_chr11_27296233_27297340	Distal Intergenic	-0.538646	0.302211	CCDC34	CCDC34	-0.463786		Distal Intergenic	-0.997039	4.06668e-05	CCDC34	CCDC34	-0.463786
ID_chr15_62639137_62640049	Intron (ENST00000636159.2/83660, intron 3 of 58)	-0.612952	0.241508	MGC15885				Intron (ENST00000636159.2/83660, intron 3 of 58)	-0.996912	0.00022673	MGC15885
ID_chr11_93033768_93035147	Distal Intergenic	-1.22761	0.00364763	MTNR1B				Distal Intergenic	-0.995456	0.000269864	MTNR1B
ID_chr7_68320847_68322602	Promoter (1-2kb)	-1.15294	0.000443531	LOC105375341				Promoter (1-2kb)	-0.995096	8.04846e-08	LOC105375341
ID_chr3_8791755_8792773	Intron (ENST00000472766.1/859, intron 2 of 2)	-0.912239	0.0114667	OXTR				Intron (ENST00000472766.1/859, intron 2 of 2)	-0.99486	0.0132294	OXTR
ID_chr4_101933026_101934899	Intron (ENST00000504592.5/55024, intron 11 of 20)	-0.911098	0.00130663	BANK1				Intron (ENST00000504592.5/55024, intron 11 of 20)	-0.994533	1.16155e-06	BANK1
ID_chr3_90095354_90096709	Distal Intergenic	-1.36365	4.78744e-10	EPHA3	EPHA3	0.766349		Distal Intergenic	-0.993826	1.9034e-09	EPHA3	EPHA3	0.766349
ID_chr13_26657942_26659495	Intron (ENST00000335327.6/10810, intron 3 of 9)	-1.94332	3.00595e-09	WASF3				Intron (ENST00000335327.6/10810, intron 3 of 9)	-0.993026	2.16555e-09	WASF3
ID_chr12_23222350_23223634	Intron (ENST00000538297.1/ENST00000538297.1, intron 1 of 1)	-0.820378	0.0384368	LOC101928441				Intron (ENST00000538297.1/ENST00000538297.1, intron 1 of 1)	-0.992585	6.4398e-07	LOC101928441
ID_chr5_125139283_125142009	Intron (ENST00000647105.1/101927421, intron 2 of 6)	-0.744804	5.34901e-09	LOC101927421				Intron (ENST00000647105.1/101927421, intron 2 of 6)	-0.991681	2.46916e-14	LOC101927421
ID_chr2_36310503_36312343	Distal Intergenic	-1.35225	1.21221e-06	CRIM1	CRIM1	0.471732		Distal Intergenic	-0.991307	7.16498e-05	CRIM1	CRIM1	0.471732
ID_chr3_29393189_29394496	Intron (ENST00000635992.1/152098, intron 8 of 13)	-1.02125	0.018233	RBMS3	RBMS3	0.643696		Intron (ENST00000635992.1/152098, intron 8 of 13)	-0.990643	0.000429169	RBMS3	RBMS3	0.643696
ID_chr3_58730779_58732271	Intron (ENST00000486145.6/200844, intron 3 of 3)	-0.879429	0.0187571	CFAP20DC				Intron (ENST00000486145.6/200844, intron 3 of 3)	-0.989566	0.000222505	CFAP20DC
ID_chr7_152967603_152969233	Distal Intergenic	-0.976868	0.00346576	ACTR3B				Distal Intergenic	-0.988413	4.79947e-09	ACTR3B
ID_chr1_176341226_176342735	Intron (ENST00000654248.1/ENST00000654248.1, intron 4 of 5)	-0.86441	0.0118753	PAPPA2				Intron (ENST00000654248.1/ENST00000654248.1, intron 4 of 5)	-0.987345	8.65869e-06	PAPPA2
ID_chr20_40009828_40011313	Promoter (4-5kb)	-1.03765	3.42884e-05	LINC01370				Promoter (4-5kb)	-0.985854	5.36231e-13	LINC01370
ID_chr2_206820474_206821457	Promoter (<=1kb)	-0.393037	0.441443	CPO				Promoter (<=1kb)	-0.98535	0.0343979	CPO
ID_chr1_63404952_63405800	Intron (ENST00000647818.1/29929, intron 5 of 14)	-0.734009	0.136906	ALG6	ALG6	-0.354973		Intron (ENST00000647818.1/29929, intron 5 of 14)	-0.98511	0.00973492	ALG6	ALG6	-0.354973
ID_chrX_35890229_35892186	Distal Intergenic	0.0120648	0.978939	CFAP47				Distal Intergenic	-0.984506	0.089936	CFAP47
ID_chr17_11899478_11900987	Intron (ENST00000262442.9/1770, intron 59 of 68)	-0.723913	0.129806	DNAH9	DNAH9	-0.610708		Intron (ENST00000262442.9/1770, intron 59 of 68)	-0.983488	1.54974e-09	DNAH9	DNAH9	-0.610708
ID_chr15_82930079_82931252	Intron (ENST00000566841.1/ENST00000566841.1, intron 1 of 1)	-1.16377	0.00107985	HOMER2				Intron (ENST00000566841.1/ENST00000566841.1, intron 1 of 1)	-0.982653	0.000512521	HOMER2
ID_chr12_67472179_67473236	Intron (ENST00000650195.1/105369812, intron 2 of 4)	-1.15675	0.0517999	LOC105369812				Intron (ENST00000650195.1/105369812, intron 2 of 4)	-0.982562	0.00965582	LOC105369812
ID_chr3_129131553_129133506	Promoter (<=1kb)	-1.88861	3.39448e-09	ISY1				Promoter (<=1kb)	-0.978814	2.84409e-14	ISY1
ID_chr6_153789786_153791311	Distal Intergenic	-0.120722	0.880272	OPRM1				Distal Intergenic	-0.97666	6.91019e-06	OPRM1
ID_chr6_25787285_25789027	Intron (ENST00000244527.10/6568, intron 12 of 12)	-1.36535	5.63554e-11	SLC17A4				Intron (ENST00000244527.10/6568, intron 12 of 12)	-0.976546	2.53411e-13	SLC17A4
ID_chr14_82059913_82061108	Distal Intergenic	-1.05972	0.00798251	LOC107984704				Distal Intergenic	-0.975804	1.93864e-06	LOC107984704
ID_chr6_36098650_36099937	Intron (ENST00000229795.7/1432, intron 8 of 11)	-0.997651	0.057555	MAPK14				Intron (ENST00000229795.7/1432, intron 8 of 11)	-0.975721	4.32808e-05	MAPK14
ID_chr14_76653634_76654947	Intron (ENST00000554926.1/ENST00000554926.1, intron 1 of 3)	-1.39873	0.000506683	LOC105370577				Intron (ENST00000554926.1/ENST00000554926.1, intron 1 of 3)	-0.975665	1.69411e-06	LOC105370577
ID_chr4_62867369_62868793	Distal Intergenic	-1.34835	1.36413e-05	LOC105377253				Distal Intergenic	-0.975419	1.02319e-05	LOC105377253
ID_chr4_76977105_76978919	Intron (ENST00000502584.5/55752, intron 1 of 8)	-0.671882	0.00739994	SEPTIN11				Intron (ENST00000502584.5/55752, intron 1 of 8)	-0.974838	3.2007e-09	SEPTIN11
ID_chr2_162088024_162089971	Exon (ENST00000423042.1/ENST00000423042.1, exon 1 of 1)	-1.47093	2.28009e-07	DPP4-DT				Exon (ENST00000423042.1/ENST00000423042.1, exon 1 of 1)	-0.974168	1.21635e-09	DPP4-DT
ID_chr7_93358919_93360385	3' UTR	-1.05772	0.00397446	VPS50				3' UTR	-0.973521	2.41304e-05	VPS50
ID_chr15_39653764_39655609	Intron (ENST00000350221.4/161835, intron 10 of 11)	-0.938802	0.00106483	FSIP1				Intron (ENST00000350221.4/161835, intron 10 of 11)	-0.972662	1.76276e-05	FSIP1
ID_chr6_64812762_64813920	Exon (ENST00000503581.6/346007, exon 22 of 43)	-1.57102	7.93753e-05	EYS				Exon (ENST00000503581.6/346007, exon 22 of 43)	-0.972167	0.0565173	EYS
ID_chr3_41418626_41419720	Intron (ENST00000301831.9/54986, intron 34 of 36)	-0.760862	0.0249556	ULK4	ULK4	-0.695864		Intron (ENST00000301831.9/54986, intron 34 of 36)	-0.971269	0.000179188	ULK4	ULK4	-0.695864
ID_chr14_93269082_93270248	Intron (ENST00000355125.3/55727, intron 1 of 7)	-0.647503	0.205974	BTBD7	BTBD7	0.249749		Intron (ENST00000355125.3/55727, intron 1 of 7)	-0.969992	5.45284e-05	BTBD7	BTBD7	0.249749
ID_chr20_33845829_33847455	Intron (ENST00000217402.3/128866, intron 1 of 4)	-1.06535	0.00216272	CHMP4B				Intron (ENST00000217402.3/128866, intron 1 of 4)	-0.96987	1.23289e-11	CHMP4B
ID_chr3_162534389_162535136	Distal Intergenic	-1.5457	0.000845284	LINC01192				Distal Intergenic	-0.969352	0.0257799	LINC01192
ID_chr7_141153270_141154886	Intron (ENST00000565468.6/100507421, intron 1 of 3)	-0.92496	0.000409808	TMEM178B				Intron (ENST00000565468.6/100507421, intron 1 of 3)	-0.969201	7.19371e-06	TMEM178B
ID_chr17_56121618_56123149	Intron (ENST00000635860.1/162282, intron 4 of 12)	-0.80742	0.00932252	ANKFN1				Intron (ENST00000635860.1/162282, intron 4 of 12)	-0.969193	1.33233e-10	ANKFN1
ID_chr12_38809427_38811102	Intron (ENST00000331366.10/144402, intron 6 of 19)	-1.03905	0.000132074	CPNE8				Intron (ENST00000331366.10/144402, intron 6 of 19)	-0.968993	2.80669e-06	CPNE8
ID_chr12_31772453_31774293	Distal Intergenic	-1.36269	7.15288e-05	H3-5				Distal Intergenic	-0.968082	5.3151e-10	H3-5
ID_chr11_59680001_59681149	Distal Intergenic	-0.281842	0.620072	LOC105369318				Distal Intergenic	-0.967952	0.0143942	LOC105369318
ID_chr19_30686352_30687518	Intron (ENST00000592773.2/9745, intron 1 of 1)	-0.615029	0.0921957	ZNF536				Intron (ENST00000592773.2/9745, intron 1 of 1)	-0.967552	9.87772e-05	ZNF536
ID_chr2_65018035_65020615	Exon (ENST00000471551.5/6509, exon 5 of 5)	-0.670673	0.00128534	LINC02576				Exon (ENST00000471551.5/6509, exon 5 of 5)	-0.96587	1.0435e-17	LINC02576
ID_chr2_236946580_236947706	Intron (ENST00000662924.1/105373951, intron 2 of 2)	-1.09341	0.0230975	LOC93463				Intron (ENST00000662924.1/105373951, intron 2 of 2)	-0.965374	9.59617e-05	LOC93463
ID_chr6_142009013_142010430	Distal Intergenic	-0.765204	0.0507485	GJE1				Distal Intergenic	-0.964919	0.00105208	GJE1
ID_chr1_173174785_173176112	Exon (ENST00000436974.1/ENST00000436974.1, exon 1 of 2)	-1.25477	0.00047803	TNFSF4				Exon (ENST00000436974.1/ENST00000436974.1, exon 1 of 2)	-0.964679	4.91834e-05	TNFSF4
ID_chr13_64879047_64880764	Distal Intergenic	-1.47838	2.13949e-06	LINC00355				Distal Intergenic	-0.964613	3.46644e-08	LINC00355
ID_chr14_92551143_92553162	Promoter (2-3kb)	-1.14479	0.00301473	RIN3	RIN3	0.253276		Promoter (2-3kb)	-0.964033	2.85841e-14	RIN3	RIN3	0.253276
ID_chr12_118883987_118885537	Intron (ENST00000544515.1/ENST00000544515.1, intron 2 of 4)	-0.853039	0.0113864	LINC02439				Intron (ENST00000544515.1/ENST00000544515.1, intron 2 of 4)	-0.963918	3.76184e-06	LINC02439
ID_chr16_3165358_3166351	Distal Intergenic	-0.430603	0.601604	CASP16P				Distal Intergenic	-0.963471	0.00956548	CASP16P
ID_chr6_122034799_122036171	Distal Intergenic	-0.55721	0.0256177	HSF2				Distal Intergenic	-0.961596	0.00859192	HSF2
ID_chr12_124352316_124353713	Promoter (2-3kb)	-1.27067	0.00110097	NCOR2				Promoter (2-3kb)	-0.960829	5.76341e-07	NCOR2
ID_chr8_90212996_90214687	Intron (ENST00000665012.1/ENST00000665012.1, intron 8 of 8)	-1.14895	0.000223812	LINC00534				Intron (ENST00000665012.1/ENST00000665012.1, intron 8 of 8)	-0.958806	0.00635391	LINC00534
ID_chr10_120729048_120730616	Intron (ENST00000659883.1/105378516, intron 2 of 6)	-0.601861	0.0237169	WDR11-DT				Intron (ENST00000659883.1/105378516, intron 2 of 6)	-0.958572	3.40826e-06	WDR11-DT
ID_chr6_127493607_127495634	Intron (ENST00000481848.6/387104, intron 4 of 11)	-1.27769	1.97013e-05	SOGA3	SOGA3	-0.732496		Intron (ENST00000481848.6/387104, intron 4 of 11)	-0.957945	1.99847e-09	SOGA3	SOGA3	-0.732496
ID_chr1_92872560_92873216	Promoter (3-4kb)	-1.5063	0.00533791	DIPK1A	DIPK1A	-0.61054		Promoter (3-4kb)	-0.957379	0.0726454	DIPK1A	DIPK1A	-0.61054
ID_chr14_30966231_30967082	Promoter (1-2kb)	-0.157657	0.83885	STRN3	STRN3	0.307171		Promoter (1-2kb)	-0.957064	0.0400174	STRN3	STRN3	0.307171
ID_chr4_62878684_62883018	Distal Intergenic	-1.58952	8.93207e-11	LOC105377253				Distal Intergenic	-0.955704	2.42288e-18	LOC105377253
ID_chr17_35969460_35970374	Distal Intergenic	-0.243548	0.75389	CCL16				Distal Intergenic	-0.953717	0.0165349	CCL16
ID_chr9_82254258_82255363	Intron (ENST00000637606.1/105376107, intron 1 of 9)	-1.34417	0.00418179	LOC105376107				Intron (ENST00000637606.1/105376107, intron 1 of 9)	-0.951705	0.018484	LOC105376107
ID_chr13_51735529_51736272	Promoter (2-3kb)	-1.00456	0.0290963	WDFY2	WDFY2	-0.421127		Promoter (2-3kb)	-0.95105	0.0223655	WDFY2	WDFY2	-0.421127
ID_chr12_101002506_101004014	Intron (ENST00000549155.6/121601, intron 10 of 10)	-1.16867	4.37348e-05	ANO4	ANO4	0.643684		Intron (ENST00000549155.6/121601, intron 10 of 10)	-0.95007	1.73039e-11	ANO4	ANO4	0.643684
ID_chr19_57308991_57311784	Distal Intergenic	-1.13916	0.000372828	ZNF543				Distal Intergenic	-0.949145	8.7956e-09	ZNF543
ID_chr2_56148142_56149995	Promoter (<=1kb)	-1.09554	0.000104721	CCDC85A				Promoter (<=1kb)	-0.949075	1.89944e-15	CCDC85A
ID_chr21_39173931_39175644	Promoter (3-4kb)	-1.63166	8.42653e-13	PSMG1				Promoter (3-4kb)	-0.949047	5.63181e-12	PSMG1
ID_chr2_11620261_11622263	Exon (ENST00000381486.7/9687, exon 23 of 33)	-0.853782	0.00115608	GREB1	GREB1	-1.77974		Exon (ENST00000381486.7/9687, exon 23 of 33)	-0.947992	2.14028e-09	GREB1	GREB1	-1.77974
ID_chr7_13963280_13964531	Intron (ENST00000430479.6/2115, intron 6 of 13)	-0.464652	0.306184	ETV1	ETV1	0.653545		Intron (ENST00000430479.6/2115, intron 6 of 13)	-0.947007	0.000129394	ETV1	ETV1	0.653545
ID_chr16_23496080_23499668	Promoter (<=1kb)	-1.07938	0.000299254	GGA2	GGA2	-0.499253		Promoter (<=1kb)	-0.946802	2.78623e-13	GGA2	GGA2	-0.499253
ID_chr10_93198617_93199918	Distal Intergenic	-0.567152	0.169955	CYP26A1				Distal Intergenic	-0.946267	4.54561e-05	CYP26A1
ID_chr13_44214346_44215444	Intron (ENST00000618753.4/101929212, intron 3 of 3)	-0.830788	0.112283	MIR8079				Intron (ENST00000618753.4/101929212, intron 3 of 3)	-0.944781	0.00829151	MIR8079
ID_chr4_128468046_128469276	Promoter (<=1kb)	-0.726338	0.0283273	LINC02615				Promoter (<=1kb)	-0.944666	0.000241257	LINC02615
ID_chr6_83402118_83403046	Intron (ENST00000369705.4/4199, intron 2 of 13)	-1.14151	0.0534782	ME1	ME1	0.267503		Intron (ENST00000369705.4/4199, intron 2 of 13)	-0.94401	0.0249903	ME1	ME1	0.267503
ID_chr5_19290417_19291472	Distal Intergenic	-1.49122	0.000697463	CDH18				Distal Intergenic	-0.943358	0.0013056	CDH18
ID_chr17_66724441_66725846	Intron (ENST00000413366.8/5578, intron 8 of 16)	-0.801143	0.0208106	MIR634				Intron (ENST00000413366.8/5578, intron 8 of 16)	-0.94163	4.8888e-07	MIR634
ID_chr1_214699315_214701296	Distal Intergenic	-0.93503	0.0191466	CENPF	CENPF	-0.211833		Distal Intergenic	-0.941495	6.85039e-07	CENPF	CENPF	-0.211833
ID_chr19_42655563_42658342	Intron (ENST00000448037.1/ENST00000448037.1, intron 2 of 4)	-1.06662	0.000287598	CEACAM8				Intron (ENST00000448037.1/ENST00000448037.1, intron 2 of 4)	-0.941355	4.10624e-11	CEACAM8
ID_chr21_27470996_27472795	Distal Intergenic	-0.784464	0.0204942	LOC105372762				Distal Intergenic	-0.940283	2.83753e-05	LOC105372762
ID_chr9_31908115_31909613	Distal Intergenic	-1.15209	0.00162182	ACO1	ACO1	-0.265311		Distal Intergenic	-0.940211	0.000284219	ACO1	ACO1	-0.265311
ID_chr3_20668120_20669042	Intron (ENST00000634618.1/101927829, intron 10 of 16)	-0.505314	0.486399	LOC105376987				Intron (ENST00000634618.1/101927829, intron 10 of 16)	-0.93992	0.0246213	LOC105376987
ID_chr16_83713853_83715802	Promoter (2-3kb)	-0.684196	0.0377133	LOC105371366				Promoter (2-3kb)	-0.93898	5.75108e-09	LOC105371366
ID_chr7_83921361_83922858	Distal Intergenic	-1.24315	6.19066e-06	SEMA3A	SEMA3A	1.64822		Distal Intergenic	-0.938348	0.00376398	SEMA3A	SEMA3A	1.64822
ID_chr12_131267339_131268363	Distal Intergenic	-0.175348	0.769859	LOC100128002				Distal Intergenic	-0.938267	0.0101855	LOC100128002
ID_chr1_221160926_221162221	Distal Intergenic	-1.47315	0.00019865	LINC02817				Distal Intergenic	-0.938017	6.90265e-06	LINC02817
ID_chr1_210965890_210967517	Intron (ENST00000367007.5/3756, intron 6 of 11)	-0.967247	0.00740446	KCNH1				Intron (ENST00000367007.5/3756, intron 6 of 11)	-0.936302	3.74115e-07	KCNH1
ID_chr7_12303080_12304115	Distal Intergenic	-0.698939	0.0797329	VWDE				Distal Intergenic	-0.935887	0.000552592	VWDE
ID_chr10_80411182_80412535	Promoter (1-2kb)	0.0735348	0.884782	PRXL2A				Promoter (1-2kb)	-0.935485	0.00621396	PRXL2A
ID_chr2_145380110_145380902	Distal Intergenic	-0.597638	0.244861	LOC100505498				Distal Intergenic	-0.934398	0.00531732	LOC100505498
ID_chr1_46347064_46348747	Promoter (3-4kb)	-0.500739	0.0229705	NSUN4				Promoter (3-4kb)	-0.934117	5.60943e-11	NSUN4
ID_chr2_183163538_183165400	Distal Intergenic	-0.861423	0.00845516	LOC105373774				Distal Intergenic	-0.934052	9.53008e-07	LOC105373774
ID_chr5_14313564_14315238	Intron (ENST00000344204.9/7204, intron 8 of 56)	-1.41819	7.93753e-05	TRIO	TRIO	-0.29035		Intron (ENST00000344204.9/7204, intron 8 of 56)	-0.93387	3.21347e-09	TRIO	TRIO	-0.29035
ID_chr12_92042411_92043699	Intron (ENST00000551843.5/256021, intron 1 of 5)	-0.619827	0.291406	LINC01619				Intron (ENST00000551843.5/256021, intron 1 of 5)	-0.92995	0.00023134	LINC01619
ID_chr18_32623890_32625098	Intron (ENST00000646805.1/112268208, intron 4 of 6)	-0.137934	0.755409	LOC112268208				Intron (ENST00000646805.1/112268208, intron 4 of 6)	-0.929553	0.0784417	LOC112268208
ID_chr2_64854191_64855463	Intron (ENST00000445865.1/101927438, intron 1 of 4)	-1.06131	0.0265746	LINC01800				Intron (ENST00000445865.1/101927438, intron 1 of 4)	-0.927839	1.85679e-06	LINC01800
ID_chr7_27546678_27548752	Intron (ENST00000265395.7/11112, intron 4 of 7)	-1.46195	4.0929e-09	TSL				Intron (ENST00000265395.7/11112, intron 4 of 7)	-0.927219	1.116e-10	TSL
ID_chr2_177287755_177288369	Promoter (<=1kb)	-0.200404	0.783516	NFE2L2	NFE2L2	0.227542		Promoter (<=1kb)	-0.926721	0.0906991	NFE2L2	NFE2L2	0.227542
ID_chr6_141832229_141833998	Distal Intergenic	-0.412931	0.118182	GJE1				Distal Intergenic	-0.925938	6.32324e-06	GJE1
ID_chr7_44633240_44635626	Intron (ENST00000439616.6/4967, intron 2 of 19)	-0.882282	0.00035983	OGDH	OGDH	-0.424087		Intron (ENST00000439616.6/4967, intron 2 of 19)	-0.925176	1.29754e-14	OGDH	OGDH	-0.424087
ID_chr12_79943348_79944218	Distal Intergenic	-0.797676	0.120884	PPP1R12A				Distal Intergenic	-0.924651	0.0239886	PPP1R12A
ID_chr17_28763112_28764321	Promoter (2-3kb)	-0.223456	0.7636	FAM222B				Promoter (2-3kb)	-0.924479	0.000360603	FAM222B
ID_chrX_149312909_149315806	Distal Intergenic	-1.33263	1.33817e-07	LOC122319696				Distal Intergenic	-0.924105	4.14899e-15	LOC122319696
ID_chr4_187435903_187437846	Distal Intergenic	-1.10903	6.39096e-06	LINC02515				Distal Intergenic	-0.924015	1.80014e-09	LINC02515
ID_chr12_90575462_90577479	Promoter (<=1kb)	-0.769047	0.00132682	LINC02822				Promoter (<=1kb)	-0.92386	0.000128718	LINC02822
ID_chr14_31090156_31091665	Intron (ENST00000557346.6/11154, intron 5 of 5)	-1.24909	0.00123224	HECTD1	HECTD1	0.309916		Intron (ENST00000557346.6/11154, intron 5 of 5)	-0.923367	9.49747e-07	HECTD1	HECTD1	0.309916
ID_chr2_11692837_11693790	Intron (ENST00000449576.6/23175, intron 1 of 21)	-0.280479	0.580588	LOC100506405				Intron (ENST00000449576.6/23175, intron 1 of 21)	-0.922813	3.60129e-05	LOC100506405
ID_chr2_168187515_168188969	Intron (ENST00000355999.5/27347, intron 1 of 17)	-1.20182	0.00352024	STK39				Intron (ENST00000355999.5/27347, intron 1 of 17)	-0.922132	2.1087e-05	STK39
ID_chr7_31432449_31433868	Distal Intergenic	-0.312114	0.496122	LOC105375224				Distal Intergenic	-0.92206	3.45826e-06	LOC105375224
ID_chr2_136158872_136159704	Distal Intergenic	-1.5524	0.0131896	CXCR4				Distal Intergenic	-0.92192	0.022915	CXCR4
ID_chr22_25496749_25498367	Intron (ENST00000686640.1/1416, intron 4 of 4)	-1.21356	0.000314405	CRYBB2P1				Intron (ENST00000686640.1/1416, intron 4 of 4)	-0.921258	4.26057e-09	CRYBB2P1
ID_chr1_191109705_191110476	Intron (ENST00000648197.1/ENST00000648197.1, intron 1 of 5)	-1.30109	0.0035153	LINC01680				Intron (ENST00000648197.1/ENST00000648197.1, intron 1 of 5)	-0.92103	0.0460117	LINC01680
ID_chr10_106938014_106939602	Intron (ENST00000263054.11/114815, intron 2 of 25)	-0.710778	0.0187985	SORCS1				Intron (ENST00000263054.11/114815, intron 2 of 25)	-0.920324	2.46e-05	SORCS1
ID_chr2_199505584_199506720	Distal Intergenic	-0.643243	0.198593	SATB2				Distal Intergenic	-0.920265	0.00942537	SATB2
ID_chr6_27527232_27528569	Distal Intergenic	-0.809469	0.0667095	LOC105375001				Distal Intergenic	-0.920103	0.00106049	LOC105375001
ID_chr6_45636226_45637917	Intron (ENST00000576263.5/860, intron 6 of 6)	-0.712694	0.0392986	RUNX2-AS1				Intron (ENST00000576263.5/860, intron 6 of 6)	-0.919634	2.20801e-08	RUNX2-AS1
ID_chr1_237836784_237837897	Distal Intergenic	-0.725029	0.0706515	RYR2				Distal Intergenic	-0.919343	0.000467946	RYR2
ID_chr6_158218607_158221688	Distal Intergenic	-0.943363	0.000193235	TULP4				Distal Intergenic	-0.918899	9.29598e-13	TULP4
ID_chr4_98838462_98839746	Distal Intergenic	-0.787605	0.127461	EIF4E				Distal Intergenic	-0.917824	0.0012901	EIF4E
ID_chr12_67669858_67670752	Intron (ENST00000425371.2/ENST00000425371.2, intron 1 of 2)	-0.814569	0.0894545	DYRK2				Intron (ENST00000425371.2/ENST00000425371.2, intron 1 of 2)	-0.916603	0.0340429	DYRK2
ID_chr12_3054372_3056188	Distal Intergenic	-1.95515	2.5261e-09	TSPAN9	TSPAN9	-0.672872		Distal Intergenic	-0.916524	7.8059e-16	TSPAN9	TSPAN9	-0.672872
ID_chr20_12638234_12639256	Distal Intergenic	-0.764662	0.0264614	LOC105372535				Distal Intergenic	-0.916357	0.00739117	LOC105372535
ID_chr16_59907402_59908666	Intron (ENST00000568279.2/101927580, intron 1 of 3)	-0.151409	0.767637	LINC02141				Intron (ENST00000568279.2/101927580, intron 1 of 3)	-0.915088	0.00111751	LINC02141
ID_chr3_148245574_148247091	Intron (ENST00000662134.1/105374146, intron 1 of 5)	-0.7802	0.0135926	LINC02046				Intron (ENST00000662134.1/105374146, intron 1 of 5)	-0.914949	1.41769e-05	LINC02046
ID_chr1_30233485_30234900	Distal Intergenic	-0.542904	0.1572	LINC01648				Distal Intergenic	-0.914778	1.41481e-06	LINC01648
ID_chr2_239465068_239466369	Intron (ENST00000659636.1/ENST00000659636.1, intron 1 of 1)	-1.69876	1.45309e-05	HDAC4-AS1				Intron (ENST00000659636.1/ENST00000659636.1, intron 1 of 1)	-0.914635	4.18209e-10	HDAC4-AS1
ID_chr2_204113642_204115746	Distal Intergenic	-0.574249	0.00388145	ICOS				Distal Intergenic	-0.91438	1.74711e-10	ICOS
ID_chr12_126297962_126298967	Intron (ENST00000642569.1/105370059, intron 2 of 9)	-1.52192	0.00107593	LOC101927531				Intron (ENST00000642569.1/105370059, intron 2 of 9)	-0.91422	0.00133913	LOC101927531
ID_chr20_39338392_39340178	Distal Intergenic	-1.1303	0.000551875	LINC01734				Distal Intergenic	-0.913985	1.4222e-10	LINC01734
ID_chr2_230160104_230162019	Intron (ENST00000628587.2/107985997, intron 1 of 3)	-0.684768	0.0164871	SP110				Intron (ENST00000628587.2/107985997, intron 1 of 3)	-0.913845	1.23645e-05	SP110
ID_chr14_23638590_23639205	Promoter (<=1kb)	-1.07301	0.032121	DHRS2	DHRS2	-1.16007		Promoter (<=1kb)	-0.913407	0.0808829	DHRS2	DHRS2	-1.16007
ID_chr4_126743459_126745121	Distal Intergenic	-1.23212	0.000450913	LOC105377411				Distal Intergenic	-0.91096	6.15118e-05	LOC105377411
ID_chr7_53315511_53317274	Exon (ENST00000603490.1/ENST00000603490.1, exon 1 of 1)	-0.606553	0.000455845	GS1-278J22.2				Exon (ENST00000603490.1/ENST00000603490.1, exon 1 of 1)	-0.910808	2.11999e-12	GS1-278J22.2
ID_chr12_119989937_119990340	Promoter (<=1kb)	0.834089	0.258724	BICDL1				Promoter (<=1kb)	-0.910239	0.134205	BICDL1
ID_chr6_57722470_57723024	Distal Intergenic	-0.560382	0.373637	LOC101927268				Distal Intergenic	-0.909396	0.0676421	LOC101927268
ID_chr5_115485809_115487618	Distal Intergenic	-1.13954	0.000738459	FEM1C	FEM1C	-0.338438		Distal Intergenic	-0.908965	0.000103477	FEM1C	FEM1C	-0.338438
ID_chr6_98309811_98310571	Intron (ENST00000669069.1/101927314, intron 11 of 11)	0.179816	0.759214	MIR2113				Intron (ENST00000669069.1/101927314, intron 11 of 11)	-0.908611	0.108752	MIR2113
ID_chr14_55948107_55949155	Intron (ENST00000664335.1/102723670, intron 2 of 4)	-1.0048	0.0718771	LOC102723670				Intron (ENST00000664335.1/102723670, intron 2 of 4)	-0.908428	0.00792187	LOC102723670
ID_chr10_26335026_26335738	Distal Intergenic	-0.186515	0.85071	LOC107984176				Distal Intergenic	-0.908178	0.0189085	LOC107984176
ID_chr14_22099934_22101213	Distal Intergenic	-0.0860289	0.907376	TRD-AS1				Distal Intergenic	-0.90795	8.31315e-05	TRD-AS1
ID_chr11_82494533_82495457	Intron (ENST00000532217.1/101928989, intron 3 of 4)	-0.585753	0.294332	MIR4300HG				Intron (ENST00000532217.1/101928989, intron 3 of 4)	-0.907575	0.109367	MIR4300HG
ID_chr2_177055807_177057197	Promoter (<=1kb)	-1.40998	2.10216e-05	LOC107985965				Promoter (<=1kb)	-0.907404	3.23586e-06	LOC107985965
ID_chr3_51992178_51993954	Promoter (1-2kb)	-1.25911	0.00115754	RPL29				Promoter (1-2kb)	-0.907341	2.97489e-07	RPL29
ID_chr12_116074414_116075433	Intron (ENST00000281928.9/23389, intron 4 of 30)	-0.300104	0.642211	MED13L				Intron (ENST00000281928.9/23389, intron 4 of 30)	-0.906274	0.00375746	MED13L
ID_chr5_87719503_87720589	Intron (ENST00000511417.2/105379069, intron 1 of 5)	-1.96022	2.54322e-06	LINC02144				Intron (ENST00000511417.2/105379069, intron 1 of 5)	-0.905385	0.0111464	LINC02144
ID_chr4_10305342_10307511	Distal Intergenic	-1.12838	1.08301e-05	ZNF518B				Distal Intergenic	-0.904853	9.7993e-07	ZNF518B
ID_chr5_166348169_166350151	Distal Intergenic	-0.601519	0.0182432	LINC01947				Distal Intergenic	-0.904726	1.85439e-11	LINC01947
ID_chr1_114369292_114371018	Distal Intergenic	-1.05398	0.00114414	TRIM33				Distal Intergenic	-0.904596	1.26652e-08	TRIM33
ID_chr5_17169059_17170196	Exon (ENST00000667677.1/285696, exon 2 of 2)	-1.56784	1.89968e-05	BASP1-AS1				Exon (ENST00000667677.1/285696, exon 2 of 2)	-0.903843	0.00016246	BASP1-AS1
ID_chr3_16559267_16561308	Distal Intergenic	-2.08887	2.15615e-12	LINC00690				Distal Intergenic	-0.903751	4.20221e-08	LINC00690
ID_chr21_30762666_30764079	Exon (ENST00000424582.1/ENST00000424582.1, exon 1 of 1)	-1.38503	0.000780498	KRTAP21-1				Exon (ENST00000424582.1/ENST00000424582.1, exon 1 of 1)	-0.903405	1.12319e-06	KRTAP21-1
ID_chr13_113040794_113043408	Promoter (1-2kb)	-1.25376	0.00147798	MCF2L	MCF2L	1.60405		Promoter (1-2kb)	-0.903318	1.84437e-08	MCF2L	MCF2L	1.60405
ID_chr4_12965148_12967058	Distal Intergenic	-0.640933	0.108667	RAB28				Distal Intergenic	-0.902938	0.00543473	RAB28
ID_chr5_78626968_78628712	Intron (ENST00000380345.7/10184, intron 2 of 4)	-0.196361	0.590718	LHFPL2	LHFPL2	0.307301		Intron (ENST00000380345.7/10184, intron 2 of 4)	-0.902844	9.66128e-05	LHFPL2	LHFPL2	0.307301
ID_chr14_22076423_22077206	Distal Intergenic	-0.499712	0.376278	TRD-AS1				Distal Intergenic	-0.902174	0.0373842	TRD-AS1
ID_chr3_113050943_113052263	Exon (ENST00000462010.1/ENST00000462010.1, exon 3 of 3)	-0.435619	0.358509	NEPRO				Exon (ENST00000462010.1/ENST00000462010.1, exon 3 of 3)	-0.902145	0.000111635	NEPRO
ID_chr2_45136618_45138274	Distal Intergenic	-1.33456	5.17139e-05	LOC105374576				Distal Intergenic	-0.902057	3.94001e-08	LOC105374576
ID_chr5_9155915_9158699	Intron (ENST00000382496.10/9037, intron 11 of 22)	-1.32267	6.28648e-10	MIR4636				Intron (ENST00000382496.10/9037, intron 11 of 22)	-0.901666	2.55243e-15	MIR4636
ID_chr4_24855241_24855980	Promoter (1-2kb)	-0.0609659	0.94911	CCDC149				Promoter (1-2kb)	-0.901314	0.0625224	CCDC149
ID_chr3_154978881_154979963	Distal Intergenic	-1.07699	0.0105212	LOC105374171				Distal Intergenic	-0.901144	0.00118275	LOC105374171
ID_chr7_44195750_44196858	Promoter (1-2kb)	-0.68061	0.18381	GCK				Promoter (1-2kb)	-0.900779	0.000130721	GCK
ID_chr5_7667643_7669198	Intron (ENST00000338316.9/108, intron 4 of 24)	-0.993995	0.0102132	ADCY2	ADCY2	-1.76103		Intron (ENST00000338316.9/108, intron 4 of 24)	-0.900427	1.94728e-06	ADCY2	ADCY2	-1.76103
ID_chr2_156483021_156484441	Intron (ENST00000415049.5/2820, intron 2 of 3)	-0.173183	0.742464	GPD2				Intron (ENST00000415049.5/2820, intron 2 of 3)	-0.900118	6.93182e-06	GPD2
ID_chr4_14834961_14836488	Intron (ENST00000505089.6/201853, intron 2 of 6)	-0.876771	0.0344267	LINC00504				Intron (ENST00000505089.6/201853, intron 2 of 6)	-0.899307	1.72142e-06	LINC00504
ID_chr6_64146394_64148217	Intron (ENST00000503581.6/346007, intron 31 of 42)	-1.02539	4.2151e-06	EYS				Intron (ENST00000503581.6/346007, intron 31 of 42)	-0.899131	2.11817e-05	EYS
ID_chr8_128050570_128051631	Promoter (1-2kb)	-0.914919	0.0391382	PVT1				Promoter (1-2kb)	-0.8991	0.000217974	PVT1
ID_chr6_144784221_144787267	Promoter (1-2kb)	-1.44053	6.93345e-05	UTRN	UTRN	0.425305		Promoter (1-2kb)	-0.899098	1.49123e-09	UTRN	UTRN	0.425305
ID_chr2_170420081_170421184	Intron (ENST00000409940.6/140469, intron 22 of 29)	-1.05173	0.00701175	MYO3B-AS1				Intron (ENST00000409940.6/140469, intron 22 of 29)	-0.898488	5.43537e-05	MYO3B-AS1
ID_chr2_135904034_135905562	Distal Intergenic	-1.2647	3.53993e-07	DARS1				Distal Intergenic	-0.898046	7.28628e-06	DARS1
ID_chr4_14743333_14745084	Intron (ENST00000505089.6/201853, intron 2 of 6)	-0.382388	0.115301	LINC00504				Intron (ENST00000505089.6/201853, intron 2 of 6)	-0.897774	5.37027e-05	LINC00504
ID_chr14_61437980_61439660	Promoter (2-3kb)	-1.09731	0.0134846	PRKCH				Promoter (2-3kb)	-0.896967	5.18603e-07	PRKCH
ID_chr2_150895779_150896902	Distal Intergenic	-1.10922	0.000274993	LOC105373686				Distal Intergenic	-0.896587	0.001601	LOC105373686
ID_chr4_25702501_25704784	Distal Intergenic	-0.602085	0.0354061	SLC34A2				Distal Intergenic	-0.896389	1.51607e-08	SLC34A2
ID_chr2_145721384_145722503	Intron (ENST00000651680.1/ENST00000651680.1, intron 1 of 1)	-0.906998	0.0169284	LOC105373664				Intron (ENST00000651680.1/ENST00000651680.1, intron 1 of 1)	-0.896039	8.39817e-05	LOC105373664
ID_chr10_105650402_105651600	Distal Intergenic	-1.10499	0.00546238	LINC02627				Distal Intergenic	-0.895417	0.00300851	LINC02627
ID_chr11_30112155_30113141	Intron (ENST00000669123.1/105376607, intron 2 of 2)	-0.673652	0.248957	ARL14EP-DT				Intron (ENST00000669123.1/105376607, intron 2 of 2)	-0.894862	0.0110639	ARL14EP-DT
ID_chr5_168935348_168936948	Intron (ENST00000519560.6/6586, intron 4 of 35)	-1.38632	0.00205062	SLIT3	SLIT3	-0.760478		Intron (ENST00000519560.6/6586, intron 4 of 35)	-0.894437	2.3968e-06	SLIT3	SLIT3	-0.760478
ID_chr6_65775692_65777152	Distal Intergenic	-0.493724	0.269878	SLC25A51P1				Distal Intergenic	-0.893242	1.28546e-05	SLC25A51P1
ID_chr1_85611418_85613695	Distal Intergenic	-0.585437	0.00259795	CCN1				Distal Intergenic	-0.893044	1.53037e-15	CCN1
ID_chr6_126547991_126548943	Intron (ENST00000652383.1/ENST00000652383.1, intron 2 of 4)	-0.574416	0.132059	MIR588				Intron (ENST00000652383.1/ENST00000652383.1, intron 2 of 4)	-0.892539	0.0168004	MIR588
ID_chr2_100861327_100862734	Intron (ENST00000335681.10/4862, intron 1 of 20)	-0.574759	0.0769776	NPAS2	NPAS2	0.383612		Intron (ENST00000335681.10/4862, intron 1 of 20)	-0.892317	0.000591768	NPAS2	NPAS2	0.383612
ID_chr12_127727340_127730314	Exon (ENST00000668325.1/ENST00000668325.1, exon 2 of 2)	-0.748434	0.000810258	LINC02411				Exon (ENST00000668325.1/ENST00000668325.1, exon 2 of 2)	-0.892226	1.47717e-13	LINC02411
ID_chr11_108906025_108907641	Intron (ENST00000690021.1/1662, intron 17 of 18)	-0.149048	0.712831	DDX10				Intron (ENST00000690021.1/1662, intron 17 of 18)	-0.891136	0.000588648	DDX10
ID_chr12_77456681_77457834	Intron (ENST00000550042.2/89795, intron 1 of 8)	-1.42322	1.50519e-05	NAV3	NAV3	-1.50124		Intron (ENST00000550042.2/89795, intron 1 of 8)	-0.890917	0.0114448	NAV3	NAV3	-1.50124
ID_chr3_20899668_20900711	Intron (ENST00000634837.1/105376987, intron 2 of 7)	-1.21343	0.00519863	LOC105376987				Intron (ENST00000634837.1/105376987, intron 2 of 7)	-0.890859	5.23074e-05	LOC105376987
ID_chr10_77029609_77030357	Intron (ENST00000604624.6/3778, intron 14 of 27)	-0.777139	0.167292	KCNMA1	KCNMA1	2.36849		Intron (ENST00000604624.6/3778, intron 14 of 27)	-0.890173	0.0509874	KCNMA1	KCNMA1	2.36849
ID_chr15_45389451_45390725	Intron (ENST00000561148.5/2628, intron 3 of 4)	-0.38524	0.563507	GATM				Intron (ENST00000561148.5/2628, intron 3 of 4)	-0.88979	0.000563885	GATM
ID_chr5_162406640_162409093	Distal Intergenic	-0.638949	0.000155484	LOC105377697				Distal Intergenic	-0.88968	8.85917e-11	LOC105377697
ID_chr1_217769005_217770916	Intron (ENST00000470448.5/128153, intron 7 of 7)	-1.42836	3.45613e-10	SPATA17-AS1				Intron (ENST00000470448.5/128153, intron 7 of 7)	-0.889226	0.00363606	SPATA17-AS1
ID_chr20_31665802_31668289	3' UTR	-1.74945	2.16078e-12	BCL2L1-AS1				3' UTR	-0.888942	1.38274e-19	BCL2L1-AS1
ID_chr19_13684973_13686324	Distal Intergenic	-0.667642	0.142454	YJU2B				Distal Intergenic	-0.888733	0.00034974	YJU2B
ID_chr11_93039154_93040576	Distal Intergenic	-1.05636	0.0219034	MTNR1B				Distal Intergenic	-0.888085	0.00107632	MTNR1B
ID_chr7_8913412_8914353	Distal Intergenic	-0.295896	0.653008	NXPH1				Distal Intergenic	-0.886893	0.056585	NXPH1
ID_chrX_21882564_21884652	3' UTR	-1.65452	6.76473e-08	YY2				3' UTR	-0.88688	2.47092e-08	YY2
ID_chr20_25318032_25319858	Promoter (<=1kb)	-0.770711	0.000372828	ABHD12	ABHD12	-0.512497		Promoter (<=1kb)	-0.886075	4.03246e-14	ABHD12	ABHD12	-0.512497
ID_chr15_81552938_81554714	Promoter (<=1kb)	-1.53815	2.17488e-05	LOC105370921				Promoter (<=1kb)	-0.885496	1.43188e-05	LOC105370921
ID_chr10_78944503_78946047	Exon (ENST00000428862.5/283050, exon 3 of 4)	-0.626526	0.133608	ZMIZ1-AS1				Exon (ENST00000428862.5/283050, exon 3 of 4)	-0.885366	0.000209142	ZMIZ1-AS1
ID_chr2_168900462_168901909	Promoter (<=1kb)	-1.68806	3.03254e-05	G6PC2				Promoter (<=1kb)	-0.885181	0.000147353	G6PC2
ID_chr8_18712692_18713831	Intron (ENST00000440756.4/23362, intron 9 of 15)	-1.26232	0.0104068	PSD3				Intron (ENST00000440756.4/23362, intron 9 of 15)	-0.884406	0.0222566	PSD3
ID_chr12_32181113_32182573	Intron (ENST00000652176.1/636, intron 1 of 9)	-0.744757	0.0839296	BICD1				Intron (ENST00000652176.1/636, intron 1 of 9)	-0.884235	0.00162755	BICD1
ID_chr1_103057452_103058810	Intron (ENST00000358392.6/1301, intron 4 of 66)	-0.739837	0.0851686	COL11A1				Intron (ENST00000358392.6/1301, intron 4 of 66)	-0.884028	0.0131811	COL11A1
ID_chr5_14277208_14278074	Intron (ENST00000344204.9/7204, intron 2 of 56)	-0.304466	0.632307	TRIO	TRIO	-0.29035		Intron (ENST00000344204.9/7204, intron 2 of 56)	-0.882722	0.0438111	TRIO	TRIO	-0.29035
ID_chr3_70811506_70812954	Distal Intergenic	-0.92288	1.75579e-05	FOXP1				Distal Intergenic	-0.882505	2.01714e-15	FOXP1
ID_chr6_155139626_155141604	Intron (ENST00000461783.7/26230, intron 7 of 28)	-0.19445	0.755096	TIAM2	TIAM2	1.55748		Intron (ENST00000461783.7/26230, intron 7 of 28)	-0.882397	1.28802e-07	TIAM2	TIAM2	1.55748
ID_chr1_5238417_5240545	Distal Intergenic	-0.597267	0.0298716	LINC02782				Distal Intergenic	-0.881791	1.66231e-09	LINC02782
ID_chr5_919028_920714	Promoter (2-3kb)	-1.07261	0.0112929	TRIP13				Promoter (2-3kb)	-0.881341	0.000933016	TRIP13
ID_chr3_139774282_139775458	Intron (ENST00000658348.1/100507291, intron 5 of 6)	-0.30879	0.630493	NMNAT3				Intron (ENST00000658348.1/100507291, intron 5 of 6)	-0.88113	1.60254e-05	NMNAT3
ID_chr21_16402718_16403485	Intron (ENST00000635845.1/388815, intron 5 of 5)	-0.259526	0.695823	MIR99AHG				Intron (ENST00000635845.1/388815, intron 5 of 5)	-0.880718	0.0221307	MIR99AHG
ID_chrX_123503812_123504902	Distal Intergenic	0.26305	0.666388	GRIA3				Distal Intergenic	-0.880455	0.00274583	GRIA3
ID_chr2_15576960_15578014	Distal Intergenic	-0.283911	0.70241	LOC105373440				Distal Intergenic	-0.880185	0.000166672	LOC105373440
ID_chr7_132436168_132438763	Intron (ENST00000321063.9/91584, intron 3 of 31)	-1.21257	1.3933e-06	PLXNA4	PLXNA4	3.48932		Intron (ENST00000321063.9/91584, intron 3 of 31)	-0.878665	2.21403e-17	PLXNA4	PLXNA4	3.48932
ID_chr6_105964096_105965600	Distal Intergenic	-0.834775	0.050692	PRDM1				Distal Intergenic	-0.878623	0.00939143	PRDM1
ID_chr6_37324789_37326208	Intron (ENST00000373491.3/55633, intron 12 of 12)	-0.737643	0.0677366	RNF8				Intron (ENST00000373491.3/55633, intron 12 of 12)	-0.878481	0.000851766	RNF8
ID_chr1_41436404_41437514	Distal Intergenic	-0.565558	0.129799	EDN2				Distal Intergenic	-0.878385	2.27393e-07	EDN2
ID_chr8_31765662_31766851	Intron (ENST00000519301.6/3084, intron 1 of 10)	-0.219823	0.662803	NRG1				Intron (ENST00000519301.6/3084, intron 1 of 10)	-0.878056	0.0294448	NRG1
ID_chr8_89342536_89343587	Distal Intergenic	-1.02341	0.0230124	LOC112268015				Distal Intergenic	-0.877995	0.000660904	LOC112268015
ID_chr4_94368135_94370171	Exon (ENST00000478069.1/ENST00000478069.1, exon 1 of 1)	-1.93775	6.05598e-18	HPGDS				Exon (ENST00000478069.1/ENST00000478069.1, exon 1 of 1)	-0.877618	4.52776e-11	HPGDS
ID_chr6_45053837_45055500	Intron (ENST00000475057.5/8464, intron 3 of 11)	-0.822713	0.059836	SUPT3H				Intron (ENST00000475057.5/8464, intron 3 of 11)	-0.876702	2.0243e-05	SUPT3H
ID_chr4_169017633_169018784	Distal Intergenic	-0.896769	0.0267009	CBR4				Distal Intergenic	-0.876231	0.000548231	CBR4
ID_chr9_118318356_118320200	Distal Intergenic	-0.951497	2.61271e-05	LOC102724929				Distal Intergenic	-0.875091	5.73594e-10	LOC102724929
ID_chr8_34397780_34398868	Distal Intergenic	-0.723241	0.0959515	LOC105379365				Distal Intergenic	-0.874797	0.00143945	LOC105379365
ID_chrX_46818672_46819852	Distal Intergenic	-0.373736	0.494798	RP2				Distal Intergenic	-0.874689	0.00169652	RP2
ID_chr5_173529328_173531049	Distal Intergenic	-1.47275	4.70488e-08	LINC02995				Distal Intergenic	-0.874523	2.051e-13	LINC02995
ID_chr10_111452674_111454015	Distal Intergenic	-0.706171	0.127207	ADRA2A	ADRA2A	4.31458		Distal Intergenic	-0.873956	0.000535768	ADRA2A	ADRA2A	4.31458
ID_chr13_59758448_59760122	Intron (ENST00000400324.9/81624, intron 27 of 27)	-1.5293	3.05466e-06	DIAPH3				Intron (ENST00000400324.9/81624, intron 27 of 27)	-0.870839	6.87032e-07	DIAPH3
ID_chr8_140856897_140857812	Intron (ENST00000522684.5/5747, intron 5 of 31)	-0.198131	0.758551	PTK2				Intron (ENST00000522684.5/5747, intron 5 of 31)	-0.870683	0.00474686	PTK2
ID_chr7_6946847_6948162	Distal Intergenic	-0.667494	0.0109751	MIR3683				Distal Intergenic	-0.870079	0.0295027	MIR3683
ID_chr10_62004931_62006367	Intron (ENST00000644638.1/84159, intron 4 of 4)	-0.982305	0.00147096	ARID5B	ARID5B	-0.42093		Intron (ENST00000644638.1/84159, intron 4 of 4)	-0.86974	2.88947e-06	ARID5B	ARID5B	-0.42093
ID_chr3_12944361_12946091	Intron (ENST00000613206.2/9922, intron 1 of 13)	-0.36077	0.473738	IQSEC1	IQSEC1	0.348996		Intron (ENST00000613206.2/9922, intron 1 of 13)	-0.869287	3.24774e-07	IQSEC1	IQSEC1	0.348996
ID_chr3_183262888_183263831	Promoter (1-2kb)	0.150654	0.845486	B3GNT5	B3GNT5	2.6737		Promoter (1-2kb)	-0.868994	0.0609648	B3GNT5	B3GNT5	2.6737
ID_chr18_23935640_23937354	Promoter (4-5kb)	-2.05843	2.24039e-10	LAMA3				Promoter (4-5kb)	-0.868902	3.71633e-07	LAMA3
ID_chr13_94085303_94087687	Intron (ENST00000377047.9/10082, intron 4 of 8)	-0.775135	0.00117706	GPC6-AS1				Intron (ENST00000377047.9/10082, intron 4 of 8)	-0.868341	7.4296e-10	GPC6-AS1
ID_chr7_78170684_78172558	Promoter (2-3kb)	-1.16528	0.00082072	MAGI2				Promoter (2-3kb)	-0.867872	2.77158e-06	MAGI2
ID_chr15_80535706_80537480	Intron (ENST00000303329.9/9915, intron 8 of 18)	-0.89385	0.00348479	ARNT2	ARNT2	-0.282283		Intron (ENST00000303329.9/9915, intron 8 of 18)	-0.867802	3.26342e-05	ARNT2	ARNT2	-0.282283
ID_chr18_213212_214892	Promoter (<=1kb)	-0.659176	0.160263	THOC1				Promoter (<=1kb)	-0.86772	2.78223e-05	THOC1
ID_chr4_60988484_60990370	Distal Intergenic	-1.22166	0.00415664	MIR548AG1				Distal Intergenic	-0.867554	8.07418e-05	MIR548AG1
ID_chr12_105539278_105540772	Distal Intergenic	-1.7342	5.68915e-07	CASC18				Distal Intergenic	-0.866952	5.58196e-06	CASC18
ID_chr13_49545544_49547158	Intron (ENST00000258646.3/55213, intron 7 of 10)	-0.328061	0.567168	RCBTB1				Intron (ENST00000258646.3/55213, intron 7 of 10)	-0.866943	1.29031e-06	RCBTB1
ID_chr4_43864507_43866710	Intron (ENST00000655512.1/ENST00000655512.1, intron 3 of 4)	-0.665146	0.101333	LOC105374438				Intron (ENST00000655512.1/ENST00000655512.1, intron 3 of 4)	-0.866522	1.25463e-05	LOC105374438
ID_chrX_132563417_132565233	Distal Intergenic	-1.53376	4.05785e-05	MBNL3				Distal Intergenic	-0.866148	1.80797e-07	MBNL3
ID_chr1_20840174_20841858	3' UTR	-1.13964	0.000723674	EIF4G3	EIF4G3	0.175095		3' UTR	-0.866054	1.62085e-05	EIF4G3	EIF4G3	0.175095
ID_chr3_118243921_118245655	Intron (ENST00000482142.5/105374060, intron 3 of 6)	-1.34579	5.16344e-13	LOC105374058				Intron (ENST00000482142.5/105374060, intron 3 of 6)	-0.864587	2.9255e-15	LOC105374058
ID_chr2_190249010_190251871	Promoter (<=1kb)	-1.7408	3.39422e-17	HIBCH	HIBCH	-0.396583		Promoter (<=1kb)	-0.864427	1.01749e-17	HIBCH	HIBCH	-0.396583
ID_chr3_187678830_187680031	Distal Intergenic	-0.528313	0.160402	SST				Distal Intergenic	-0.864382	0.0221324	SST
ID_chr4_149310308_149312056	Distal Intergenic	-0.530326	0.187657	LINC02355				Distal Intergenic	-0.864246	0.000127772	LINC02355
ID_chrX_39828519_39830838	Distal Intergenic	-0.761901	0.00581732	MIR1587				Distal Intergenic	-0.864111	1.4908e-06	MIR1587
ID_chrX_133965116_133966196	Intron (ENST00000370818.8/2719, intron 1 of 7)	-0.0470371	0.954967	GPC3				Intron (ENST00000370818.8/2719, intron 1 of 7)	-0.864055	0.000521814	GPC3
ID_chr3_148955275_148956331	Exon (ENST00000666418.1/107986045, exon 4 of 4)	0.276084	0.602373	LOC107986045				Exon (ENST00000666418.1/107986045, exon 4 of 4)	-0.863264	0.0616327	LOC107986045
ID_chrX_53004831_53005948	Distal Intergenic	-1.47887	0.0133874	FAM156A	FAM156A	0.426394		Distal Intergenic	-0.862773	0.00828504	FAM156A	FAM156A	0.426394
ID_chr4_152771576_152772394	Intron (ENST00000304337.3/201798, intron 1 of 1)	-1.15303	0.0283137	TIGD4				Intron (ENST00000304337.3/201798, intron 1 of 1)	-0.861539	0.0101329	TIGD4
ID_chr2_108556200_108557564	Intron (ENST00000544547.5/3987, intron 1 of 9)	-0.642393	0.0538069	LIMS1				Intron (ENST00000544547.5/3987, intron 1 of 9)	-0.860776	2.83901e-05	LIMS1
ID_chr11_103987600_103989172	Intron (ENST00000393158.7/80310, intron 3 of 6)	-0.858922	1.81376e-05	DDI1				Intron (ENST00000393158.7/80310, intron 3 of 6)	-0.860599	0.0142323	DDI1
ID_chr1_82061988_82063000	Distal Intergenic	-0.906987	0.0203945	ADGRL2	ADGRL2	-0.735004		Distal Intergenic	-0.86051	8.78882e-05	ADGRL2	ADGRL2	-0.735004
ID_chr7_124602841_124603760	Distal Intergenic	-0.716606	0.104545	GPR37				Distal Intergenic	-0.86031	0.0121457	GPR37
ID_chr17_16106218_16107287	Intron (ENST00000268712.8/9611, intron 19 of 45)	-0.734183	0.10269	NCOR1				Intron (ENST00000268712.8/9611, intron 19 of 45)	-0.860243	0.000239408	NCOR1
ID_chr3_16552892_16555498	Distal Intergenic	-1.14901	2.60316e-09	LINC00690				Distal Intergenic	-0.85941	6.2892e-12	LINC00690
ID_chr2_41004504_41005472	Distal Intergenic	-0.754099	0.0736138	LINC01794				Distal Intergenic	-0.859219	0.00247713	LINC01794
ID_chr19_16446514_16448045	Intron (ENST00000602022.5/58513, intron 1 of 22)	-1.72782	0.000527807	EPS15L1				Intron (ENST00000602022.5/58513, intron 1 of 22)	-0.858885	2.88947e-06	EPS15L1
ID_chr16_21611128_21613118	Promoter (<=1kb)	-1.29687	2.28506e-05	METTL9	METTL9	-0.719714		Promoter (<=1kb)	-0.858639	2.40213e-09	METTL9	METTL9	-0.719714
ID_chr11_127655828_127657320	Distal Intergenic	-1.29221	0.000128285	LINC02712				Distal Intergenic	-0.858628	1.06838e-05	LINC02712
ID_chr6_39387193_39389909	Intron (ENST00000458470.5/221458, intron 12 of 18)	-1.03011	3.9649e-06	KIF6				Intron (ENST00000458470.5/221458, intron 12 of 18)	-0.85784	1.05337e-11	KIF6
ID_chr9_124145649_124146536	Distal Intergenic	-0.330824	0.448138	NEK6	NEK6	0.191925		Distal Intergenic	-0.857765	0.0372834	NEK6	NEK6	0.191925
ID_chr12_44346167_44346842	Intron (ENST00000266534.8/84216, intron 6 of 7)	-0.334731	0.647976	TMEM117				Intron (ENST00000266534.8/84216, intron 6 of 7)	-0.857234	0.121665	TMEM117
ID_chr3_139892756_139894137	Distal Intergenic	-0.307258	0.427089	CLSTN2				Distal Intergenic	-0.856819	0.00192787	CLSTN2
ID_chr22_35803789_35806026	Promoter (3-4kb)	-0.839002	6.8033e-05	RBFOX2				Promoter (3-4kb)	-0.856655	2.34307e-08	RBFOX2
ID_chr2_200000521_200001367	Intron (ENST00000435773.2/79568, intron 3 of 4)	-0.714079	0.08083	MAIP1				Intron (ENST00000435773.2/79568, intron 3 of 4)	-0.856555	0.0210897	MAIP1
ID_chr10_62042669_62045079	Promoter (1-2kb)	-0.682933	6.30418e-05	ARID5B	ARID5B	-0.42093		Promoter (1-2kb)	-0.856335	1.77333e-16	ARID5B	ARID5B	-0.42093
ID_chrX_44392725_44393655	Distal Intergenic	-0.132133	0.869289	EFHC2				Distal Intergenic	-0.856315	0.0317212	EFHC2
ID_chr7_112502919_112503921	Distal Intergenic	-0.792276	0.0375557	LSMEM1				Distal Intergenic	-0.856258	0.00576866	LSMEM1
ID_chr2_172346076_172346675	Intron (ENST00000657632.1/107985960, intron 2 of 2)	-1.34374	0.0132858	LOC105373742				Intron (ENST00000657632.1/107985960, intron 2 of 2)	-0.855749	0.0433019	LOC105373742
ID_chr5_15044051_15045149	Distal Intergenic	0.166896	0.798273	LOC107986376				Distal Intergenic	-0.855743	0.0169492	LOC107986376
ID_chr5_24734836_24735999	Exon (ENST00000662665.1/ENST00000662665.1, exon 2 of 2)	-0.905082	0.0337624	CDH10				Exon (ENST00000662665.1/ENST00000662665.1, exon 2 of 2)	-0.85535	0.0027723	CDH10
ID_chr12_65327090_65328114	Promoter (<=1kb)	-0.634322	0.174632	MSRB3				Promoter (<=1kb)	-0.85494	0.0150431	MSRB3
ID_chr7_112497277_112498326	Distal Intergenic	-0.743401	0.125721	LSMEM1				Distal Intergenic	-0.854915	0.0522227	LSMEM1
ID_chrX_14800847_14802507	Distal Intergenic	-0.552776	0.19462	FANCB				Distal Intergenic	-0.85473	0.000277518	FANCB
ID_chr13_90068332_90069304	Exon (ENST00000647679.1/100874187, exon 5 of 7)	-0.816211	0.0300043	LINC00559				Exon (ENST00000647679.1/100874187, exon 5 of 7)	-0.853766	0.00385821	LINC00559
ID_chr8_128012236_128013285	Promoter (3-4kb)	-0.658854	0.0533261	MIR1206				Promoter (3-4kb)	-0.853591	0.00931455	MIR1206
ID_chr4_48137079_48138933	Promoter (2-3kb)	-1.16975	3.81979e-07	TEC				Promoter (2-3kb)	-0.853349	1.41017e-08	TEC
ID_chr1_25328899_25330880	3' UTR	-0.794839	0.0119818	RSRP1				3' UTR	-0.853268	2.91779e-07	RSRP1
ID_chr7_13508627_13509604	Intron (ENST00000639998.1/107986770, intron 5 of 7)	-0.400397	0.565	LOC105375161				Intron (ENST00000639998.1/107986770, intron 5 of 7)	-0.852217	0.0447261	LOC105375161
ID_chr1_172821042_172822190	Intron (ENST00000432694.2/ENST00000432694.2, intron 1 of 4)	-0.577162	0.0305684	FASLG				Intron (ENST00000432694.2/ENST00000432694.2, intron 1 of 4)	-0.852051	0.0477451	FASLG
ID_chr15_83960197_83961715	Exon (ENST00000567716.1/57188, exon 2 of 4)	-1.37555	5.85802e-05	ADAMTSL3				Exon (ENST00000567716.1/57188, exon 2 of 4)	-0.85175	4.8248e-08	ADAMTSL3
ID_chr1_194547135_194549571	Distal Intergenic	-1.54448	1.42182e-06	LINC01031				Distal Intergenic	-0.851508	7.18947e-07	LINC01031
ID_chr3_107589072_107590169	Intron (ENST00000415149.6/56987, intron 2 of 16)	-0.290535	0.678871	BBX				Intron (ENST00000415149.6/56987, intron 2 of 16)	-0.850459	0.00284183	BBX
ID_chr10_69213394_69214373	Distal Intergenic	-0.647947	0.302684	SUPV3L1				Distal Intergenic	-0.85027	0.0126214	SUPV3L1
ID_chr12_28206071_28207441	Intron (ENST00000540794.5/55297, intron 2 of 5)	-1.14194	6.96178e-05	CCDC91				Intron (ENST00000540794.5/55297, intron 2 of 5)	-0.850178	0.000673775	CCDC91
ID_chr6_149422580_149424389	Distal Intergenic	-0.934666	0.00185193	SUMO4				Distal Intergenic	-0.850142	3.96064e-05	SUMO4
ID_chr2_174602223_174604212	Promoter (4-5kb)	-0.495065	0.136767	WIPF1	WIPF1	-0.29045		Promoter (4-5kb)	-0.849869	1.98285e-06	WIPF1	WIPF1	-0.29045
ID_chr15_53879917_53881333	Distal Intergenic	-0.721449	0.0108735	UNC13C				Distal Intergenic	-0.849718	8.63259e-06	UNC13C
ID_chr14_55572223_55573312	Intron (ENST00000557267.1/3895, intron 1 of 1)	-0.310799	0.574552	KTN1-AS1				Intron (ENST00000557267.1/3895, intron 1 of 1)	-0.849717	0.0844766	KTN1-AS1
ID_chr6_153741312_153742599	Distal Intergenic	-0.292206	0.3891	OPRM1				Distal Intergenic	-0.8495	0.0116164	OPRM1
ID_chr5_124348515_124349400	Intron (ENST00000628324.2/103724389, intron 2 of 3)	0.0337042	0.966252	LOC101927397				Intron (ENST00000628324.2/103724389, intron 2 of 3)	-0.849476	0.0919468	LOC101927397
ID_chr2_156845434_156846917	Intron (ENST00000665531.1/ENST00000665531.1, intron 1 of 1)	-0.553674	0.0571911	LOC107985955				Intron (ENST00000665531.1/ENST00000665531.1, intron 1 of 1)	-0.849455	2.22404e-07	LOC107985955
ID_chr4_18137533_18139242	Distal Intergenic	-0.80292	0.00609302	LCORL				Distal Intergenic	-0.84939	2.1023e-07	LCORL
ID_chr3_102205974_102207154	Intron (ENST00000491959.5/131368, intron 2 of 17)	-1.66696	0.000905001	ZPLD1				Intron (ENST00000491959.5/131368, intron 2 of 17)	-0.849142	0.000357005	ZPLD1
ID_chr11_15742307_15743367	Intron (ENST00000663676.1/105376567, intron 1 of 7)	-0.0435014	0.959605	LOC105376567				Intron (ENST00000663676.1/105376567, intron 1 of 7)	-0.848268	0.0842412	LOC105376567
ID_chrX_151019360_151020297	Distal Intergenic	-0.819877	0.157719	HMGB3	HMGB3	-0.333067		Distal Intergenic	-0.848006	0.0444604	HMGB3	HMGB3	-0.333067
ID_chr1_162187402_162188615	Intron (ENST00000361897.10/9722, intron 2 of 9)	-0.207509	0.769864	LOC105371475				Intron (ENST00000361897.10/9722, intron 2 of 9)	-0.847994	0.00147051	LOC105371475
ID_chr6_106940449_106941891	Distal Intergenic	-0.395548	0.23892	CD24				Distal Intergenic	-0.846956	8.13178e-06	CD24
ID_chr9_31048054_31049382	Distal Intergenic	-0.567217	0.157045	LINC01243				Distal Intergenic	-0.846889	0.00091233	LINC01243
ID_chr6_114444274_114445715	Promoter (3-4kb)	-0.945467	0.00681958	LOC107986638				Promoter (3-4kb)	-0.846593	0.00894652	LOC107986638
ID_chr13_99004345_99006186	Intron (ENST00000448493.7/23348, intron 1 of 52)	-0.861743	0.0240318	DOCK9	DOCK9	-0.6012		Intron (ENST00000448493.7/23348, intron 1 of 52)	-0.846313	0.000471527	DOCK9	DOCK9	-0.6012
ID_chr21_26715057_26717296	Distal Intergenic	-0.378078	0.392338	ADAMTS1	ADAMTS1	1.05749		Distal Intergenic	-0.846183	0.00108145	ADAMTS1	ADAMTS1	1.05749
ID_chr17_67218026_67219825	5' UTR	-1.22473	1.34857e-05	HELZ				5' UTR	-0.846144	1.29661e-06	HELZ
ID_chr8_59423349_59424438	Distal Intergenic	-0.195974	0.764859	LOC105375860				Distal Intergenic	-0.846094	0.00174315	LOC105375860
ID_chr5_125050693_125051379	Intron (ENST00000647105.1/101927421, intron 2 of 6)	0.673936	0.293455	LOC101927421				Intron (ENST00000647105.1/101927421, intron 2 of 6)	-0.845509	0.113755	LOC101927421
ID_chr8_102599636_102602066	Distal Intergenic	-1.02325	0.000609595	ODF1				Distal Intergenic	-0.844958	1.93326e-15	ODF1
ID_chr5_15633963_15636414	Intron (ENST00000504595.2/23194, intron 2 of 3)	-1.72076	3.24509e-22	CTD-2350J17.1				Intron (ENST00000504595.2/23194, intron 2 of 3)	-0.844798	9.02278e-12	CTD-2350J17.1
ID_chr4_24405109_24406596	Distal Intergenic	-0.00281171	0.996104	PPARGC1A				Distal Intergenic	-0.844446	3.03467e-06	PPARGC1A
ID_chr5_35881422_35882670	Distal Intergenic	-0.621261	0.259355	IL7R	IL7R	2.68475		Distal Intergenic	-0.844363	0.000613877	IL7R	IL7R	2.68475
ID_chr8_10560405_10562099	Distal Intergenic	-1.00733	0.000230666	PRSS55				Distal Intergenic	-0.84394	1.93808e-07	PRSS55
ID_chr13_37242722_37245135	Distal Intergenic	-1.412	6.41044e-07	CSNK1A1L				Distal Intergenic	-0.843701	1.30062e-14	CSNK1A1L
ID_chr5_79106676_79108008	Promoter (3-4kb)	-0.947032	0.00185295	BHMT				Promoter (3-4kb)	-0.843614	0.00387693	BHMT
ID_chr2_77589308_77590204	Promoter (2-3kb)	-0.501299	0.353054	LRRTM4				Promoter (2-3kb)	-0.842384	0.047922	LRRTM4
ID_chr9_77990422_77991268	Intron (ENST00000286548.9/2776, intron 1 of 6)	-0.909838	0.0520844	GNAQ				Intron (ENST00000286548.9/2776, intron 1 of 6)	-0.841191	0.0257123	GNAQ
ID_chr8_31592529_31594759	Distal Intergenic	-1.01731	3.22295e-10	NRG1				Distal Intergenic	-0.840677	2.6512e-12	NRG1
ID_chr15_79804405_79805425	Distal Intergenic	-0.851124	0.00494351	MTHFS	MTHFS	-0.588426		Distal Intergenic	-0.840527	0.033386	MTHFS	MTHFS	-0.588426
ID_chr15_75964895_75967170	Intron (ENST00000566417.5/145957, intron 3 of 6)	-1.02374	0.000210653	NRG4				Intron (ENST00000566417.5/145957, intron 3 of 6)	-0.840224	7.73029e-09	NRG4
ID_chr3_16836117_16837972	Intron (ENST00000460467.1/23228, intron 1 of 2)	-0.167475	0.732168	PLCL2				Intron (ENST00000460467.1/23228, intron 1 of 2)	-0.840113	0.000545664	PLCL2
ID_chr3_155597896_155599740	Intron (ENST00000494598.5/23007, intron 1 of 21)	-0.953763	0.000299143	PLCH1				Intron (ENST00000494598.5/23007, intron 1 of 21)	-0.839837	8.02418e-05	PLCH1
ID_chr5_67353119_67354800	Distal Intergenic	-0.201171	0.672471	LINC02997				Distal Intergenic	-0.839593	4.75991e-05	LINC02997
ID_chr3_141305074_141306047	3' UTR	-0.42396	0.422355	PXYLP1	PXYLP1	0.88873		3' UTR	-0.838979	0.0235175	PXYLP1	PXYLP1	0.88873
ID_chr3_43400495_43402161	Intron (ENST00000468628.2/54861, intron 2 of 2)	-1.09201	0.0019912	SNRK-AS1				Intron (ENST00000468628.2/54861, intron 2 of 2)	-0.838929	3.95768e-05	SNRK-AS1
ID_chr2_233901425_233902260	Distal Intergenic	-1.21521	0.0123699	TRPM8	TRPM8	1.13165		Distal Intergenic	-0.838249	0.00941838	TRPM8	TRPM8	1.13165
ID_chr7_38033826_38035716	Distal Intergenic	-0.208538	0.381119	SFRP4				Distal Intergenic	-0.838067	0.00101579	SFRP4
ID_chr7_52282890_52284117	Distal Intergenic	-1.26935	0.00423154	POM121L12				Distal Intergenic	-0.837864	0.00115455	POM121L12
ID_chr17_35971734_35972875	Distal Intergenic	-1.06426	0.0190583	CCL16				Distal Intergenic	-0.837826	0.00728109	CCL16
ID_chr8_2885696_2886579	Distal Intergenic	-0.600071	0.305557	LOC105377785				Distal Intergenic	-0.837561	0.0582646	LOC105377785
ID_chr13_51314699_51318592	Distal Intergenic	-1.54522	5.63934e-18	SERPINE3				Distal Intergenic	-0.836938	4.99396e-22	SERPINE3
ID_chr9_114605716_114607490	Promoter (3-4kb)	-1.00744	0.00217088	TMEM268	TMEM268	-0.41038		Promoter (3-4kb)	-0.836531	5.20579e-05	TMEM268	TMEM268	-0.41038
ID_chr1_90761678_90765137	Distal Intergenic	-0.904853	1.04446e-05	LINC02609				Distal Intergenic	-0.835823	5.74736e-15	LINC02609
ID_chr6_133410021_133412047	Intron (ENST00000452339.6/2070, intron 4 of 18)	-0.767074	0.00586387	EYA4	EYA4	0.257512		Intron (ENST00000452339.6/2070, intron 4 of 18)	-0.835241	1.15711e-05	EYA4	EYA4	0.257512
ID_chr21_23935586_23936407	Distal Intergenic	-1.09918	0.0794167	LOC105372750				Distal Intergenic	-0.834529	0.0303769	LOC105372750
ID_chr5_156351986_156353027	Intron (ENST00000517913.5/6444, intron 5 of 9)	-0.582637	0.137234	SGCD	SGCD	-0.517075		Intron (ENST00000517913.5/6444, intron 5 of 9)	-0.834077	0.0179428	SGCD	SGCD	-0.517075
ID_chr5_151953281_151955794	Promoter (3-4kb)	-1.75493	3.09002e-16	LINC01933				Promoter (3-4kb)	-0.834058	5.38261e-10	LINC01933
ID_chr15_31157424_31158734	Promoter (2-3kb)	-1.56126	0.000596466	TRPM1	TRPM1	-2.01642		Promoter (2-3kb)	-0.833823	3.87698e-05	TRPM1	TRPM1	-2.01642
ID_chr4_127162383_127163694	Intron (ENST00000504050.5/102724210, intron 5 of 5)	-0.456473	0.320334	LOC102724210				Intron (ENST00000504050.5/102724210, intron 5 of 5)	-0.833751	0.000462012	LOC102724210
ID_chr10_26866428_26868289	Distal Intergenic	-0.968484	0.0139519	ABI1	ABI1	-0.477523		Distal Intergenic	-0.833177	3.85487e-05	ABI1	ABI1	-0.477523
ID_chr2_217025774_217027136	Distal Intergenic	-0.263204	0.591368	LOC105373873				Distal Intergenic	-0.832863	0.0188304	LOC105373873
ID_chr8_50635328_50637519	Intron (ENST00000518864.5/54212, intron 14 of 19)	-0.884823	5.6763e-06	SNTG1	SNTG1	-2.14346		Intron (ENST00000518864.5/54212, intron 14 of 19)	-0.832633	4.44677e-10	SNTG1	SNTG1	-2.14346
ID_chr3_63024421_63025119	Intron (ENST00000475886.5/285401, intron 4 of 6)	-0.664941	0.0283698	LINC00698				Intron (ENST00000475886.5/285401, intron 4 of 6)	-0.831882	0.00418266	LINC00698
ID_chr19_57828763_57830676	Promoter (<=1kb)	-1.19854	8.37536e-05	ZNF587B				Promoter (<=1kb)	-0.831785	4.52657e-08	ZNF587B
ID_chr19_42167515_42169390	Intron (ENST00000524801.6/5452, intron 1 of 6)	-1.43045	0.0026159	POU2F2	POU2F2	2.67143		Intron (ENST00000524801.6/5452, intron 1 of 6)	-0.83131	2.44912e-08	POU2F2	POU2F2	2.67143
ID_chr11_60388505_60390413	Promoter (<=1kb)	-1.60118	7.07179e-07	MS4A7				Promoter (<=1kb)	-0.83119	3.42682e-11	MS4A7
ID_chr7_125927091_125928228	Intron (ENST00000411856.1/ENST00000411856.1, intron 4 of 4)	-0.429441	0.353332	LOC100506664				Intron (ENST00000411856.1/ENST00000411856.1, intron 4 of 4)	-0.830833	0.0100935	LOC100506664
ID_chr3_48177826_48178751	Promoter (3-4kb)	-0.921183	0.0512439	CDC25A				Promoter (3-4kb)	-0.830819	0.11666	CDC25A
ID_chr9_123677441_123679220	Intron (ENST00000473039.5/57706, intron 4 of 17)	-1.08249	0.0252914	DENND1A	DENND1A	-0.284263		Intron (ENST00000473039.5/57706, intron 4 of 17)	-0.829929	0.000110304	DENND1A	DENND1A	-0.284263
ID_chr2_158060052_158062243	Intron (ENST00000605860.5/151531, intron 3 of 9)	-1.18774	1.34844e-10	UPP2				Intron (ENST00000605860.5/151531, intron 3 of 9)	-0.829046	1.08873e-11	UPP2
ID_chr1_217505865_217507653	Intron (ENST00000366935.8/55105, intron 6 of 9)	-1.1938	1.45942e-06	GPATCH2				Intron (ENST00000366935.8/55105, intron 6 of 9)	-0.828873	8.60595e-10	GPATCH2
ID_chr8_135439948_135441176	Distal Intergenic	-1.09387	0.000781275	LOC101927872				Distal Intergenic	-0.828865	3.20523e-05	LOC101927872
ID_chr4_55614859_55615627	Intron (ENST00000511469.5/10874, intron 2 of 8)	-0.466447	0.225314	NMU				Intron (ENST00000511469.5/10874, intron 2 of 8)	-0.828784	0.0185698	NMU
ID_chr2_29416596_29418843	Intron (ENST00000389048.8/238, intron 4 of 28)	-1.60238	1.35564e-15	LOC101929386				Intron (ENST00000389048.8/238, intron 4 of 28)	-0.827793	3.93702e-12	LOC101929386
ID_chr6_145244453_145245823	Distal Intergenic	-0.908132	0.00813797	EPM2A				Distal Intergenic	-0.82747	0.00205797	EPM2A
ID_chr5_72084509_72086011	Distal Intergenic	-0.294704	0.550745	LOC105379028				Distal Intergenic	-0.827427	0.00238368	LOC105379028
ID_chr11_44225939_44227282	Promoter (3-4kb)	-0.637128	0.0488215	EXT2	EXT2	0.439287		Promoter (3-4kb)	-0.827074	0.000146858	EXT2	EXT2	0.439287
ID_chr1_46187982_46189380	Promoter (<=1kb)	-1.46947	1.05004e-05	POMGNT1				Promoter (<=1kb)	-0.826974	3.41062e-05	POMGNT1
ID_chr5_87997077_87998327	Intron (ENST00000668454.1/ENST00000668454.1, intron 2 of 3)	-0.526748	0.183944	TMEM161B				Intron (ENST00000668454.1/ENST00000668454.1, intron 2 of 3)	-0.826821	0.000184351	TMEM161B
ID_chr3_116004922_116006204	Intron (ENST00000539563.5/4045, intron 2 of 5)	0.0763949	0.90511	LSAMP				Intron (ENST00000539563.5/4045, intron 2 of 5)	-0.82679	0.0122989	LSAMP
ID_chr2_134770859_134772237	Intron (ENST00000392929.6/100129961, intron 3 of 3)	-0.56604	0.172866	TMEM163				Intron (ENST00000392929.6/100129961, intron 3 of 3)	-0.826711	2.34892e-06	TMEM163
ID_chr4_30068035_30068836	Distal Intergenic	-0.39271	0.558873	PCDH7	PCDH7	-0.271294		Distal Intergenic	-0.826632	0.130415	PCDH7	PCDH7	-0.271294
ID_chr16_55351136_55352640	Distal Intergenic	-0.457556	0.311111	IRX6				Distal Intergenic	-0.826503	0.00212811	IRX6
ID_chr12_100823466_100825007	Intron (ENST00000549155.6/121601, intron 3 of 10)	-0.471884	0.251419	ANO4	ANO4	0.643684		Intron (ENST00000549155.6/121601, intron 3 of 10)	-0.825948	1.36605e-05	ANO4	ANO4	0.643684
ID_chr3_46432726_46433943	Distal Intergenic	-0.992742	0.032008	LTF				Distal Intergenic	-0.825921	0.0121467	LTF
ID_chr11_100739196_100741023	Promoter (<=1kb)	-0.691589	0.0154994	ARHGAP42				Promoter (<=1kb)	-0.825848	3.46902e-05	ARHGAP42
ID_chr1_63247779_63248689	Intron (ENST00000666431.1/199899, intron 2 of 10)	-1.04426	0.0432049	LINC00466				Intron (ENST00000666431.1/199899, intron 2 of 10)	-0.82577	0.0267018	LINC00466
ID_chr4_58144372_58146407	Distal Intergenic	-1.48965	0.00064804	LOC105377670				Distal Intergenic	-0.825667	7.62813e-05	LOC105377670
ID_chr4_122672087_122674256	Intron (ENST00000417927.1/100996941, intron 10 of 10)	-0.986831	0.000147838	BBS12	BBS12	0.570524		Intron (ENST00000417927.1/100996941, intron 10 of 10)	-0.825194	2.94428e-07	BBS12	BBS12	0.570524
ID_chr1_63033699_63035295	Distal Intergenic	-1.08989	0.00262609	LINC01739				Distal Intergenic	-0.824955	0.00991114	LINC01739
ID_chr3_193129740_193131412	Distal Intergenic	-1.22052	0.00373867	PLAAT1				Distal Intergenic	-0.824526	1.6653e-05	PLAAT1
ID_chr2_222264353_222265578	Exon (ENST00000644490.1/5077, exon 3 of 3)	-0.447587	0.261796	PAX3	PAX3	-0.304816		Exon (ENST00000644490.1/5077, exon 3 of 3)	-0.824357	0.000446381	PAX3	PAX3	-0.304816
ID_chr10_25101409_25103604	Intron (ENST00000648191.1/101929025, intron 3 of 4)	-1.15753	0.000222693	LINC01516				Intron (ENST00000648191.1/101929025, intron 3 of 4)	-0.823735	1.27503e-05	LINC01516
ID_chr18_26514233_26515434	Intron (ENST00000580059.7/284252, intron 1 of 4)	-0.493955	0.282732	KCTD1	KCTD1	-0.321768		Intron (ENST00000580059.7/284252, intron 1 of 4)	-0.823656	0.00835492	KCTD1	KCTD1	-0.321768
ID_chr7_10189489_10191099	Distal Intergenic	-0.624211	0.0171644	LOC105375150				Distal Intergenic	-0.823622	2.1776e-05	LOC105375150
ID_chr2_118670938_118673418	Distal Intergenic	-0.203938	0.658935	EN1				Distal Intergenic	-0.823617	0.000318974	EN1
ID_chr9_116646380_116647564	Intron (ENST00000313400.9/23245, intron 17 of 22)	-0.371066	0.570009	ASTN2	ASTN2	2.01857		Intron (ENST00000313400.9/23245, intron 17 of 22)	-0.82334	0.0332633	ASTN2	ASTN2	2.01857
ID_chr1_60279640_60282130	Distal Intergenic	-0.264584	0.409875	LOC107984963				Distal Intergenic	-0.823119	1.12469e-06	LOC107984963
ID_chr12_87755377_87756779	Distal Intergenic	-0.11923	0.882522	MKRN9P				Distal Intergenic	-0.822833	0.00418238	MKRN9P
ID_chr1_56441573_56442761	Intron (ENST00000641494.1/8613, intron 3 of 5)	-0.575673	0.0991099	LINC01767				Intron (ENST00000641494.1/8613, intron 3 of 5)	-0.82283	5.20611e-05	LINC01767
ID_chr5_148373794_148375535	Intron (ENST00000667608.1/102546294, intron 2 of 4)	-0.424594	0.192449	FBXO38-DT				Intron (ENST00000667608.1/102546294, intron 2 of 4)	-0.82233	8.16852e-06	FBXO38-DT
ID_chr1_85526921_85527724	Intron (ENST00000426972.8/23576, intron 1 of 6)	-0.211033	0.766566	LOC107985054				Intron (ENST00000426972.8/23576, intron 1 of 6)	-0.821906	0.0630107	LOC107985054
ID_chr1_182054244_182055156	3' UTR	-0.362102	0.634628	ZNF648				3' UTR	-0.821712	0.0030051	ZNF648
ID_chr16_68299550_68302522	Promoter (1-2kb)	-1.47571	2.46129e-11	SLC7A6OS	SLC7A6OS	-0.600632		Promoter (1-2kb)	-0.821143	3.66214e-14	SLC7A6OS	SLC7A6OS	-0.600632
ID_chr1_66326324_66327364	Promoter (3-4kb)	-0.598835	0.218025	PDE4B				Promoter (3-4kb)	-0.82066	0.00773344	PDE4B
ID_chr7_123716927_123721083	Intron (ENST00000223023.5/8976, intron 1 of 10)	-1.72132	2.28591e-33	WASL	WASL	-0.19435		Intron (ENST00000223023.5/8976, intron 1 of 10)	-0.820096	3.42469e-21	WASL	WASL	-0.19435
ID_chr1_76686238_76689043	Distal Intergenic	-1.24965	1.04397e-18	LINC02567				Distal Intergenic	-0.819782	8.73963e-13	LINC02567
ID_chr2_151028775_151030097	Intron (ENST00000409243.1/105373686, intron 4 of 4)	-1.03462	0.00473345	LOC105373686				Intron (ENST00000409243.1/105373686, intron 4 of 4)	-0.819447	0.00207435	LOC105373686
ID_chr13_65866544_65867898	Promoter (<=1kb)	-1.09988	0.00112753	LINC01052				Promoter (<=1kb)	-0.819193	0.00581285	LINC01052
ID_chr3_24185519_24186529	Intron (ENST00000685715.1/101927854, intron 3 of 3)	-0.189651	0.837257	THRB				Intron (ENST00000685715.1/101927854, intron 3 of 3)	-0.818639	0.0611855	THRB
ID_chr13_97502784_97504199	Distal Intergenic	-0.820292	0.10274	RAP2A	RAP2A	0.255507		Distal Intergenic	-0.818115	0.000851593	RAP2A	RAP2A	0.255507
ID_chr6_90599121_90599966	Distal Intergenic	-0.891448	0.0552053	MAP3K7				Distal Intergenic	-0.817503	0.0407785	MAP3K7
ID_chrX_149455909_149457581	Distal Intergenic	-0.450273	0.249088	LOC122319696				Distal Intergenic	-0.817335	7.07926e-06	LOC122319696
ID_chr5_31732852_31734228	Intron (ENST00000438447.2/23037, intron 1 of 24)	-0.885992	0.0344551	PDZD2	PDZD2	6.12763		Intron (ENST00000438447.2/23037, intron 1 of 24)	-0.817008	3.81118e-06	PDZD2	PDZD2	6.12763
ID_chr1_119858310_119860185	Distal Intergenic	-0.47197	0.150582	NBPF7P				Distal Intergenic	-0.817005	4.51193e-08	NBPF7P
ID_chr5_107592250_107593952	Intron (ENST00000333274.11/1946, intron 1 of 4)	-0.649645	0.0600533	EFNA5				Intron (ENST00000333274.11/1946, intron 1 of 4)	-0.816883	0.000137606	EFNA5
ID_chr5_118398609_118400063	Intron (ENST00000660173.1/101927280, intron 5 of 6)	-0.240412	0.597224	LINC02208				Intron (ENST00000660173.1/101927280, intron 5 of 6)	-0.816582	0.00486085	LINC02208
ID_chr6_114287007_114289192	Intron (ENST00000519104.5/101927768, intron 9 of 9)	-0.301638	0.501664	LOC107986638				Intron (ENST00000519104.5/101927768, intron 9 of 9)	-0.816068	0.00253639	LOC107986638
ID_chr21_16719522_16720880	Distal Intergenic	-0.40129	0.275638	MIR99AHG				Distal Intergenic	-0.814981	1.01435e-08	MIR99AHG
ID_chr1_226889456_226890768	Promoter (<=1kb)	-1.47249	0.000525264	PSEN2				Promoter (<=1kb)	-0.814193	4.1826e-07	PSEN2
ID_chr1_167799480_167801124	Distal Intergenic	-0.595186	0.0502339	MPZL1				Distal Intergenic	-0.813882	2.78453e-05	MPZL1
ID_chr5_30856379_30858039	Distal Intergenic	-1.1859	3.23858e-06	CDH6				Distal Intergenic	-0.813709	0.000706515	CDH6
ID_chr11_78351920_78353075	Intron (ENST00000534168.1/ENST00000534168.1, intron 1 of 1)	-1.13421	0.00173714	GAB2	GAB2	-0.825781		Intron (ENST00000534168.1/ENST00000534168.1, intron 1 of 1)	-0.813561	0.000547391	GAB2	GAB2	-0.825781
ID_chr14_24994420_24996344	5' UTR	-1.51663	6.78658e-09	STXBP6	STXBP6	0.393723		5' UTR	-0.813469	5.07585e-08	STXBP6	STXBP6	0.393723
ID_chr10_60797262_60798910	Distal Intergenic	-1.64932	4.50243e-06	CDK1	CDK1	-0.378241		Distal Intergenic	-0.813383	0.000367875	CDK1	CDK1	-0.378241
ID_chr3_153234739_153235983	Distal Intergenic	-0.413204	0.417845	RAP2B	RAP2B	-0.679392		Distal Intergenic	-0.812399	0.000244894	RAP2B	RAP2B	-0.679392
ID_chr20_39357459_39361079	Distal Intergenic	-1.16618	2.8574e-11	LINC01734				Distal Intergenic	-0.812047	4.30367e-18	LINC01734
ID_chr2_133879858_133881691	Distal Intergenic	-1.07928	1.91767e-05	MGAT5				Distal Intergenic	-0.811923	2.67256e-07	MGAT5
ID_chr3_105943335_105944994	Distal Intergenic	-1.39295	4.59717e-05	CBLB				Distal Intergenic	-0.811922	0.000618585	CBLB
ID_chr12_105219073_105220500	Promoter (1-2kb)	-0.771125	0.0507399	APPL2	APPL2	-0.479058		Promoter (1-2kb)	-0.811399	0.00234935	APPL2	APPL2	-0.479058
ID_chr1_68795602_68797928	Intron (ENST00000643361.1/ENST00000643361.1, intron 2 of 6)	-1.14182	0.00269195	LOC105378787				Intron (ENST00000643361.1/ENST00000643361.1, intron 2 of 6)	-0.810625	2.35218e-05	LOC105378787
ID_chr6_136970210_136971955	Distal Intergenic	-1.429	7.18511e-09	NHEG1				Distal Intergenic	-0.810552	0.000484362	NHEG1
ID_chrX_149512010_149512829	Intron (ENST00000651111.1/3423, intron 8 of 13)	-0.281382	0.7378	IDS	IDS	-0.353321		Intron (ENST00000651111.1/3423, intron 8 of 13)	-0.81032	0.143055	IDS	IDS	-0.353321
ID_chr2_28903702_28907161	Promoter (<=1kb)	-1.13878	0.000373827	WDR43				Promoter (<=1kb)	-0.810175	7.4923e-10	WDR43
ID_chr16_86519871_86522011	Exon (ENST00000602739.1/ENST00000602739.1, exon 1 of 1)	-0.403744	0.255593	FOXF1	FOXF1	3.64308		Exon (ENST00000602739.1/ENST00000602739.1, exon 1 of 1)	-0.809935	1.03162e-06	FOXF1	FOXF1	3.64308
ID_chr2_34525891_34527477	Intron (ENST00000650021.1/104355288, intron 4 of 6)	-1.19302	2.66603e-06	LINC01320				Intron (ENST00000650021.1/104355288, intron 4 of 6)	-0.809935	0.000280284	LINC01320
ID_chr5_34597114_34599608	Distal Intergenic	-0.880235	0.00275956	RAI14	RAI14	-0.348739		Distal Intergenic	-0.809838	4.6252e-05	RAI14	RAI14	-0.348739
ID_chr3_178057335_178060124	Intron (ENST00000651726.1/ENST00000651726.1, intron 1 of 3)	-0.980028	3.65298e-18	KCNMB2				Intron (ENST00000651726.1/ENST00000651726.1, intron 1 of 3)	-0.809376	1.99262e-09	KCNMB2
ID_chr16_10648080_10649265	Intron (ENST00000574923.1/146279, intron 1 of 2)	-0.735462	0.0671071	TEKT5				Intron (ENST00000574923.1/146279, intron 1 of 2)	-0.808816	0.00109128	TEKT5
ID_chr12_53247044_53248740	Promoter (2-3kb)	-1.05156	0.00088307	MFSD5				Promoter (2-3kb)	-0.808758	7.6713e-07	MFSD5
ID_chr6_158213958_158215168	Distal Intergenic	0.112689	0.860759	TULP4				Distal Intergenic	-0.808536	0.0221229	TULP4
ID_chr8_46904410_46905962	Intron (ENST00000659403.1/497634, intron 2 of 2)	-0.663569	0.12729	LOC105375814				Intron (ENST00000659403.1/497634, intron 2 of 2)	-0.807882	0.0261666	LOC105375814
ID_chr5_79456889_79457755	Exon (ENST00000334082.11/9456, exon 2 of 9)	-0.848999	0.0777046	HOMER1				Exon (ENST00000334082.11/9456, exon 2 of 9)	-0.807557	0.0852332	HOMER1
ID_chr4_87955776_87957993	Distal Intergenic	-0.563511	0.0530904	SPP1	SPP1	1.20758		Distal Intergenic	-0.807426	1.02694e-07	SPP1	SPP1	1.20758
ID_chr1_104229158_104230754	Distal Intergenic	-0.495367	0.162344	LOC100129138				Distal Intergenic	-0.806976	0.000253239	LOC100129138
ID_chr3_133531938_133532634	Distal Intergenic	-0.96761	0.0200154	CDV3				Distal Intergenic	-0.806648	0.0661584	CDV3
ID_chr4_175757346_175758761	Intron (ENST00000280187.11/2823, intron 2 of 7)	-0.854755	0.000592087	GPM6A				Intron (ENST00000280187.11/2823, intron 2 of 7)	-0.806372	0.0586697	GPM6A
ID_chr16_48164637_48166892	Promoter (<=1kb)	-0.662123	0.0297582	ABCC11				Promoter (<=1kb)	-0.806288	1.20926e-06	ABCC11
ID_chr8_78931480_78933236	Intron (ENST00000649603.1/105375914, intron 1 of 5)	-0.823247	0.00999354	LINC02605				Intron (ENST00000649603.1/105375914, intron 1 of 5)	-0.806151	0.000118521	LINC02605
ID_chr8_76839643_76841100	Intron (ENST00000651372.2/79776, intron 5 of 10)	-0.0229702	0.967283	ZFHX4	ZFHX4	3.08527		Intron (ENST00000651372.2/79776, intron 5 of 10)	-0.806131	0.00431072	ZFHX4	ZFHX4	3.08527
ID_chr1_54792502_54795531	Promoter (4-5kb)	-1.26855	1.59146e-11	TTC22				Promoter (4-5kb)	-0.805805	4.10624e-11	TTC22
ID_chr7_91777906_91780303	Intron (ENST00000454222.5/7978, intron 3 of 4)	-0.655954	0.00419834	MTERF1				Intron (ENST00000454222.5/7978, intron 3 of 4)	-0.805302	1.55818e-09	MTERF1
ID_chr4_83946897_83948929	Intron (ENST00000513489.5/101928978, intron 3 of 5)	-1.39171	3.07956e-10	LINC02994				Intron (ENST00000513489.5/101928978, intron 3 of 5)	-0.805174	2.13807e-10	LINC02994
ID_chr6_47780216_47781337	Promoter (<=1kb)	-0.0874534	0.914041	OPN5				Promoter (<=1kb)	-0.804988	0.0110232	OPN5
ID_chr17_39639286_39640336	Promoter (1-2kb)	-0.801405	0.0181908	STARD3				Promoter (1-2kb)	-0.804875	0.00225872	STARD3
ID_chr11_19402032_19403541	Intron (ENST00000360655.8/89797, intron 1 of 37)	-2.18282	2.42042e-08	NAV2	NAV2	0.32509		Intron (ENST00000360655.8/89797, intron 1 of 37)	-0.804832	0.000304031	NAV2	NAV2	0.32509
ID_chr17_58376638_58378102	Intron (ENST00000583841.1/100506779, intron 1 of 2)	-0.82136	0.00839767	RNF43				Intron (ENST00000583841.1/100506779, intron 1 of 2)	-0.803904	1.32147e-06	RNF43
ID_chr18_25322044_25323461	Promoter (<=1kb)	-0.248627	0.622192	ZNF521				Promoter (<=1kb)	-0.803612	0.000903368	ZNF521
ID_chr15_69720998_69722258	Intron (ENST00000647319.1/104472713, intron 7 of 11)	-0.429795	0.309467	PCAT29				Intron (ENST00000647319.1/104472713, intron 7 of 11)	-0.803518	0.000776812	PCAT29
ID_chr12_96485254_96486648	Promoter (2-3kb)	-0.589981	0.243466	CFAP54				Promoter (2-3kb)	-0.803508	0.0084449	CFAP54
ID_chr12_15278437_15280788	Intron (ENST00000393736.3/105369673, intron 2 of 3)	-0.819543	7.79627e-06	PTPRO				Intron (ENST00000393736.3/105369673, intron 2 of 3)	-0.803035	5.03044e-08	PTPRO
ID_chr13_99617302_99619820	Intron (ENST00000376355.7/171425, intron 1 of 7)	-0.979494	0.00155577	CLYBL				Intron (ENST00000376355.7/171425, intron 1 of 7)	-0.802908	2.30393e-09	CLYBL
ID_chr9_5589586_5590554	Intron (ENST00000661858.1/ENST00000661858.1, intron 1 of 2)	-1.15239	0.0310428	RIC1				Intron (ENST00000661858.1/ENST00000661858.1, intron 1 of 2)	-0.802663	0.0902429	RIC1
ID_chr10_22647270_22649479	Intron (ENST00000376573.9/5305, intron 1 of 9)	-0.969289	0.000238072	PIP4K2A				Intron (ENST00000376573.9/5305, intron 1 of 9)	-0.801948	2.94055e-07	PIP4K2A
ID_chr5_116636573_116638449	Distal Intergenic	-0.560298	0.029235	SEMA6A-AS2				Distal Intergenic	-0.801699	0.00104183	SEMA6A-AS2
ID_chr11_121692008_121693166	Intron (ENST00000652518.1/107984402, intron 1 of 6)	-0.0518009	0.955508	LOC107984402				Intron (ENST00000652518.1/107984402, intron 1 of 6)	-0.801362	0.0136704	LOC107984402
ID_chr8_98210152_98212996	Promoter (4-5kb)	-0.494281	0.0759375	NIPAL2				Promoter (4-5kb)	-0.801335	2.2956e-07	NIPAL2
ID_chr4_124559524_124560474	Promoter (1-2kb)	-0.805945	0.0954594	LINC02516				Promoter (1-2kb)	-0.801293	0.0056471	LINC02516
ID_chr1_39258297_39259193	Exon (ENST00000688212.1/23499, exon 5 of 5)	-0.0234534	0.977769	MACF1				Exon (ENST00000688212.1/23499, exon 5 of 5)	-0.80001	0.0161965	MACF1
ID_chr16_82653289_82654709	Intron (ENST00000268613.14/1012, intron 2 of 14)	-0.473203	0.142695	CDH13				Intron (ENST00000268613.14/1012, intron 2 of 14)	-0.799791	3.45533e-05	CDH13
ID_chr2_191320703_191323853	Intron (ENST00000418908.5/4430, intron 3 of 5)	-0.719834	3.73022e-06	MYO1B				Intron (ENST00000418908.5/4430, intron 3 of 5)	-0.799771	2.29403e-15	MYO1B
ID_chrX_154917854_154919627	Exon (ENST00000415978.2/ENST00000415978.2, exon 1 of 2)	-0.164154	0.761856	MIR1184-1				Exon (ENST00000415978.2/ENST00000415978.2, exon 1 of 2)	-0.799709	0.000300307	MIR1184-1
ID_chr4_140058780_140060527	Intron (ENST00000509479.6/55534, intron 1 of 4)	-0.682964	0.134684	LOC101927516				Intron (ENST00000509479.6/55534, intron 1 of 4)	-0.799705	0.00337642	LOC101927516
ID_chr3_2972243_2973155	Intron (ENST00000427741.5/152330, intron 12 of 20)	-1.40522	0.000905031	CNTN4	CNTN4	-2.95483		Intron (ENST00000427741.5/152330, intron 12 of 20)	-0.798929	0.0943689	CNTN4	CNTN4	-2.95483
ID_chrX_22633557_22635216	Intron (ENST00000686223.1/100873065, intron 4 of 5)	-1.41094	0.00206062	CBLL2				Intron (ENST00000686223.1/100873065, intron 4 of 5)	-0.798855	0.00107722	CBLL2
ID_chr3_100695284_100696629	3' UTR	-0.697244	0.0601499	TFG				3' UTR	-0.798596	0.0152424	TFG
ID_chr12_115035240_115036342	Distal Intergenic	-0.376744	0.4528	LOC107984437				Distal Intergenic	-0.798451	0.00344418	LOC107984437
ID_chr8_127760006_127761174	Distal Intergenic	-0.687911	2.21581e-05	CASC11				Distal Intergenic	-0.798393	5.29346e-06	CASC11
ID_chr9_68963035_68965567	3' UTR	-0.810519	0.000198816	LOC101927069				3' UTR	-0.797956	1.02111e-08	LOC101927069
ID_chr17_43631924_43632971	Distal Intergenic	0.022731	0.981457	MEOX1				Distal Intergenic	-0.797742	0.0124702	MEOX1
ID_chr11_112618283_112620054	Intron (ENST00000665326.1/101928823, intron 2 of 2)	-1.65674	0.000108665	LINC02764				Intron (ENST00000665326.1/101928823, intron 2 of 2)	-0.797569	2.93568e-06	LINC02764
ID_chr5_99495257_99495846	Intron (ENST00000510435.1/ENST00000510435.1, intron 1 of 1)	-1.26323	0.0310428	LINC02113				Intron (ENST00000510435.1/ENST00000510435.1, intron 1 of 1)	-0.797447	0.00240785	LINC02113
ID_chr6_66229981_66231322	Distal Intergenic	-0.985039	0.0509867	SLC25A51P1				Distal Intergenic	-0.797238	0.000322424	SLC25A51P1
ID_chrX_46293867_46294855	Intron (ENST00000668280.1/101927574, intron 3 of 3)	-0.353006	0.497945	LINC01186				Intron (ENST00000668280.1/101927574, intron 3 of 3)	-0.797132	0.0123721	LINC01186
ID_chr15_78071827_78073655	Promoter (4-5kb)	-0.923375	3.46522e-05	TBC1D2B				Promoter (4-5kb)	-0.796666	0.000649204	TBC1D2B
ID_chr9_119962894_119964799	Distal Intergenic	-0.916365	0.0327618	LOC107987123				Distal Intergenic	-0.796615	0.00010355	LOC107987123
ID_chr5_145520309_145521957	Intron (ENST00000510259.5/153768, intron 1 of 2)	-0.79552	0.00263204	PRELID2	PRELID2	-1.03553		Intron (ENST00000510259.5/153768, intron 1 of 2)	-0.796365	1.15066e-06	PRELID2	PRELID2	-1.03553
ID_chr8_31262329_31263880	Distal Intergenic	-0.451093	0.331606	LOC101929492				Distal Intergenic	-0.796276	0.0519269	LOC101929492
ID_chr6_162118907_162120305	Intron (ENST00000366898.6/5071, intron 4 of 11)	0.222789	0.668962	PRKN				Intron (ENST00000366898.6/5071, intron 4 of 11)	-0.796232	0.00214172	PRKN
ID_chr12_11154131_11155414	Intron (ENST00000536668.2/100533464, intron 1 of 9)	-1.04743	0.000569567	SMIM10L1				Intron (ENST00000536668.2/100533464, intron 1 of 9)	-0.795434	0.0170467	SMIM10L1
ID_chr9_107375093_107376858	Distal Intergenic	-0.781276	0.000498483	LINC01509				Distal Intergenic	-0.795335	0.000397934	LINC01509
ID_chr7_20172494_20173219	Intron (ENST00000400331.10/346389, intron 1 of 6)	-0.402136	0.503132	MACC1				Intron (ENST00000400331.10/346389, intron 1 of 6)	-0.795274	0.0354012	MACC1
ID_chr5_155948201_155949706	Intron (ENST00000517913.5/6444, intron 1 of 9)	-1.16946	8.72537e-05	SGCD	SGCD	-0.517075		Intron (ENST00000517913.5/6444, intron 1 of 9)	-0.795217	0.000188235	SGCD	SGCD	-0.517075
ID_chr11_13414437_13416471	Intron (ENST00000278174.10/84280, intron 5 of 8)	-1.20269	0.000346048	BTBD10				Intron (ENST00000278174.10/84280, intron 5 of 8)	-0.795071	3.26546e-06	BTBD10
ID_chr1_50347837_50349146	Distal Intergenic	-0.526315	0.189818	LINC02808				Distal Intergenic	-0.794306	1.63366e-05	LINC02808
ID_chr10_110544267_110546291	Distal Intergenic	-0.680411	0.102888	SMC3				Distal Intergenic	-0.7939	0.000301938	SMC3
ID_chr21_28481820_28483558	Promoter (2-3kb)	-1.46748	7.16159e-05	N6AMT1				Promoter (2-3kb)	-0.793632	4.46173e-06	N6AMT1
ID_chr2_174020437_174022170	Promoter (3-4kb)	-1.20677	1.61795e-07	LINC01960				Promoter (3-4kb)	-0.793612	1.01396e-06	LINC01960
ID_chr4_172864628_172866424	Intron (ENST00000506823.6/442117, intron 7 of 12)	-1.23813	3.30966e-06	GALNTL6				Intron (ENST00000506823.6/442117, intron 7 of 12)	-0.793525	0.000473104	GALNTL6
ID_chr6_16376030_16376721	Intron (ENST00000244769.8/6310, intron 7 of 8)	-0.698176	0.243593	GMPR				Intron (ENST00000244769.8/6310, intron 7 of 8)	-0.793335	0.0848026	GMPR
ID_chr9_12061029_12062717	Distal Intergenic	-0.919228	0.00639491	LOC105375976				Distal Intergenic	-0.793008	5.8224e-06	LOC105375976
ID_chr11_36287789_36290264	Promoter (<=1kb)	-0.81298	0.0127958	COMMD9				Promoter (<=1kb)	-0.792909	3.71015e-08	COMMD9
ID_chr3_162040749_162042293	Distal Intergenic	-1.09793	8.68087e-06	OTOL1				Distal Intergenic	-0.792753	2.00946e-05	OTOL1
ID_chr18_954803_955783	Distal Intergenic	-0.273328	0.674906	LOC105371953				Distal Intergenic	-0.792721	0.0422161	LOC105371953
ID_chr6_48562943_48565289	Distal Intergenic	-0.828415	0.000619179	PTCHD4				Distal Intergenic	-0.792561	1.18738e-08	PTCHD4
ID_chr11_111743356_111744529	Promoter (3-4kb)	-0.709075	0.261321	PPP2R1B				Promoter (3-4kb)	-0.792166	0.00415158	PPP2R1B
ID_chr10_114696524_114698125	Intron (ENST00000651092.1/3983, intron 1 of 15)	0.0154971	0.987235	ABLIM1	ABLIM1	0.555691		Intron (ENST00000651092.1/3983, intron 1 of 15)	-0.792012	0.00155596	ABLIM1	ABLIM1	0.555691
ID_chr1_154523416_154525647	Promoter (2-3kb)	-1.02019	0.00136182	TDRD10				Promoter (2-3kb)	-0.79193	2.2409e-05	TDRD10
ID_chr20_14231956_14232956	Intron (ENST00000217246.8/140733, intron 3 of 16)	-0.803617	0.00305603	FLRT3	FLRT3	0.554044		Intron (ENST00000217246.8/140733, intron 3 of 16)	-0.791891	0.0298874	FLRT3	FLRT3	0.554044
ID_chrX_110371476_110372151	Intron (ENST00000520821.5/57529, intron 1 of 2)	-0.349665	0.602302	RTL9				Intron (ENST00000520821.5/57529, intron 1 of 2)	-0.791618	0.168403	RTL9
ID_chr1_26899218_26901135	Promoter (<=1kb)	-0.655834	0.00896829	NUDC				Promoter (<=1kb)	-0.791376	1.89566e-11	NUDC
ID_chr14_34223015_34223864	Promoter (<=1kb)	-0.445553	0.431981	LOC102724945				Promoter (<=1kb)	-0.79097	0.111908	LOC102724945
ID_chr3_170802236_170803754	Intron (ENST00000486975.1/5010, intron 3 of 3)	-0.655238	0.113602	RPL22L1	RPL22L1	0.651282		Intron (ENST00000486975.1/5010, intron 3 of 3)	-0.790788	0.00330728	RPL22L1	RPL22L1	0.651282
ID_chr2_33803356_33804633	Intron (ENST00000366209.6/104355287, intron 1 of 5)	-0.842081	0.00970087	LINC01317				Intron (ENST00000366209.6/104355287, intron 1 of 5)	-0.790746	0.0138828	LINC01317
ID_chr14_71692219_71693966	Intron (ENST00000381232.8/26037, intron 13 of 23)	-0.0387381	0.961274	SIPA1L1	SIPA1L1	0.739322		Intron (ENST00000381232.8/26037, intron 13 of 23)	-0.79058	0.0149797	SIPA1L1	SIPA1L1	0.739322
ID_chr6_125807777_125808843	Promoter (1-2kb)	-1.49853	0.00141729	NCOA7				Promoter (1-2kb)	-0.790276	0.00593492	NCOA7
ID_chr17_8447706_8449184	Promoter (<=1kb)	-0.604861	0.0355921	NDEL1				Promoter (<=1kb)	-0.790001	5.27673e-07	NDEL1
ID_chr9_2966403_2968916	Intron (ENST00000426329.6/ENST00000426329.6, intron 4 of 10)	-0.4304	0.10106	PUM3				Intron (ENST00000426329.6/ENST00000426329.6, intron 4 of 10)	-0.789694	8.80122e-09	PUM3
ID_chr13_88907853_88910231	Distal Intergenic	-0.883608	7.24927e-05	LINC00440				Distal Intergenic	-0.78944	2.14282e-09	LINC00440
ID_chr5_81164738_81166124	Intron (ENST00000265080.9/5924, intron 17 of 26)	-0.610972	0.0375773	CKMT2				Intron (ENST00000265080.9/5924, intron 17 of 26)	-0.789321	0.000395683	CKMT2
ID_chrX_24769226_24770679	Intron (ENST00000672178.1/5422, intron 22 of 32)	-0.139184	0.746214	POLA1				Intron (ENST00000672178.1/5422, intron 22 of 32)	-0.788902	0.0223486	POLA1
ID_chr5_94507820_94511120	Intron (ENST00000682413.1/285600, intron 5 of 20)	-1.42312	2.60368e-14	KIAA0825				Intron (ENST00000682413.1/285600, intron 5 of 20)	-0.788859	1.01671e-07	KIAA0825
ID_chr14_61196712_61198479	Intron (ENST00000555185.5/5583, intron 1 of 3)	-0.723568	0.0486187	PRKCH				Intron (ENST00000555185.5/5583, intron 1 of 3)	-0.788517	6.8178e-06	PRKCH
ID_chr8_51501482_51503568	Intron (ENST00000356297.5/137902, intron 4 of 22)	-1.31545	1.02792e-06	PXDNL				Intron (ENST00000356297.5/137902, intron 4 of 22)	-0.787808	1.57956e-07	PXDNL
ID_chr11_111079659_111082013	Distal Intergenic	-1.13076	2.61571e-06	LOC102723966				Distal Intergenic	-0.787648	8.24144e-07	LOC102723966
ID_chr12_64056390_64058637	Intron (ENST00000355086.8/57522, intron 6 of 21)	-0.499705	0.0736934	SRGAP1	SRGAP1	-0.464455		Intron (ENST00000355086.8/57522, intron 6 of 21)	-0.787506	0.000721385	SRGAP1	SRGAP1	-0.464455
ID_chr1_82791814_82792744	Intron (ENST00000653483.1/ENST00000653483.1, intron 1 of 4)	-0.729582	0.14109	LINC01362				Intron (ENST00000653483.1/ENST00000653483.1, intron 1 of 4)	-0.787004	0.00636064	LINC01362
ID_chr5_149143550_149145313	Promoter (1-2kb)	-0.479441	0.0401563	ABLIM3	ABLIM3	-1.53145		Promoter (1-2kb)	-0.786964	3.53046e-06	ABLIM3	ABLIM3	-1.53145
ID_chr12_54692421_54694120	Distal Intergenic	-0.268847	0.545433	DCD				Distal Intergenic	-0.786893	0.0240361	DCD
ID_chr6_139939412_139941823	Exon (ENST00000666152.1/103352541, exon 4 of 4)	-0.947772	7.71618e-05	LINC02941				Exon (ENST00000666152.1/103352541, exon 4 of 4)	-0.786546	5.34968e-07	LINC02941
ID_chr10_62306176_62307310	Distal Intergenic	-1.15583	0.00108855	LINC02621				Distal Intergenic	-0.786358	0.00527585	LINC02621
ID_chr18_35431857_35433676	Distal Intergenic	-1.08461	6.69038e-06	INO80C				Distal Intergenic	-0.786196	1.02744e-09	INO80C
ID_chr4_102420284_102421171	Intron (ENST00000502903.1/64116, intron 1 of 3)	-0.343835	0.625441	LOC105377621				Intron (ENST00000502903.1/64116, intron 1 of 3)	-0.785725	0.172875	LOC105377621
ID_chr6_5277375_5279350	Intron (ENST00000324331.10/10667, intron 1 of 6)	-0.671327	0.00052537	FARS2				Intron (ENST00000324331.10/10667, intron 1 of 6)	-0.785488	3.88454e-07	FARS2
ID_chr1_37813307_37814713	3' UTR	-0.293952	0.476672	YRDC				3' UTR	-0.785478	2.10896e-06	YRDC
ID_chr20_51650113_51651254	Intron (ENST00000311637.9/10079, intron 9 of 22)	-1.2704	6.02267e-06	ATP9A	ATP9A	0.848474		Intron (ENST00000311637.9/10079, intron 9 of 22)	-0.784344	2.32815e-07	ATP9A	ATP9A	0.848474
ID_chr2_23001772_23003028	Distal Intergenic	-0.152976	0.754012	LOC107985792				Distal Intergenic	-0.783931	0.0300637	LOC107985792
ID_chr14_52683468_52684896	Exon (ENST00000395686.8/30001, exon 2 of 16)	-0.938469	0.0628079	ERO1A				Exon (ENST00000395686.8/30001, exon 2 of 16)	-0.783652	0.000157997	ERO1A
ID_chr9_85276178_85277536	Distal Intergenic	-0.312566	0.293698	LOC105376121				Distal Intergenic	-0.783518	0.000418127	LOC105376121
ID_chr4_108830108_108831271	Promoter (1-2kb)	-0.626948	0.278167	COL25A1				Promoter (1-2kb)	-0.783478	0.014707	COL25A1
ID_chr5_154071102_154072923	Intron (ENST00000520327.6/4238, intron 1 of 3)	-0.220902	0.666258	LOC107986465				Intron (ENST00000520327.6/4238, intron 1 of 3)	-0.78312	0.000848851	LOC107986465
ID_chr14_72726023_72727390	Promoter (1-2kb)	-0.449482	0.475824	DPF3	DPF3	1.20221		Promoter (1-2kb)	-0.782651	0.000253701	DPF3	DPF3	1.20221
ID_chr2_124450051_124451599	Intron (ENST00000431078.1/129684, intron 6 of 23)	-1.19281	0.00172339	CNTNAP5				Intron (ENST00000431078.1/129684, intron 6 of 23)	-0.782574	0.00716376	CNTNAP5
ID_chr6_155504611_155507078	Distal Intergenic	-0.624374	0.00487825	NOX3				Distal Intergenic	-0.782425	9.60554e-08	NOX3
ID_chr16_58443291_58444723	Intron (ENST00000561906.5/105371295, intron 2 of 3)	-0.691312	0.0186674	NDRG4	NDRG4	1.40984		Intron (ENST00000561906.5/105371295, intron 2 of 3)	-0.782191	0.000421471	NDRG4	NDRG4	1.40984
ID_chr15_87188379_87190660	Distal Intergenic	-0.464386	0.0708235	LOC102724452				Distal Intergenic	-0.781257	1.03721e-05	LOC102724452
ID_chr6_99881754_99883168	Distal Intergenic	-1.42922	1.18211e-06	MCHR2-AS1				Distal Intergenic	-0.78104	3.09616e-05	MCHR2-AS1
ID_chr6_154447491_154449089	Intron (ENST00000673182.1/154043, intron 2 of 21)	-0.163292	0.787671	CNKSR3	CNKSR3	0.415763		Intron (ENST00000673182.1/154043, intron 2 of 21)	-0.779835	0.000659774	CNKSR3	CNKSR3	0.415763
ID_chr4_150721794_150724129	Intron (ENST00000651943.2/987, intron 36 of 56)	-0.757486	0.00166694	LRBA	LRBA	-0.222927		Intron (ENST00000651943.2/987, intron 36 of 56)	-0.779798	6.52691e-09	LRBA	LRBA	-0.222927
ID_chr6_164910196_164912785	Distal Intergenic	-1.08967	4.48108e-07	MEAT6				Distal Intergenic	-0.779082	3.37585e-09	MEAT6
ID_chr2_225768804_225770698	Distal Intergenic	-0.717537	0.0477475	NYAP2				Distal Intergenic	-0.778709	0.000537486	NYAP2
ID_chr3_192005817_192006779	Distal Intergenic	-0.646186	0.110321	FGF12-AS1				Distal Intergenic	-0.778683	0.0224414	FGF12-AS1
ID_chr7_108808552_108811236	Distal Intergenic	-1.20236	1.45296e-08	LINC02903				Distal Intergenic	-0.778048	3.22951e-09	LINC02903
ID_chr19_47427133_47428855	Promoter (3-4kb)	-0.205036	0.711387	SLC8A2				Promoter (3-4kb)	-0.777976	7.64131e-05	SLC8A2
ID_chr11_59574482_59575844	3' UTR	-0.88637	0.00555406	LINC02739				3' UTR	-0.77762	0.00491895	LINC02739
ID_chr7_133868117_133870907	Intron (ENST00000253861.5/60412, intron 11 of 17)	-1.35863	7.1457e-13	EXOC4	EXOC4	-0.210663		Intron (ENST00000253861.5/60412, intron 11 of 17)	-0.776927	6.8677e-14	EXOC4	EXOC4	-0.210663
ID_chr6_141158461_141159806	Distal Intergenic	-0.184509	0.622703	LOC105378029				Distal Intergenic	-0.776558	0.0262278	LOC105378029
ID_chr19_28882463_28885325	Promoter (<=1kb)	-1.38534	1.18065e-07	LINC00906				Promoter (<=1kb)	-0.776402	8.2999e-12	LINC00906
ID_chr17_81096851_81098828	Promoter (<=1kb)	-0.219141	0.415184	BAIAP2				Promoter (<=1kb)	-0.776259	3.39853e-14	BAIAP2
ID_chr17_28760220_28762222	Promoter (4-5kb)	-0.756238	0.00456202	FAM222B				Promoter (4-5kb)	-0.776121	7.52332e-09	FAM222B
ID_chr10_91127179_91129001	Distal Intergenic	-0.382318	0.340601	NUDT9P1				Distal Intergenic	-0.776027	5.25085e-06	NUDT9P1
ID_chr16_58637341_58638843	Distal Intergenic	-0.781271	0.0115577	CNOT1				Distal Intergenic	-0.776007	2.49679e-09	CNOT1
ID_chr13_102817382_102819038	Promoter (<=1kb)	-0.67045	0.115748	BIVM-ERCC5				Promoter (<=1kb)	-0.775635	0.000153109	BIVM-ERCC5
ID_chrX_127695247_127696997	Distal Intergenic	-0.776242	0.00159241	ACTRT1				Distal Intergenic	-0.775337	0.00284672	ACTRT1
ID_chr2_219170934_219172356	Promoter (<=1kb)	-0.899914	0.00506575	NHEJ1	NHEJ1	-0.444642		Promoter (<=1kb)	-0.775052	3.17404e-06	NHEJ1	NHEJ1	-0.444642
ID_chr18_49665623_49666867	Distal Intergenic	-1.31767	0.00875753	LIPG				Distal Intergenic	-0.774951	0.00765382	LIPG
ID_chr7_101617796_101619603	Intron (ENST00000223167.5/93408, intron 5 of 7)	-0.746703	0.0445347	MYL10				Intron (ENST00000223167.5/93408, intron 5 of 7)	-0.774791	1.24311e-07	MYL10
ID_chr2_215887727_215889747	Distal Intergenic	-1.09583	1.21269e-06	LINC00607				Distal Intergenic	-0.774673	3.85631e-12	LINC00607
ID_chr17_31268888_31270621	Promoter (3-4kb)	-0.785379	0.00111982	LOC101927057				Promoter (3-4kb)	-0.774631	2.27536e-06	LOC101927057
ID_chr10_122258445_122259497	Distal Intergenic	-0.797103	0.00441054	BTBD16				Distal Intergenic	-0.774468	0.118855	BTBD16
ID_chr6_167565431_167568126	Distal Intergenic	-0.030631	0.924296	LINC02538				Distal Intergenic	-0.774172	2.28118e-14	LINC02538
ID_chr19_11575784_11578893	Promoter (<=1kb)	-0.575291	0.0453629	ACP5	ACP5	-0.514172		Promoter (<=1kb)	-0.774031	2.98276e-17	ACP5	ACP5	-0.514172
ID_chr17_36191992_36193221	Promoter (3-4kb)	-0.804918	0.00362985	CCL3L3				Promoter (3-4kb)	-0.773783	0.00201314	CCL3L3
ID_chr16_1838642_1841324	Promoter (<=1kb)	-1.56465	5.32469e-07	MEIOB				Promoter (<=1kb)	-0.773394	3.34819e-09	MEIOB
ID_chr7_99036676_99037063	Intron (ENST00000468960.3/101927550, intron 4 of 4)	-0.737664	0.129139	LOC101927550				Intron (ENST00000468960.3/101927550, intron 4 of 4)	-0.773239	0.0191198	LOC101927550
ID_chr4_72295555_72296904	Exon (ENST00000286657.10/9508, exon 19 of 22)	-0.484829	0.267528	ADAMTS3				Exon (ENST00000286657.10/9508, exon 19 of 22)	-0.772194	0.00182941	ADAMTS3
ID_chr5_167814344_167816068	Promoter (4-5kb)	-0.663433	0.0272463	TENM2				Promoter (4-5kb)	-0.771611	4.75064e-05	TENM2
ID_chr11_12636284_12638349	Intron (ENST00000656758.1/105376556, intron 1 of 3)	-1.30117	6.95588e-09	LOC105376556				Intron (ENST00000656758.1/105376556, intron 1 of 3)	-0.771382	3.73336e-11	LOC105376556
ID_chr9_19977531_19978867	Distal Intergenic	-1.26251	0.000863073	SLC24A2				Distal Intergenic	-0.771273	0.0189201	SLC24A2
ID_chr2_120066836_120068619	Intron (ENST00000443902.6/57669, intron 3 of 23)	-0.258094	0.580364	EPB41L5				Intron (ENST00000443902.6/57669, intron 3 of 23)	-0.77125	4.62794e-05	EPB41L5
ID_chr5_34605267_34607371	Distal Intergenic	-1.07411	2.6065e-07	RAI14	RAI14	-0.348739		Distal Intergenic	-0.77113	2.31889e-07	RAI14	RAI14	-0.348739
ID_chr2_23208190_23209817	Distal Intergenic	-1.31006	2.57338e-05	LOC107985792				Distal Intergenic	-0.771007	1.81967e-08	LOC107985792
ID_chr5_31814566_31816455	Intron (ENST00000438447.2/23037, intron 2 of 24)	-1.11242	6.60334e-06	PDZD2	PDZD2	6.12763		Intron (ENST00000438447.2/23037, intron 2 of 24)	-0.770981	9.97447e-07	PDZD2	PDZD2	6.12763
ID_chr20_10723796_10725083	Intron (ENST00000667822.1/ENST00000667822.1, intron 1 of 1)	-0.533319	0.0766184	LINC01752				Intron (ENST00000667822.1/ENST00000667822.1, intron 1 of 1)	-0.770751	0.000188932	LINC01752
ID_chr7_36843934_36845070	Distal Intergenic	-0.93838	0.0184329	ELMO1	ELMO1	0.826441		Distal Intergenic	-0.770712	0.00294214	ELMO1	ELMO1	0.826441
ID_chr7_65321804_65322741	Distal Intergenic	-0.380728	0.514376	ZNF92				Distal Intergenic	-0.770613	0.0436977	ZNF92
ID_chr1_81725430_81727079	Exon (ENST00000674378.1/23266, exon 6 of 6)	-1.58483	1.2846e-06	ADGRL2	ADGRL2	-0.735004		Exon (ENST00000674378.1/23266, exon 6 of 6)	-0.769903	5.61062e-05	ADGRL2	ADGRL2	-0.735004
ID_chr14_104274966_104276204	Exon (ENST00000556528.1/145195, exon 2 of 2)	0.100078	0.891257	LINC02691				Exon (ENST00000556528.1/145195, exon 2 of 2)	-0.769782	0.000861759	LINC02691
ID_chr2_191565852_191566912	Distal Intergenic	-0.52363	0.151465	NABP1				Distal Intergenic	-0.769781	0.0102849	NABP1
ID_chr5_53430428_53431250	Distal Intergenic	0.443492	0.48916	FST	FST	4.67603		Distal Intergenic	-0.769589	0.0547975	FST	FST	4.67603
ID_chr10_80498024_80501705	Intron (ENST00000429989.7/81619, intron 2 of 8)	-0.394001	0.00322108	TSPAN14	TSPAN14	-0.734151		Intron (ENST00000429989.7/81619, intron 2 of 8)	-0.76861	1.87717e-19	TSPAN14	TSPAN14	-0.734151
ID_chr20_38808725_38809644	Promoter (3-4kb)	0.0655917	0.929904	PPP1R16B				Promoter (3-4kb)	-0.76851	0.0128558	PPP1R16B
ID_chr13_58860267_58861506	Distal Intergenic	-0.64071	0.0545421	LOC105370224				Distal Intergenic	-0.768453	2.25049e-06	LOC105370224
ID_chr1_61190291_61191439	Intron (ENST00000371191.5/4774, intron 2 of 10)	-1.03113	0.0132614	NFIA				Intron (ENST00000371191.5/4774, intron 2 of 10)	-0.768011	0.00865553	NFIA
ID_chr4_183617534_183619779	Distal Intergenic	-0.897023	7.8133e-06	RWDD4	RWDD4	0.358998		Distal Intergenic	-0.76787	2.86304e-06	RWDD4	RWDD4	0.358998
ID_chr22_24702326_24704051	Exon (ENST00000456260.1/ENST00000456260.1, exon 1 of 1)	-1.13442	2.09828e-06	POM121L10P				Exon (ENST00000456260.1/ENST00000456260.1, exon 1 of 1)	-0.767792	2.49915e-11	POM121L10P
ID_chr15_70348372_70350016	Distal Intergenic	-1.45163	1.66835e-07	LINC02205				Distal Intergenic	-0.767642	4.4514e-07	LINC02205
ID_chr13_91745613_91747859	Intron (ENST00000377067.9/2262, intron 4 of 7)	-0.902577	9.35511e-06	GPC5				Intron (ENST00000377067.9/2262, intron 4 of 7)	-0.766939	3.71661e-10	GPC5
ID_chr1_230344897_230346847	Intron (ENST00000391860.7/79605, intron 3 of 6)	-1.07523	0.00197144	PGBD5				Intron (ENST00000391860.7/79605, intron 3 of 6)	-0.766786	1.35147e-08	PGBD5
ID_chr7_88664276_88665375	Intron (ENST00000663862.1/107986816, intron 3 of 4)	-1.24706	0.000669339	LOC107986816				Intron (ENST00000663862.1/107986816, intron 3 of 4)	-0.766697	0.000570506	LOC107986816
ID_chr10_46992825_46993978	Intron (ENST00000374342.6/26095, intron 2 of 3)	-0.113326	0.903519	PTPN20				Intron (ENST00000374342.6/26095, intron 2 of 3)	-0.766679	0.000660904	PTPN20
ID_chr4_89134399_89135632	Distal Intergenic	-1.77589	0.000880204	TIGD2				Distal Intergenic	-0.765911	0.00215037	TIGD2
ID_chr8_38965880_38967035	Intron (ENST00000521746.5/59339, intron 8 of 8)	-0.106493	0.900141	HTRA4				Intron (ENST00000521746.5/59339, intron 8 of 8)	-0.765547	0.245487	HTRA4
ID_chr2_100224193_100225472	Intron (ENST00000452354.5/150577, intron 1 of 2)	-0.488958	0.234902	LINC01104				Intron (ENST00000452354.5/150577, intron 1 of 2)	-0.765189	0.000861571	LINC01104
ID_chr1_183642040_183643757	Intron (ENST00000304685.8/23179, intron 1 of 18)	-0.282455	0.537727	RGL1				Intron (ENST00000304685.8/23179, intron 1 of 18)	-0.765085	3.56507e-07	RGL1
ID_chr6_145468917_145470150	Intron (ENST00000638717.1/7957, intron 4 of 4)	-1.14859	0.0127393	EPM2A				Intron (ENST00000638717.1/7957, intron 4 of 4)	-0.764639	0.0586083	EPM2A
ID_chr1_23784346_23785693	Promoter (<=1kb)	-1.58497	1.24983e-08	PITHD1	PITHD1	-0.394896		Promoter (<=1kb)	-0.764594	0.00268336	PITHD1	PITHD1	-0.394896
ID_chr2_189612999_189614914	Distal Intergenic	-1.13631	7.31771e-06	SLC40A1				Distal Intergenic	-0.764488	0.00129036	SLC40A1
ID_chrX_40587420_40588723	Promoter (<=1kb)	-1.57706	0.00151975	ATP6AP2				Promoter (<=1kb)	-0.764444	0.000307903	ATP6AP2
ID_chr6_21646938_21648663	Distal Intergenic	-1.63285	1.6924e-07	CASC15				Distal Intergenic	-0.764073	2.11309e-07	CASC15
ID_chr1_181538056_181540435	Intron (ENST00000524607.6/777, intron 5 of 11)	-1.11521	2.39372e-07	CACNA1E				Intron (ENST00000524607.6/777, intron 5 of 11)	-0.764024	1.95435e-13	CACNA1E
ID_chr2_174632858_174635848	Promoter (<=1kb)	-0.593086	0.0561816	WIPF1	WIPF1	-0.29045		Promoter (<=1kb)	-0.763927	2.40542e-08	WIPF1	WIPF1	-0.29045
ID_chr9_116675912_116676767	Intron (ENST00000313400.9/23245, intron 16 of 22)	-0.940793	0.0828851	ASTN2	ASTN2	2.01857		Intron (ENST00000313400.9/23245, intron 16 of 22)	-0.763494	0.0759388	ASTN2	ASTN2	2.01857
ID_chr11_100970303_100971958	Intron (ENST00000298815.13/143872, intron 17 of 23)	-1.47146	0.000310788	ARHGAP42				Intron (ENST00000298815.13/143872, intron 17 of 23)	-0.763454	0.000335314	ARHGAP42
ID_chr10_126140852_126141713	Intron (ENST00000368679.8/8038, intron 4 of 22)	0.13112	0.888135	ADAM12				Intron (ENST00000368679.8/8038, intron 4 of 22)	-0.763205	0.150647	ADAM12
ID_chr5_127875059_127876678	Exon (ENST00000514853.5/728586, exon 6 of 7)	-0.23325	0.597224	CCDC192				Exon (ENST00000514853.5/728586, exon 6 of 7)	-0.763053	0.000180655	CCDC192
ID_chr15_83056826_83058091	Promoter (<=1kb)	-1.1628	0.00324116	BTBD1	BTBD1	-0.225136		Promoter (<=1kb)	-0.762599	0.00441422	BTBD1	BTBD1	-0.225136
ID_chr8_49979933_49981766	Intron (ENST00000518864.5/54212, intron 2 of 19)	-0.73979	0.005848	SNTG1	SNTG1	-2.14346		Intron (ENST00000518864.5/54212, intron 2 of 19)	-0.762509	0.000233763	SNTG1	SNTG1	-2.14346
ID_chr19_57818440_57820395	Promoter (<=1kb)	-0.50512	0.209127	ZNF587B				Promoter (<=1kb)	-0.762034	0.00080953	ZNF587B
ID_chr1_183017449_183018730	Promoter (4-5kb)	-0.674598	0.113497	LAMC1				Promoter (4-5kb)	-0.761999	0.0014568	LAMC1
ID_chr1_60915777_60917102	Intron (ENST00000371191.5/4774, intron 1 of 10)	-0.561058	0.0882898	NFIA-AS2				Intron (ENST00000371191.5/4774, intron 1 of 10)	-0.761396	0.000171961	NFIA-AS2
ID_chr6_141445718_141447034	Exon (ENST00000565399.1/ENST00000565399.1, exon 1 of 1)	-0.90567	0.0191348	LOC105378029				Exon (ENST00000565399.1/ENST00000565399.1, exon 1 of 1)	-0.761196	0.000146432	LOC105378029
ID_chr16_76214306_76216065	Distal Intergenic	-0.516185	0.17274	CNTNAP4				Distal Intergenic	-0.760924	0.000346908	CNTNAP4
ID_chr7_46790363_46792698	Distal Intergenic	-1.13424	5.95103e-07	LOC730338				Distal Intergenic	-0.760703	4.09086e-13	LOC730338
ID_chr5_181151177_181152724	Promoter (3-4kb)	-0.41141	0.186855	OR2V2				Promoter (3-4kb)	-0.760492	6.13597e-07	OR2V2
ID_chr14_23140943_23142922	Promoter (2-3kb)	-1.19427	7.32246e-12	SLC7A8	SLC7A8	-2.02473		Promoter (2-3kb)	-0.760466	4.4052e-11	SLC7A8	SLC7A8	-2.02473
ID_chr3_150721114_150722130	Exon (ENST00000655051.1/101928085, exon 3 of 3)	-0.290187	0.570977	ERICH6-AS1				Exon (ENST00000655051.1/101928085, exon 3 of 3)	-0.760092	0.174984	ERICH6-AS1
ID_chr1_71880301_71883579	Intron (ENST00000357731.10/257194, intron 2 of 6)	-0.982624	6.79692e-08	NEGR1-IT1				Intron (ENST00000357731.10/257194, intron 2 of 6)	-0.76001	6.74436e-14	NEGR1-IT1
ID_chr1_211068429_211070507	Intron (ENST00000367007.5/3756, intron 5 of 11)	-1.67057	7.17785e-09	KCNH1				Intron (ENST00000367007.5/3756, intron 5 of 11)	-0.759873	8.79223e-09	KCNH1
ID_chr4_128424632_128425681	Promoter (2-3kb)	-0.884838	0.0643893	LINC02615				Promoter (2-3kb)	-0.759831	0.00708547	LINC02615
ID_chr15_46878109_46880565	Distal Intergenic	-1.56863	1.11059e-09	SEMA6D	SEMA6D	0.691908		Distal Intergenic	-0.759775	7.77806e-11	SEMA6D	SEMA6D	0.691908
ID_chr7_109543364_109544159	Intron (ENST00000412410.1/ENST00000412410.1, intron 3 of 3)	-1.23493	0.0445806	EIF3IP1				Intron (ENST00000412410.1/ENST00000412410.1, intron 3 of 3)	-0.759584	0.0162816	EIF3IP1
ID_chr22_17161624_17162735	Promoter (2-3kb)	-0.812398	0.0304636	HDHD5-AS1				Promoter (2-3kb)	-0.759285	0.000125423	HDHD5-AS1
ID_chr10_27480336_27482266	Distal Intergenic	-0.353411	0.261101	RAB18				Distal Intergenic	-0.758831	0.000257619	RAB18
ID_chr5_37325897_37327386	Exon (ENST00000516071.1/ENST00000516071.1, exon 1 of 1)	-1.35369	7.67057e-07	NUP155				Exon (ENST00000516071.1/ENST00000516071.1, exon 1 of 1)	-0.758756	0.000269352	NUP155
ID_chr2_138186604_138188859	Distal Intergenic	-0.284842	0.226203	LINC01832				Distal Intergenic	-0.758625	4.1901e-06	LINC01832
ID_chr2_27191118_27192152	Distal Intergenic	-1.04511	0.0461143	SLC5A6	SLC5A6	0.792913		Distal Intergenic	-0.758392	0.0239364	SLC5A6	SLC5A6	0.792913
ID_chr7_99111668_99112994	Intron (ENST00000361368.7/57154, intron 1 of 17)	-0.68916	0.0786345	SMURF1				Intron (ENST00000361368.7/57154, intron 1 of 17)	-0.758316	0.000307645	SMURF1
ID_chr18_76435016_76436309	Intron (ENST00000443185.7/9658, intron 3 of 6)	-1.48358	0.000795453	ZNF516				Intron (ENST00000443185.7/9658, intron 3 of 6)	-0.758048	0.000707467	ZNF516
ID_chr1_171379453_171380626	Distal Intergenic	-0.839587	0.00380658	TOP1P1				Distal Intergenic	-0.757742	0.00215268	TOP1P1
ID_chr3_83114320_83116633	Distal Intergenic	-1.28553	1.70979e-17	LOC105377183				Distal Intergenic	-0.757607	2.58353e-12	LOC105377183
ID_chrX_154050910_154053466	Promoter (1-2kb)	-0.858854	0.0101866	MECP2				Promoter (1-2kb)	-0.757147	1.3327e-09	MECP2
ID_chr11_78392143_78394200	Exon (ENST00000527030.1/ENST00000527030.1, exon 2 of 2)	-0.870946	0.00264451	GAB2	GAB2	-0.825781		Exon (ENST00000527030.1/ENST00000527030.1, exon 2 of 2)	-0.756995	1.24311e-07	GAB2	GAB2	-0.825781
ID_chr11_90628896_90630422	Intron (ENST00000649150.1/101929222, intron 3 of 7)	-1.03169	0.00752832	MIR4490				Intron (ENST00000649150.1/101929222, intron 3 of 7)	-0.756576	0.000657754	MIR4490
ID_chr9_105853114_105855207	Distal Intergenic	-0.922822	0.00308188	TMEM38B				Distal Intergenic	-0.756563	4.04295e-06	TMEM38B
ID_chr9_83237620_83240356	Exon (ENST00000662757.1/102723989, exon 2 of 2)	-1.44148	1.463e-10	FRMD3-AS1				Exon (ENST00000662757.1/102723989, exon 2 of 2)	-0.756509	1.60651e-09	FRMD3-AS1
ID_chr15_68224086_68225253	Promoter (4-5kb)	-1.00281	0.0170571	CLN6				Promoter (4-5kb)	-0.756417	0.00704466	CLN6
ID_chr11_129703181_129705147	Distal Intergenic	-1.24535	4.88935e-08	LINC01395				Distal Intergenic	-0.756	1.07567e-06	LINC01395
ID_chr18_41936092_41937537	Distal Intergenic	-0.523598	0.229456	PIK3C3				Distal Intergenic	-0.755803	0.00500427	PIK3C3
ID_chr5_54894863_54896397	Distal Intergenic	-0.472573	0.08909	ESM1				Distal Intergenic	-0.755622	0.0953021	ESM1
ID_chr16_19926650_19927327	Distal Intergenic	0.0870597	0.930487	GPRC5B				Distal Intergenic	-0.755362	0.215647	GPRC5B
ID_chr7_52276067_52278055	Distal Intergenic	-0.950081	2.39313e-08	POM121L12				Distal Intergenic	-0.754722	1.13982e-08	POM121L12
ID_chr8_30771588_30772400	Distal Intergenic	-0.707651	0.133046	UBXN8				Distal Intergenic	-0.754677	0.127512	UBXN8
ID_chr2_74874420_74876802	Exon (ENST00000290573.7/3099, exon 7 of 18)	-0.581773	0.0104863	HK2	HK2	0.416707		Exon (ENST00000290573.7/3099, exon 7 of 18)	-0.754091	8.8628e-08	HK2	HK2	0.416707
ID_chr10_94178510_94179347	Intron (ENST00000371380.8/51196, intron 4 of 32)	-0.343911	0.51807	PLCE1	PLCE1	1.02352		Intron (ENST00000371380.8/51196, intron 4 of 32)	-0.753992	0.174998	PLCE1	PLCE1	1.02352
ID_chr4_125734694_125737744	Intron (ENST00000507203.1/ENST00000507203.1, intron 1 of 1)	-0.558877	0.0310184	MIR2054				Intron (ENST00000507203.1/ENST00000507203.1, intron 1 of 1)	-0.753707	9.53008e-07	MIR2054
ID_chr3_186614503_186615608	Promoter (1-2kb)	0.353509	0.52333	AHSG				Promoter (1-2kb)	-0.753595	0.0444781	AHSG
ID_chr9_82106418_82107575	Intron (ENST00000637606.1/105376107, intron 1 of 9)	-0.367494	0.433455	SPATA31D1				Intron (ENST00000637606.1/105376107, intron 1 of 9)	-0.753394	0.118212	SPATA31D1
ID_chr3_114902766_114904237	Promoter (2-3kb)	-0.815221	0.0226592	ZBTB20	ZBTB20	-0.573834		Promoter (2-3kb)	-0.753021	0.000992021	ZBTB20	ZBTB20	-0.573834
ID_chr8_90487559_90488906	Intron (ENST00000655523.1/100874052, intron 2 of 2)	-0.800944	0.0301064	LINC01030				Intron (ENST00000655523.1/100874052, intron 2 of 2)	-0.752562	0.00711515	LINC01030
ID_chr1_243118262_243119361	Distal Intergenic	-0.418405	0.303225	CEP170	CEP170	-0.406018		Distal Intergenic	-0.752547	0.093646	CEP170	CEP170	-0.406018
ID_chr2_137207703_137210197	Intron (ENST00000409968.6/80731, intron 7 of 27)	-0.384166	0.224653	THSD7B				Intron (ENST00000409968.6/80731, intron 7 of 27)	-0.752359	5.18828e-08	THSD7B
ID_chr4_141258579_141259385	Intron (ENST00000514347.1/ENST00000514347.1, intron 2 of 2)	-0.382635	0.469324	ZNF330	ZNF330	-0.353542		Intron (ENST00000514347.1/ENST00000514347.1, intron 2 of 2)	-0.751781	0.0104967	ZNF330	ZNF330	-0.353542
ID_chr16_79738978_79740326	Exon (ENST00000567993.7/102467146, exon 5 of 6)	-0.350545	0.47482	LINC01229				Exon (ENST00000567993.7/102467146, exon 5 of 6)	-0.751541	0.00445529	LINC01229
ID_chr10_32049806_32051026	Intron (ENST00000302418.5/3799, intron 1 of 25)	-0.0589109	0.944107	KIF5B				Intron (ENST00000302418.5/3799, intron 1 of 25)	-0.751353	0.0693149	KIF5B
ID_chr12_87201793_87202765	Distal Intergenic	-1.03536	0.0217106	MGAT4C				Distal Intergenic	-0.751335	0.0141133	MGAT4C
ID_chr1_167058569_167059743	Intron (ENST00000527955.5/10223, intron 4 of 6)	-0.301486	0.476656	LOC105371600				Intron (ENST00000527955.5/10223, intron 4 of 6)	-0.751247	0.00697517	LOC105371600
ID_chr11_42065880_42067115	Exon (ENST00000663570.1/101928591, exon 5 of 7)	0.0265347	0.977502	LINC02745				Exon (ENST00000663570.1/101928591, exon 5 of 7)	-0.751107	0.0163873	LINC02745
ID_chr10_57845342_57846490	Distal Intergenic	-0.878243	0.00627524	IPMK				Distal Intergenic	-0.751066	0.000150889	IPMK
ID_chrX_144887518_144889205	Distal Intergenic	-1.3867	8.13397e-05	SPANXN1				Distal Intergenic	-0.751048	0.000651081	SPANXN1
ID_chr13_109568071_109569100	Intron (ENST00000650264.1/107984602, intron 2 of 3)	-1.1354	0.00128292	LINC00676				Intron (ENST00000650264.1/107984602, intron 2 of 3)	-0.751028	0.00959201	LINC00676
ID_chr20_33840665_33841692	Intron (ENST00000217402.3/128866, intron 1 of 4)	-0.464635	0.190364	CHMP4B				Intron (ENST00000217402.3/128866, intron 1 of 4)	-0.750722	0.00685077	CHMP4B
ID_chr1_8554936_8556185	Intron (ENST00000337907.7/473, intron 7 of 23)	-1.08118	0.011065	RERE	RERE	-0.395453		Intron (ENST00000337907.7/473, intron 7 of 23)	-0.750204	0.00135652	RERE	RERE	-0.395453
ID_chr2_183314105_183317213	Exon (ENST00000653710.1/ENST00000653710.1, exon 2 of 4)	-0.232131	0.0460084	LOC105373774				Exon (ENST00000653710.1/ENST00000653710.1, exon 2 of 4)	-0.749957	4.69033e-08	LOC105373774
ID_chr2_3188531_3190271	Promoter (4-5kb)	-1.23391	3.82644e-05	EIPR1				Promoter (4-5kb)	-0.74925	1.6837e-09	EIPR1
ID_chr7_45583086_45584005	Intron (ENST00000432715.5/107, intron 2 of 9)	-0.0173429	0.983682	ADCY1	ADCY1	-1.28638		Intron (ENST00000432715.5/107, intron 2 of 9)	-0.749098	0.0628713	ADCY1	ADCY1	-1.28638
ID_chr8_96988623_96989923	Intron (ENST00000220763.10/10404, intron 5 of 7)	-0.102674	0.889704	CPQ	CPQ	-0.400783		Intron (ENST00000220763.10/10404, intron 5 of 7)	-0.749097	0.000354604	CPQ	CPQ	-0.400783
ID_chr8_38071528_38073768	Distal Intergenic	-0.567356	0.224535	EIF4EBP1				Distal Intergenic	-0.748682	0.00144106	EIF4EBP1
ID_chr12_29154364_29155939	Intron (ENST00000686974.1/55711, intron 1 of 7)	-1.0531	0.00862873	FAR2				Intron (ENST00000686974.1/55711, intron 1 of 7)	-0.748431	0.00030517	FAR2
ID_chr17_63888549_63889919	Promoter (2-3kb)	-0.0250039	0.976446	LOC107987248				Promoter (2-3kb)	-0.748049	4.69329e-06	LOC107987248
ID_chr7_55893300_55894646	Intron (ENST00000426595.1/349075, intron 1 of 7)	-1.22875	0.00317653	ZNF713				Intron (ENST00000426595.1/349075, intron 1 of 7)	-0.748034	0.00336832	ZNF713
ID_chr2_44255812_44258753	Intron (ENST00000649044.1/6519, intron 5 of 14)	-1.14438	6.9865e-07	SLC3A1				Intron (ENST00000649044.1/6519, intron 5 of 14)	-0.747993	8.64021e-09	SLC3A1
ID_chr3_94189219_94190508	Distal Intergenic	-0.620543	0.23341	DHFR2				Distal Intergenic	-0.747852	0.00509323	DHFR2
ID_chr10_97196227_97198065	Promoter (<=1kb)	-1.13881	0.00117556	LOC112268065				Promoter (<=1kb)	-0.747771	0.000182632	LOC112268065
ID_chr3_139301030_139302837	Intron (ENST00000495075.5/56945, intron 2 of 9)	0.272252	0.413682	MRPS22				Intron (ENST00000495075.5/56945, intron 2 of 9)	-0.747397	0.0017663	MRPS22
ID_chr1_118223277_118224087	Distal Intergenic	-0.323939	0.57843	LOC105378930				Distal Intergenic	-0.747258	0.185032	LOC105378930
ID_chr5_69449113_69450325	Distal Intergenic	-1.36886	0.000220432	MARVELD2				Distal Intergenic	-0.747041	0.000713157	MARVELD2
ID_chr17_81057052_81058067	Promoter (<=1kb)	-0.841411	0.0438155	BAIAP2				Promoter (<=1kb)	-0.746897	4.82841e-05	BAIAP2
ID_chr13_35347171_35351173	Promoter (<=1kb)	-0.700678	0.000243555	NBEA	NBEA	0.680517		Promoter (<=1kb)	-0.746856	3.10527e-09	NBEA	NBEA	0.680517
ID_chr12_74849759_74850829	Distal Intergenic	-0.000358753	0.999618	KCNC2				Distal Intergenic	-0.746606	0.128405	KCNC2
ID_chr18_72206710_72207726	Distal Intergenic	-0.381162	0.573223	CBLN2				Distal Intergenic	-0.746603	0.24606	CBLN2
ID_chr15_69164904_69165867	Promoter (4-5kb)	-0.614373	0.0873816	GLCE				Promoter (4-5kb)	-0.746579	0.0173751	GLCE
ID_chr6_142404681_142405406	Promoter (<=1kb)	0.0649582	0.943978	ADGRG6	ADGRG6	-0.287001		Promoter (<=1kb)	-0.746207	0.267311	ADGRG6	ADGRG6	-0.287001
ID_chr2_88680567_88681827	Intron (ENST00000682892.1/9451, intron 2 of 17)	-0.907894	0.000254686	LOC102724805				Intron (ENST00000682892.1/9451, intron 2 of 17)	-0.746199	2.35901e-07	LOC102724805
ID_chr9_76666165_76666875	Intron (ENST00000376717.6/158471, intron 1 of 10)	0.494695	0.453063	PRUNE2	PRUNE2	0.593246		Intron (ENST00000376717.6/158471, intron 1 of 10)	-0.745678	0.0622053	PRUNE2	PRUNE2	0.593246
ID_chr2_121985696_121987855	Intron (ENST00000657880.1/105373595, intron 2 of 8)	-0.418406	0.152754	LOC105373595				Intron (ENST00000657880.1/105373595, intron 2 of 8)	-0.745618	4.52759e-05	LOC105373595
ID_chr3_3997776_3998808	Intron (ENST00000661097.1/102723512, intron 1 of 6)	-0.60004	0.198545	LOC102723512				Intron (ENST00000661097.1/102723512, intron 1 of 6)	-0.745335	0.0234601	LOC102723512
ID_chr15_70233987_70235323	Distal Intergenic	-1.07958	0.000674391	TLE3				Distal Intergenic	-0.745153	0.00011732	TLE3
ID_chr3_172065803_172067126	Intron (ENST00000415807.7/64778, intron 1 of 25)	-0.832653	0.0830773	FNDC3B	FNDC3B	0.346901		Intron (ENST00000415807.7/64778, intron 1 of 25)	-0.74465	0.0155205	FNDC3B	FNDC3B	0.346901
ID_chr6_45461107_45462804	Intron (ENST00000483377.5/860, intron 4 of 7)	-0.655547	0.114423	RUNX2	RUNX2	0.318699		Intron (ENST00000483377.5/860, intron 4 of 7)	-0.744647	0.000371266	RUNX2	RUNX2	0.318699
ID_chr2_58202057_58203602	Intron (ENST00000403295.7/55120, intron 6 of 12)	-0.432809	0.356084	FANCL				Intron (ENST00000403295.7/55120, intron 6 of 12)	-0.744578	0.0122167	FANCL
ID_chr2_229264951_229265996	Intron (ENST00000392055.8/55022, intron 1 of 2)	-0.819277	0.0165373	PID1	PID1	6.17897		Intron (ENST00000392055.8/55022, intron 1 of 2)	-0.744558	0.0470375	PID1	PID1	6.17897
ID_chr1_151966585_151969216	Distal Intergenic	-0.222107	0.346895	S100A10				Distal Intergenic	-0.744286	1.57105e-05	S100A10
ID_chr14_83973891_83974967	Distal Intergenic	-1.27616	0.0104994	LINC02305				Distal Intergenic	-0.743997	0.00807673	LINC02305
ID_chr8_18847558_18849379	Promoter (4-5kb)	-0.494599	0.0109178	PSD3				Promoter (4-5kb)	-0.743971	0.00502296	PSD3
ID_chr5_151748976_151752130	Promoter (<=1kb)	-0.578529	0.0259784	ATOX1				Promoter (<=1kb)	-0.743934	8.45029e-06	ATOX1
ID_chr6_12233577_12234404	Distal Intergenic	-0.20748	0.803266	EDN1				Distal Intergenic	-0.743821	0.0826162	EDN1
ID_chr4_27141282_27142777	Distal Intergenic	-0.931517	0.00785548	LINC02261				Distal Intergenic	-0.743105	0.000535597	LINC02261
ID_chr20_19688262_19688985	Intron (ENST00000328041.11/57419, intron 12 of 16)	-0.428874	0.407886	RIN2				Intron (ENST00000328041.11/57419, intron 12 of 16)	-0.743084	0.0616403	RIN2
ID_chr4_114791844_114792893	Distal Intergenic	-1.02521	0.031958	MIR577				Distal Intergenic	-0.742739	0.0765637	MIR577
ID_chr14_67933383_67934715	Intron (ENST00000479335.5/5890, intron 8 of 11)	-0.0958605	0.884698	RAD51B				Intron (ENST00000479335.5/5890, intron 8 of 11)	-0.742498	0.0940894	RAD51B
ID_chr1_105872687_105873279	Distal Intergenic	-0.93759	0.0968796	LINC01677				Distal Intergenic	-0.742055	0.138603	LINC01677
ID_chr20_60144937_60145894	Intron (ENST00000654397.1/284757, intron 2 of 6)	-0.701476	0.0368502	MIR646HG				Intron (ENST00000654397.1/284757, intron 2 of 6)	-0.742008	0.013576	MIR646HG
ID_chr1_76690194_76691969	Distal Intergenic	-0.483105	0.0146417	LINC02567				Distal Intergenic	-0.741946	1.48229e-05	LINC02567
ID_chr1_183086636_183087969	Intron (ENST00000258341.5/3915, intron 1 of 27)	0.17601	0.788475	LAMC1				Intron (ENST00000258341.5/3915, intron 1 of 27)	-0.741884	0.0668736	LAMC1
ID_chr9_97399943_97402481	Distal Intergenic	-0.319587	0.406265	TDRD7	TDRD7	-0.810118		Distal Intergenic	-0.741315	0.00135769	TDRD7	TDRD7	-0.810118
ID_chr20_7395277_7396551	Distal Intergenic	-0.805647	0.00679722	MIR8062				Distal Intergenic	-0.741116	0.0111404	MIR8062
ID_chr5_93062458_93063030	Intron (ENST00000515153.1/ENST00000515153.1, intron 1 of 2)	-0.486454	0.451012	LINC02058				Intron (ENST00000515153.1/ENST00000515153.1, intron 1 of 2)	-0.740988	0.313329	LINC02058
ID_chr4_10380510_10381988	Distal Intergenic	-0.43639	0.170499	ZNF518B				Distal Intergenic	-0.740772	0.0395198	ZNF518B
ID_chr13_50762890_50763840	Intron (ENST00000652753.1/107984567, intron 2 of 5)	-0.325409	0.653909	LOC107984567				Intron (ENST00000652753.1/107984567, intron 2 of 5)	-0.740595	0.051841	LOC107984567
ID_chr17_48018174_48018985	Distal Intergenic	-0.22199	0.705794	COPZ2				Distal Intergenic	-0.740577	0.0586045	COPZ2
ID_chr9_31546824_31547592	Distal Intergenic	-0.436172	0.483102	LINC01243				Distal Intergenic	-0.740339	0.285301	LINC01243
ID_chr8_24221361_24223729	Distal Intergenic	-1.11431	3.06266e-05	ADAM28				Distal Intergenic	-0.740158	1.56301e-05	ADAM28
ID_chr6_137241207_137242103	Distal Intergenic	-0.848813	0.0950054	IFNGR1				Distal Intergenic	-0.740068	0.111962	IFNGR1
ID_chr2_196210681_196212234	Intron (ENST00000260983.8/57520, intron 28 of 28)	-0.746905	0.0111167	HECW2	HECW2	5.25794		Intron (ENST00000260983.8/57520, intron 28 of 28)	-0.740039	5.64936e-08	HECW2	HECW2	5.25794
ID_chr13_34249098_34250563	Distal Intergenic	-0.501999	0.0969821	LINC02343				Distal Intergenic	-0.73984	5.20243e-06	LINC02343
ID_chr5_122770119_122771572	Promoter (3-4kb)	-0.969303	1.3623e-07	SNX2	SNX2	-0.353547		Promoter (3-4kb)	-0.739647	0.000160254	SNX2	SNX2	-0.353547
ID_chrX_120301493_120303582	Intron (ENST00000309720.9/55026, intron 2 of 9)	-0.850525	5.29091e-07	TMEM255A	TMEM255A	-0.980829		Intron (ENST00000309720.9/55026, intron 2 of 9)	-0.739081	5.81003e-06	TMEM255A	TMEM255A	-0.980829
ID_chr8_89466427_89468233	Distal Intergenic	-0.358388	0.326814	LOC112268015				Distal Intergenic	-0.738947	3.04286e-08	LOC112268015
ID_chr5_31638376_31639305	Promoter (<=1kb)	-0.573585	0.273294	PDZD2	PDZD2	6.12763		Promoter (<=1kb)	-0.738532	0.0101499	PDZD2	PDZD2	6.12763
ID_chr1_226809750_226810979	Distal Intergenic	-0.453261	0.43643	PSEN2				Distal Intergenic	-0.738023	0.000814241	PSEN2
ID_chr4_181692562_181695751	Intron (ENST00000670601.1/ENST00000670601.1, intron 1 of 1)	-1.10807	3.40526e-06	TEMN3-AS1				Intron (ENST00000670601.1/ENST00000670601.1, intron 1 of 1)	-0.737976	7.71887e-08	TEMN3-AS1
ID_chr6_137168910_137171032	Promoter (2-3kb)	-0.611112	0.0348565	IL22RA2				Promoter (2-3kb)	-0.737619	0.000463992	IL22RA2
ID_chr1_19632128_19634681	3' UTR	-1.59501	1.8282e-10	NBL1	NBL1	-0.757145		3' UTR	-0.737157	1.15153e-10	NBL1	NBL1	-0.757145
ID_chr17_56289089_56290320	Intron (ENST00000635860.1/162282, intron 5 of 12)	-0.170468	0.618148	ANKFN1				Intron (ENST00000635860.1/162282, intron 5 of 12)	-0.736311	0.01069	ANKFN1
ID_chr6_21953351_21954713	Promoter (<=1kb)	-0.614857	0.0892239	CASC15				Promoter (<=1kb)	-0.736237	0.00491856	CASC15
ID_chrX_75155456_75157044	Promoter (<=1kb)	0.0757796	0.913988	UPRT				Promoter (<=1kb)	-0.736215	0.0001253	UPRT
ID_chrX_112679240_112680552	Promoter (<=1kb)	-0.345259	0.451012	LHFPL1				Promoter (<=1kb)	-0.736003	0.167288	LHFPL1
ID_chr4_33721859_33723385	Distal Intergenic	-1.0203	0.00372332	LOC105374392				Distal Intergenic	-0.735835	0.000416512	LOC105374392
ID_chr2_28163435_28165832	Intron (ENST00000344773.6/9577, intron 7 of 12)	-0.844232	6.15419e-06	LOC100505716				Intron (ENST00000344773.6/9577, intron 7 of 12)	-0.735791	1.66486e-08	LOC100505716
ID_chr8_42767308_42769060	Promoter (<=1kb)	0.128922	0.820562	CHRNA6	CHRNA6	-1.76041		Promoter (<=1kb)	-0.735608	0.00545963	CHRNA6	CHRNA6	-1.76041
ID_chr8_36642001_36644430	Intron (ENST00000656455.1/ENST00000656455.1, intron 4 of 5)	-0.442642	0.0506444	KCNU1				Intron (ENST00000656455.1/ENST00000656455.1, intron 4 of 5)	-0.735599	3.07408e-09	KCNU1
ID_chr6_91246645_91248121	Distal Intergenic	-0.259499	0.490078	MIR4643				Distal Intergenic	-0.735564	0.00941594	MIR4643
ID_chr11_11798781_11799826	Intron (ENST00000662809.1/ENST00000662809.1, intron 1 of 1)	0.604848	0.360404	MIR8070				Intron (ENST00000662809.1/ENST00000662809.1, intron 1 of 1)	-0.735389	0.174349	MIR8070
ID_chr20_56222390_56223535	Distal Intergenic	-0.553636	0.258333	MC3R				Distal Intergenic	-0.735315	0.00364305	MC3R
ID_chr17_48522515_48524056	Distal Intergenic	-0.670592	0.0940592	HOXB1				Distal Intergenic	-0.735293	0.000208184	HOXB1
ID_chr10_8331851_8332997	Distal Intergenic	-0.0824411	0.911665	LINC00708				Distal Intergenic	-0.73517	0.054602	LINC00708
ID_chr12_12965335_12966707	Intron (ENST00000543515.8/100506314, intron 1 of 2)	-0.795107	0.0410334	HEBP1	HEBP1	-0.837529		Intron (ENST00000543515.8/100506314, intron 1 of 2)	-0.734981	0.00411442	HEBP1	HEBP1	-0.837529
ID_chr22_30330256_30331528	Promoter (3-4kb)	-0.375531	0.362601	TBC1D10A	TBC1D10A	-0.223099		Promoter (3-4kb)	-0.734905	1.03361e-05	TBC1D10A	TBC1D10A	-0.223099
ID_chr7_104175205_104177473	Intron (ENST00000297431.9/5001, intron 8 of 13)	-0.388806	0.100211	ORC5				Intron (ENST00000297431.9/5001, intron 8 of 13)	-0.73451	5.28199e-08	ORC5
ID_chr1_169332368_169333658	Intron (ENST00000367811.8/29922, intron 1 of 11)	-0.321675	0.497296	NME7				Intron (ENST00000367811.8/29922, intron 1 of 11)	-0.734418	0.0256224	NME7
ID_chr2_157155879_157156672	Distal Intergenic	-0.606621	0.316777	GALNT5	GALNT5	2.89762		Distal Intergenic	-0.734414	0.11215	GALNT5	GALNT5	2.89762
ID_chr10_30967417_30968364	Intron (ENST00000331737.10/220929, intron 1 of 7)	-0.755571	0.104536	ZNF438				Intron (ENST00000331737.10/220929, intron 1 of 7)	-0.733837	0.0991902	ZNF438
ID_chr2_164986345_164987688	Intron (ENST00000670672.1/101929633, intron 7 of 7)	-0.740686	0.0911977	SLC38A11				Intron (ENST00000670672.1/101929633, intron 7 of 7)	-0.733668	0.0187727	SLC38A11
ID_chr16_83944606_83945425	Promoter (3-4kb)	-0.493563	0.301457	OSGIN1	OSGIN1	-0.871737		Promoter (3-4kb)	-0.733583	0.214842	OSGIN1	OSGIN1	-0.871737
ID_chr9_18254845_18256034	Intron (ENST00000680146.1/92949, intron 2 of 29)	-0.65953	0.0367223	ADAMTSL1				Intron (ENST00000680146.1/92949, intron 2 of 29)	-0.73335	0.0123915	ADAMTSL1
ID_chr9_15377744_15378407	Distal Intergenic	0.338683	0.666258	SNAPC3				Distal Intergenic	-0.733138	0.21536	SNAPC3
ID_chr18_72012817_72014920	Distal Intergenic	-0.591505	0.0295395	LINC01899				Distal Intergenic	-0.732317	0.000783159	LINC01899
ID_chr13_72805403_72807620	Intron (ENST00000326291.11/10464, intron 5 of 17)	-0.626821	0.00162375	PIBF1				Intron (ENST00000326291.11/10464, intron 5 of 17)	-0.73146	3.72905e-07	PIBF1
ID_chr4_30950007_30952121	3' UTR	-0.105912	0.807528	PCDH7	PCDH7	-0.271294		3' UTR	-0.731396	5.58359e-05	PCDH7	PCDH7	-0.271294
ID_chr16_57386138_57389216	Distal Intergenic	-0.0702452	0.919836	CX3CL1				Distal Intergenic	-0.730932	5.03881e-05	CX3CL1
ID_chr3_171889548_171892172	Intron (ENST00000420375.5/389177, intron 4 of 6)	-0.49676	0.0582978	LOC105374218				Intron (ENST00000420375.5/389177, intron 4 of 6)	-0.730927	2.40542e-08	LOC105374218
ID_chr8_107037193_107039539	Distal Intergenic	-0.876505	0.0016543	ANGPT1	ANGPT1	1.60129		Distal Intergenic	-0.730916	5.88066e-07	ANGPT1	ANGPT1	1.60129
ID_chr5_91362599_91363643	Distal Intergenic	-0.904089	0.0216998	ARRDC3	ARRDC3	0.313273		Distal Intergenic	-0.730636	0.0264339	ARRDC3	ARRDC3	0.313273
ID_chr8_58419206_58420269	Promoter (2-3kb)	-0.990522	0.0450831	UBXN2B				Promoter (2-3kb)	-0.730497	0.00227931	UBXN2B
ID_chr6_42724667_42725337	Promoter (1-2kb)	-0.142204	0.864398	ATP6V0CP3				Promoter (1-2kb)	-0.730458	0.250083	ATP6V0CP3
ID_chr10_58319347_58321830	Distal Intergenic	-1.23044	4.26991e-06	LOC112268068				Distal Intergenic	-0.730274	2.43733e-09	LOC112268068
ID_chr5_156594392_156595686	Exon (ENST00000517913.5/6444, exon 8 of 10)	-0.575622	0.135362	LOC105377673				Exon (ENST00000517913.5/6444, exon 8 of 10)	-0.730269	0.00259237	LOC105377673
ID_chr13_53056507_53059046	Distal Intergenic	-1.46788	3.90304e-07	OLFM4				Distal Intergenic	-0.72998	2.18533e-07	OLFM4
ID_chr5_156252543_156254752	Intron (ENST00000517913.5/6444, intron 3 of 9)	-0.958244	0.00115754	SGCD	SGCD	-0.517075		Intron (ENST00000517913.5/6444, intron 3 of 9)	-0.729165	3.21711e-06	SGCD	SGCD	-0.517075
ID_chr2_218838889_218840484	Distal Intergenic	-1.32761	4.6778e-05	PRKAG3				Distal Intergenic	-0.729147	3.36528e-05	PRKAG3
ID_chr17_62178919_62180374	Distal Intergenic	-0.315831	0.551326	TBC1D3P2				Distal Intergenic	-0.728899	8.17218e-05	TBC1D3P2
ID_chr3_58962583_58964743	Intron (ENST00000493123.1/101929238, intron 1 of 1)	-1.09469	0.00282964	CFAP20DC				Intron (ENST00000493123.1/101929238, intron 1 of 1)	-0.728845	4.69379e-05	CFAP20DC
ID_chr3_105612065_105614693	Distal Intergenic	-0.0473806	0.919465	CBLB				Distal Intergenic	-0.728824	7.8285e-05	CBLB
ID_chr9_68547952_68548972	Promoter (1-2kb)	-0.180099	0.775769	LINC01506				Promoter (1-2kb)	-0.728721	0.0518353	LINC01506
ID_chr9_33629614_33630259	Distal Intergenic	-1.51033	0.0074825	ANXA2P2				Distal Intergenic	-0.728557	0.211982	ANXA2P2
ID_chr6_122033230_122034331	Distal Intergenic	-0.753543	0.0731549	HSF2				Distal Intergenic	-0.728294	0.0902038	HSF2
ID_chr9_114032338_114033783	Promoter (4-5kb)	-0.427409	0.421686	ZNF618				Promoter (4-5kb)	-0.728126	0.00041101	ZNF618
ID_chr18_62831090_62833850	Promoter (<=1kb)	-1.10068	3.78521e-09	PHLPP1				Promoter (<=1kb)	-0.727874	4.06335e-10	PHLPP1
ID_chr9_101198853_101203194	Intron (ENST00000374874.8/54886, intron 2 of 7)	-1.11431	1.88199e-13	PLPPR1				Intron (ENST00000374874.8/54886, intron 2 of 7)	-0.727495	2.10658e-14	PLPPR1
ID_chr6_75584792_75586461	Exon (ENST00000402607.2/ENST00000402607.2, exon 1 of 1)	-1.43312	0.000387119	SENP6				Exon (ENST00000402607.2/ENST00000402607.2, exon 1 of 1)	-0.727002	0.000190818	SENP6
ID_chr15_75065555_75067930	Intron (ENST00000563298.1/60490, intron 2 of 2)	-0.539981	0.104321	PPCDC				Intron (ENST00000563298.1/60490, intron 2 of 2)	-0.726234	0.000105763	PPCDC
ID_chr7_11479896_11480984	Intron (ENST00000445839.5/105375153, intron 3 of 3)	-0.55168	0.193726	THSD7A				Intron (ENST00000445839.5/105375153, intron 3 of 3)	-0.726104	0.0544087	THSD7A
ID_chr1_27136865_27138610	Intron (ENST00000263980.8/6548, intron 1 of 11)	-0.58444	0.0989462	SLC9A1				Intron (ENST00000263980.8/6548, intron 1 of 11)	-0.725812	3.57869e-09	SLC9A1
ID_chr12_42978283_42979187	Distal Intergenic	-0.494299	0.297776	LINC02461				Distal Intergenic	-0.72577	0.186778	LINC02461
ID_chr2_11877339_11879258	Intron (ENST00000438292.5/100506457, intron 1 of 4)	-0.940474	0.00036906	MIR3681HG				Intron (ENST00000438292.5/100506457, intron 1 of 4)	-0.725008	0.000439912	MIR3681HG
ID_chr9_32397628_32400230	Intron (ENST00000541043.5/48, intron 2 of 21)	-0.741921	0.00221884	ACO1	ACO1	-0.265311		Intron (ENST00000541043.5/48, intron 2 of 21)	-0.724909	1.01937e-05	ACO1	ACO1	-0.265311
ID_chr5_111858357_111859722	Intron (ENST00000395634.7/9315, intron 2 of 3)	-0.700457	0.085904	NREP-AS1				Intron (ENST00000395634.7/9315, intron 2 of 3)	-0.724869	0.0125242	NREP-AS1
ID_chr2_66793331_66795827	Distal Intergenic	-0.892966	6.78658e-09	LINC01797				Distal Intergenic	-0.724817	1.23289e-11	LINC01797
ID_chr11_129296575_129299961	Distal Intergenic	-0.161893	0.553431	ARHGAP32	ARHGAP32	0.232348		Distal Intergenic	-0.724814	0.000255109	ARHGAP32	ARHGAP32	0.232348
ID_chr8_108028734_108030837	Intron (ENST00000517939.5/340419, intron 1 of 4)	-0.734799	0.0193733	RSPO2				Intron (ENST00000517939.5/340419, intron 1 of 4)	-0.724628	0.000703544	RSPO2
ID_chr20_17373826_17374895	Intron (ENST00000377899.5/5126, intron 6 of 12)	-0.153973	0.806811	PCSK2				Intron (ENST00000377899.5/5126, intron 6 of 12)	-0.724437	0.00489088	PCSK2
ID_chr16_58682310_58685419	Promoter (<=1kb)	-0.712333	0.00133354	SLC38A7	SLC38A7	-0.343038		Promoter (<=1kb)	-0.72443	4.51022e-13	SLC38A7	SLC38A7	-0.343038
ID_chr4_180925696_180927101	Distal Intergenic	-0.0182759	0.981574	LINC00290				Distal Intergenic	-0.724047	0.0313195	LINC00290
ID_chr4_109491930_109493001	Promoter (3-4kb)	-0.741964	0.0434852	MIR576				Promoter (3-4kb)	-0.72388	0.0567245	MIR576
ID_chr2_207066712_207068225	Distal Intergenic	-0.178477	0.583681	MIR2355				Distal Intergenic	-0.723402	1.77081e-05	MIR2355
ID_chr8_81422252_81423103	Distal Intergenic	-1.09379	0.0179747	PMP2	PMP2	0.752753		Distal Intergenic	-0.723394	0.0528412	PMP2	PMP2	0.752753
ID_chr4_158804327_158807162	Promoter (<=1kb)	-1.16987	7.11379e-06	FNIP2	FNIP2	-0.34111		Promoter (<=1kb)	-0.723328	2.61557e-07	FNIP2	FNIP2	-0.34111
ID_chr6_163404679_163407061	Distal Intergenic	-0.303769	0.202885	CAHM				Distal Intergenic	-0.722789	6.77268e-06	CAHM
ID_chr4_82450214_82452061	5' UTR	-1.22152	0.000127437	ENOPH1				5' UTR	-0.722478	4.39319e-06	ENOPH1
ID_chr4_81210628_81216941	Promoter (<=1kb)	-0.682462	3.09895e-08	PRKG2	PRKG2	-1.01953		Promoter (<=1kb)	-0.722295	2.5382e-20	PRKG2	PRKG2	-1.01953
ID_chrX_81395609_81397551	Distal Intergenic	-1.07738	0.00680284	LOC105373284				Distal Intergenic	-0.722291	0.00199853	LOC105373284
ID_chr1_241590751_241592810	3' UTR	-0.959531	0.000807096	OPN3	OPN3	-0.679779		3' UTR	-0.721763	5.37889e-05	OPN3	OPN3	-0.679779
ID_chr2_110754766_110755959	Intron (ENST00000676595.1/55289, intron 1 of 18)	-0.400913	0.511617	ACOXL				Intron (ENST00000676595.1/55289, intron 1 of 18)	-0.721443	0.0242146	ACOXL
ID_chr2_201356755_201358452	Promoter (<=1kb)	-1.09238	0.00144906	FLACC1				Promoter (<=1kb)	-0.721392	2.42089e-06	FLACC1
ID_chr1_9476369_9477849	Distal Intergenic	-0.341182	0.240798	LINC02606				Distal Intergenic	-0.721248	0.00609194	LINC02606
ID_chr1_218877222_218881710	Exon (ENST00000397383.2/ENST00000397383.2, exon 1 of 1)	-0.260762	0.188206	LINC01710				Exon (ENST00000397383.2/ENST00000397383.2, exon 1 of 1)	-0.721218	2.50571e-08	LINC01710
ID_chr12_107678179_107679397	Distal Intergenic	-0.634451	0.132784	PWP1				Distal Intergenic	-0.721131	0.0273289	PWP1
ID_chr2_177783350_177785272	Intron (ENST00000286063.11/50940, intron 9 of 19)	-0.673299	0.0275055	PDE11A-AS1				Intron (ENST00000286063.11/50940, intron 9 of 19)	-0.720714	1.04761e-05	PDE11A-AS1
ID_chr1_184241844_184243427	Distal Intergenic	-0.659807	0.0078629	LOC102724830				Distal Intergenic	-0.720426	0.00457622	LOC102724830
ID_chr6_106547254_106548770	Promoter (2-3kb)	0.0635317	0.928696	CRYBG1	CRYBG1	-1.39625		Promoter (2-3kb)	-0.720304	0.0288727	CRYBG1	CRYBG1	-1.39625
ID_chr1_83912594_83913811	Promoter (<=1kb)	-1.00622	0.0057058	TTLL7	TTLL7	-0.799802		Promoter (<=1kb)	-0.720122	0.0182696	TTLL7	TTLL7	-0.799802
ID_chr6_27234877_27236487	Distal Intergenic	-0.576672	0.123894	PRSS16	PRSS16	-1.44661		Distal Intergenic	-0.720095	0.00143432	PRSS16	PRSS16	-1.44661
ID_chr1_71018793_71019879	Intron (ENST00000370931.7/5733, intron 1 of 4)	-0.378805	0.358908	PTGER3				Intron (ENST00000370931.7/5733, intron 1 of 4)	-0.719785	0.00161467	PTGER3
ID_chr2_207927971_207928846	Intron (ENST00000427836.8/389072, intron 5 of 7)	-0.212457	0.745491	PLEKHM3				Intron (ENST00000427836.8/389072, intron 5 of 7)	-0.719492	0.0238542	PLEKHM3
ID_chr20_40261059_40263642	Distal Intergenic	-0.961488	2.02132e-07	LINC01370				Distal Intergenic	-0.719375	4.86354e-13	LINC01370
ID_chr1_204565397_204567897	Distal Intergenic	-0.460329	0.0771261	MDM4				Distal Intergenic	-0.719166	2.26351e-08	MDM4
ID_chr1_222634345_222635180	Intron (ENST00000344922.10/375056, intron 6 of 27)	0.236767	0.753276	MIA3				Intron (ENST00000344922.10/375056, intron 6 of 27)	-0.719023	0.202383	MIA3
ID_chr12_5988812_5989327	Intron (ENST00000261405.10/7450, intron 38 of 51)	-0.315621	0.648288	VWF				Intron (ENST00000261405.10/7450, intron 38 of 51)	-0.718947	0.106245	VWF
ID_chr6_111717638_111719578	Promoter (<=1kb)	-1.79099	3.70541e-06	FYN				Promoter (<=1kb)	-0.718929	0.0305583	FYN
ID_chr20_40292990_40295207	Distal Intergenic	-1.17072	2.97135e-08	LINC01370				Distal Intergenic	-0.71822	9.0383e-09	LINC01370
ID_chr2_121973934_121975530	Intron (ENST00000657880.1/105373595, intron 2 of 8)	-0.504297	0.122373	LOC105373595				Intron (ENST00000657880.1/105373595, intron 2 of 8)	-0.718134	1.09708e-06	LOC105373595
ID_chr12_102945745_102946927	Promoter (3-4kb)	-1.33373	0.00102099	LOC112267865				Promoter (3-4kb)	-0.718117	0.00576648	LOC112267865
ID_chr1_145716316_145717413	Promoter (2-3kb)	-0.278001	0.540706	CD160				Promoter (2-3kb)	-0.717937	0.0136409	CD160
ID_chr8_49976770_49977881	Intron (ENST00000518864.5/54212, intron 2 of 19)	-1.03708	0.00246863	SNTG1	SNTG1	-2.14346		Intron (ENST00000518864.5/54212, intron 2 of 19)	-0.71789	0.0415852	SNTG1	SNTG1	-2.14346
ID_chr6_164012841_164014628	Distal Intergenic	-0.474802	0.0478495	LOC107986666				Distal Intergenic	-0.717615	1.04761e-05	LOC107986666
ID_chr10_71867507_71868892	Distal Intergenic	-0.604411	0.105085	PSAP	PSAP	-0.217883		Distal Intergenic	-0.717424	5.3501e-06	PSAP	PSAP	-0.217883
ID_chrX_153899920_153903077	Promoter (<=1kb)	-0.823716	0.00264295	AVPR2				Promoter (<=1kb)	-0.71741	1.08729e-09	AVPR2
ID_chr4_14236780_14239207	Intron (ENST00000514863.1/ENST00000514863.1, intron 1 of 1)	-1.28075	3.08684e-08	LINC01085				Intron (ENST00000514863.1/ENST00000514863.1, intron 1 of 1)	-0.717127	7.24552e-07	LINC01085
ID_chr3_157572183_157574026	Promoter (2-3kb)	-0.279518	0.418787	SLC66A1L				Promoter (2-3kb)	-0.716833	0.00204282	SLC66A1L
ID_chr14_34129192_34131906	Promoter (<=1kb)	-0.765198	0.000592087	LOC102724945				Promoter (<=1kb)	-0.716704	2.83047e-12	LOC102724945
ID_chr8_120954830_120957268	Intron (ENST00000517739.1/ENST00000517739.1, intron 1 of 3)	-1.1472	1.00438e-06	SNTB1	SNTB1	0.217578		Intron (ENST00000517739.1/ENST00000517739.1, intron 1 of 3)	-0.716245	1.30365e-07	SNTB1	SNTB1	0.217578
ID_chr2_191695030_191698897	3' UTR	-1.19034	4.1207e-21	NABP1				3' UTR	-0.716227	2.03357e-05	NABP1
ID_chr22_41982762_41984359	Promoter (1-2kb)	-1.23586	1.03499e-05	SEPTIN3				Promoter (1-2kb)	-0.715862	2.57365e-06	SEPTIN3
ID_chr2_224998576_225000974	Intron (ENST00000258390.12/55619, intron 1 of 55)	-0.434768	0.00881339	MIR4439				Intron (ENST00000258390.12/55619, intron 1 of 55)	-0.715502	0.00030576	MIR4439
ID_chr3_105933505_105934868	Distal Intergenic	-0.755098	0.0253919	CBLB				Distal Intergenic	-0.715406	0.00636761	CBLB
ID_chr9_73688648_73690325	Distal Intergenic	-0.992133	4.18943e-05	LOC105376085				Distal Intergenic	-0.715195	0.0292238	LOC105376085
ID_chr2_37352592_37353574	5' UTR	-0.647059	0.143337	QPCT	QPCT	-1.77636		5' UTR	-0.71474	0.0319183	QPCT	QPCT	-1.77636
ID_chr12_22237513_22239813	Intron (ENST00000544732.5/6489, intron 2 of 5)	-1.12839	2.80499e-05	ST8SIA1	ST8SIA1	-0.86339		Intron (ENST00000544732.5/6489, intron 2 of 5)	-0.714182	3.15509e-06	ST8SIA1	ST8SIA1	-0.86339
ID_chr13_100941515_100942995	Promoter (<=1kb)	-0.220153	0.661386	LINC00411				Promoter (<=1kb)	-0.714164	0.000969311	LINC00411
ID_chr6_162242440_162244286	Intron (ENST00000366898.6/5071, intron 3 of 11)	-0.779158	0.00920671	PRKN				Intron (ENST00000366898.6/5071, intron 3 of 11)	-0.714036	0.00356308	PRKN
ID_chr6_19554059_19555614	Promoter (3-4kb)	-0.33206	0.262798	LOC107986575				Promoter (3-4kb)	-0.713588	0.000168053	LOC107986575
ID_chr1_147273140_147274240	Promoter (2-3kb)	-0.205181	0.766055	CHD1L				Promoter (2-3kb)	-0.713581	0.0304294	CHD1L
ID_chr3_159732023_159734565	Promoter (<=1kb)	-0.784586	0.00127781	SCHIP1	SCHIP1	1.45092		Promoter (<=1kb)	-0.713435	0.00042073	SCHIP1	SCHIP1	1.45092
ID_chr18_8820391_8822171	Exon (ENST00000306329.15/23255, exon 12 of 14)	-0.283226	0.574922	MTCL1	MTCL1	0.864093		Exon (ENST00000306329.15/23255, exon 12 of 14)	-0.713172	8.08144e-05	MTCL1	MTCL1	0.864093
ID_chr5_172122610_172123965	Intron (ENST00000176763.10/6793, intron 3 of 18)	-0.480158	0.255959	LOC107986477				Intron (ENST00000176763.10/6793, intron 3 of 18)	-0.713058	1.13081e-05	LOC107986477
ID_chr6_56669329_56672889	Exon (ENST00000421834.6/667, exon 6 of 94)	-1.03279	2.56418e-09	DST				Exon (ENST00000421834.6/667, exon 6 of 94)	-0.712771	2.77973e-14	DST
ID_chrX_13534816_13536333	Distal Intergenic	-0.33675	0.41484	EGFL6				Distal Intergenic	-0.712727	0.0589278	EGFL6
ID_chr12_120646715_120647546	Promoter (2-3kb)	-0.401329	0.451162	CABP1				Promoter (2-3kb)	-0.712533	0.0347525	CABP1
ID_chr16_86562805_86564137	Promoter (2-3kb)	-0.136747	0.84936	FOXC2				Promoter (2-3kb)	-0.71248	0.0114901	FOXC2
ID_chr9_119801713_119803518	Distal Intergenic	-0.432045	0.435825	LINC01613				Distal Intergenic	-0.712374	3.81451e-05	LINC01613
ID_chr2_70029270_70031210	Promoter (<=1kb)	-0.742262	0.00130477	ASPRV1				Promoter (<=1kb)	-0.712321	3.52772e-08	ASPRV1
ID_chr7_71362262_71363059	Intron (ENST00000333538.10/64409, intron 2 of 10)	-0.848079	0.0899416	GALNT17				Intron (ENST00000333538.10/64409, intron 2 of 10)	-0.712179	0.092943	GALNT17
ID_chr11_109140568_109141751	Distal Intergenic	-0.606278	0.0881498	DDX10				Distal Intergenic	-0.711802	0.014598	DDX10
ID_chr16_5616008_5617761	Promoter (<=1kb)	-0.209486	0.567727	LINC01570				Promoter (<=1kb)	-0.711237	1.39191e-06	LINC01570
ID_chr1_118290080_118291678	Distal Intergenic	-0.0829462	0.90874	LOC105378930				Distal Intergenic	-0.711159	0.0647432	LOC105378930
ID_chr1_93654733_93656168	Intron (ENST00000260502.11/8412, intron 2 of 11)	-0.538154	0.106244	BCAR3	BCAR3	0.452344		Intron (ENST00000260502.11/8412, intron 2 of 11)	-0.711076	0.00120789	BCAR3	BCAR3	0.452344
ID_chr22_19570832_19572646	Promoter (3-4kb)	-0.882938	3.51954e-06	LINC00895				Promoter (3-4kb)	-0.711021	1.41112e-10	LINC00895
ID_chr21_18367798_18369794	Intron (ENST00000284885.8/5651, intron 6 of 24)	-0.549158	0.038888	TMPRSS15				Intron (ENST00000284885.8/5651, intron 6 of 24)	-0.710876	3.80787e-05	TMPRSS15
ID_chr5_158791592_158794296	Intron (ENST00000622875.4/1879, intron 3 of 9)	-0.597725	0.00411821	EBF1	EBF1	0.521653		Intron (ENST00000622875.4/1879, intron 3 of 9)	-0.710852	1.29577e-06	EBF1	EBF1	0.521653
ID_chr21_30378440_30379556	Promoter (3-4kb)	-0.864438	0.112486	MIR4327				Promoter (3-4kb)	-0.710832	0.027695	MIR4327
ID_chr5_59706814_59708868	Promoter (3-4kb)	-1.84021	2.04065e-07	MIR582				Promoter (3-4kb)	-0.71072	0.0010283	MIR582
ID_chr6_4941176_4944052	Exon (ENST00000328908.9/9425, exon 7 of 9)	-0.244338	0.0189889	CDYL	CDYL	-0.472469		Exon (ENST00000328908.9/9425, exon 7 of 9)	-0.71068	1.28891e-05	CDYL	CDYL	-0.472469
ID_chr13_62996907_62998058	Distal Intergenic	-0.795339	0.0412251	LINC00448				Distal Intergenic	-0.710591	0.0371322	LINC00448
ID_chr13_67970720_67972633	Distal Intergenic	-0.725117	0.0395473	LOC101927072				Distal Intergenic	-0.710579	4.30311e-05	LOC101927072
ID_chr1_112879387_112882809	Distal Intergenic	-0.512279	0.030134	LINC01356				Distal Intergenic	-0.710355	2.73311e-07	LINC01356
ID_chr22_21587478_21588687	Intron (ENST00000458578.6/7332, intron 1 of 3)	-0.837298	0.0129145	UBE2L3	UBE2L3	-0.268834		Intron (ENST00000458578.6/7332, intron 1 of 3)	-0.710259	1.17649e-05	UBE2L3	UBE2L3	-0.268834
ID_chr4_188195430_188196783	Distal Intergenic	-0.231469	0.683275	LINC02434				Distal Intergenic	-0.710247	0.00182409	LINC02434
ID_chr3_64871388_64872775	Intron (ENST00000692372.1/100507098, intron 3 of 7)	-0.291655	0.183682	ADAMTS9	ADAMTS9	2.47517		Intron (ENST00000692372.1/100507098, intron 3 of 7)	-0.710237	5.18603e-07	ADAMTS9	ADAMTS9	2.47517
ID_chr10_113705019_113706669	Promoter (2-3kb)	-0.366591	0.402868	CASP7	CASP7	0.839183		Promoter (2-3kb)	-0.7093	0.00408956	CASP7	CASP7	0.839183
ID_chr5_5359984_5362452	Distal Intergenic	-1.44463	2.90479e-15	ICE1				Distal Intergenic	-0.709242	2.21039e-10	ICE1
ID_chr11_9737633_9739956	3' UTR	-1.32284	0.000303369	SWAP70	SWAP70	-0.653108		3' UTR	-0.708997	4.64988e-06	SWAP70	SWAP70	-0.653108
ID_chr5_116863086_116864794	Distal Intergenic	-1.26938	3.53116e-05	LINC02214				Distal Intergenic	-0.708778	0.00268093	LINC02214
ID_chr16_2605028_2606117	Promoter (1-2kb)	-0.354975	0.618395	LOC652276				Promoter (1-2kb)	-0.708422	0.0100885	LOC652276
ID_chr3_67176143_67177270	Distal Intergenic	-1.15856	1.27621e-11	MIR4272				Distal Intergenic	-0.707846	0.00583549	MIR4272
ID_chr3_59732283_59734214	Intron (ENST00000668131.1/105377110, intron 5 of 6)	-0.732224	0.00748054	CFAP20DC-DT				Intron (ENST00000668131.1/105377110, intron 5 of 6)	-0.707648	0.00120079	CFAP20DC-DT
ID_chr3_40124119_40125714	Intron (ENST00000444716.5/25924, intron 3 of 16)	-0.303717	0.4934	MYRIP				Intron (ENST00000444716.5/25924, intron 3 of 16)	-0.707037	0.000433357	MYRIP
ID_chr4_33715656_33717010	Distal Intergenic	-1.03084	0.000991467	LOC105374392				Distal Intergenic	-0.70699	0.0130648	LOC105374392
ID_chr6_151317082_151319235	Intron (ENST00000402676.7/9590, intron 3 of 4)	-0.836015	0.00378964	AKAP12	AKAP12	0.82551		Intron (ENST00000402676.7/9590, intron 3 of 4)	-0.706793	6.49378e-07	AKAP12	AKAP12	0.82551
ID_chr3_174790726_174792047	Intron (ENST00000434257.1/254827, intron 3 of 3)	-1.2253	0.000288802	NAALADL2				Intron (ENST00000434257.1/254827, intron 3 of 3)	-0.706659	2.5053e-05	NAALADL2
ID_chr2_68798180_68799792	Intron (ENST00000463483.5/9938, intron 5 of 7)	-0.801171	0.00118825	ARHGAP25				Intron (ENST00000463483.5/9938, intron 5 of 7)	-0.706522	6.18464e-05	ARHGAP25
ID_chr16_29991752_29993244	Promoter (1-2kb)	-1.37831	5.00068e-05	TAOK2	TAOK2	0.293859		Promoter (1-2kb)	-0.706416	5.03044e-08	TAOK2	TAOK2	0.293859
ID_chr4_150131228_150132572	Intron (ENST00000296550.12/166614, intron 2 of 15)	-0.183129	0.706698	DCLK2	DCLK2	-0.907699		Intron (ENST00000296550.12/166614, intron 2 of 15)	-0.706049	0.00522928	DCLK2	DCLK2	-0.907699
ID_chr8_48516579_48517907	Promoter (<=1kb)	-0.79273	0.00367533	LINC02947				Promoter (<=1kb)	-0.705744	0.00127479	LINC02947
ID_chr3_175346651_175347873	Intron (ENST00000454872.6/254827, intron 5 of 13)	0.200588	0.60613	MIR4789				Intron (ENST00000454872.6/254827, intron 5 of 13)	-0.705402	0.139376	MIR4789
ID_chrX_101665056_101666316	Distal Intergenic	-0.486275	0.287584	ARMCX2				Distal Intergenic	-0.705361	0.0447515	ARMCX2
ID_chr15_73638141_73640601	Promoter (4-5kb)	-0.863515	0.000202625	NPTN				Promoter (4-5kb)	-0.705343	6.85521e-06	NPTN
ID_chr6_90983168_90984804	Distal Intergenic	-0.666718	0.0243444	MAP3K7				Distal Intergenic	-0.705124	1.18761e-06	MAP3K7
ID_chr7_140389979_140392545	Intron (ENST00000477571.5/84255, intron 1 of 15)	-0.747609	1.60695e-05	SLC37A3				Intron (ENST00000477571.5/84255, intron 1 of 15)	-0.705079	1.21607e-10	SLC37A3
ID_chr18_7697188_7697998	Intron (ENST00000332175.12/5797, intron 1 of 30)	-0.15439	0.849232	PTPRM	PTPRM	-0.23937		Intron (ENST00000332175.12/5797, intron 1 of 30)	-0.704967	0.179388	PTPRM	PTPRM	-0.23937
ID_chr18_58283260_58286109	Intron (ENST00000400345.8/23327, intron 5 of 30)	-0.627814	0.00800791	NEDD4L	NEDD4L	-1.13712		Intron (ENST00000400345.8/23327, intron 5 of 30)	-0.704647	1.83005e-07	NEDD4L	NEDD4L	-1.13712
ID_chr11_19079510_19081359	Distal Intergenic	0.144385	0.832495	MRGPRX2				Distal Intergenic	-0.703912	0.0040838	MRGPRX2
ID_chr3_164881611_164884514	Distal Intergenic	-1.08737	2.9567e-11	LINC01324				Distal Intergenic	-0.70357	2.77655e-08	LINC01324
ID_chr3_52023607_52025507	Distal Intergenic	-0.716868	0.0622169	RPL29				Distal Intergenic	-0.703339	9.00228e-06	RPL29
ID_chr4_187071687_187072982	Distal Intergenic	0.0839159	0.903369	LOC102723906				Distal Intergenic	-0.703115	0.0199307	LOC102723906
ID_chr2_152131596_152133166	Exon (ENST00000414021.1/ENST00000414021.1, exon 1 of 1)	-0.78209	0.00333171	STAM2				Exon (ENST00000414021.1/ENST00000414021.1, exon 1 of 1)	-0.702828	0.000467913	STAM2
ID_chr1_16386081_16387582	3' UTR	-0.975685	0.00578165	SPATA21				3' UTR	-0.702413	0.000156318	SPATA21
ID_chr8_81078232_81080030	Intron (ENST00000220597.4/55824, intron 1 of 8)	-0.561568	0.0338303	PAG1	PAG1	0.524303		Intron (ENST00000220597.4/55824, intron 1 of 8)	-0.70185	4.92676e-07	PAG1	PAG1	0.524303
ID_chr4_48384828_48386450	Promoter (1-2kb)	-0.683877	0.0464081	SLAIN2				Promoter (1-2kb)	-0.701795	0.000488659	SLAIN2
ID_chr15_47439042_47440244	Intron (ENST00000558014.5/80031, intron 2 of 19)	-0.844113	0.0252215	SEMA6D	SEMA6D	0.691908		Intron (ENST00000558014.5/80031, intron 2 of 19)	-0.701779	0.00145943	SEMA6D	SEMA6D	0.691908
ID_chr7_17678772_17681583	Exon (ENST00000448898.1/ENST00000448898.1, exon 1 of 2)	-0.329641	0.284304	LINC02889				Exon (ENST00000448898.1/ENST00000448898.1, exon 1 of 2)	-0.701356	0.000528945	LINC02889
ID_chr9_82024372_82025564	Intron (ENST00000637606.1/105376107, intron 1 of 9)	-0.759438	0.057097	SPATA31D1				Intron (ENST00000637606.1/105376107, intron 1 of 9)	-0.701261	0.0196318	SPATA31D1
ID_chr17_48153424_48154927	Promoter (1-2kb)	-0.2941	0.603528	MIR1203				Promoter (1-2kb)	-0.700756	7.37405e-05	MIR1203
ID_chr2_34096129_34097127	Intron (ENST00000366209.6/104355287, intron 4 of 5)	-0.111126	0.874993	LINC01318				Intron (ENST00000366209.6/104355287, intron 4 of 5)	-0.700732	0.233924	LINC01318
ID_chr17_49365375_49366764	Promoter (2-3kb)	0.241012	0.379742	ZNF652	ZNF652	-0.227621		Promoter (2-3kb)	-0.700401	0.0384093	ZNF652	ZNF652	-0.227621
ID_chr15_80838731_80839835	Promoter (2-3kb)	-0.476567	0.230087	MIR549A				Promoter (2-3kb)	-0.700327	0.00265936	MIR549A
ID_chr16_48278465_48279888	Intron (ENST00000285737.9/83752, intron 8 of 14)	-1.47187	0.00893237	LONP2	LONP2	-0.511053		Intron (ENST00000285737.9/83752, intron 8 of 14)	-0.700193	0.0987849	LONP2	LONP2	-0.511053
ID_chr2_225037276_225039673	Promoter (2-3kb)	-0.703571	0.000350645	DOCK10	DOCK10	-0.686904		Promoter (2-3kb)	-0.700127	2.78023e-07	DOCK10	DOCK10	-0.686904
ID_chr6_35690079_35692074	Promoter (1-2kb)	-0.467821	0.260088	FKBP5	FKBP5	-0.371814		Promoter (1-2kb)	-0.699952	2.14167e-05	FKBP5	FKBP5	-0.371814
ID_chr1_90940248_90941495	Promoter (4-5kb)	-0.726412	0.0351068	ZNF644	ZNF644	-0.218432		Promoter (4-5kb)	-0.699677	0.00639901	ZNF644	ZNF644	-0.218432
ID_chr12_17592094_17593518	Promoter (2-3kb)	-1.08113	0.00020221	LINC02378				Promoter (2-3kb)	-0.699671	0.000689776	LINC02378
ID_chr8_97408939_97410816	Distal Intergenic	-0.487265	0.00592581	SNORD3H				Distal Intergenic	-0.699192	5.10133e-09	SNORD3H
ID_chr5_93225356_93226577	Distal Intergenic	-1.12389	0.00419324	NR2F1-AS1				Distal Intergenic	-0.6991	0.019346	NR2F1-AS1
ID_chr14_24605450_24606999	Promoter (2-3kb)	-1.21657	0.000678512	GZMH				Promoter (2-3kb)	-0.699093	0.000409925	GZMH
ID_chr1_26065824_26068692	Promoter (<=1kb)	-1.40467	1.12986e-08	TRIM63	TRIM63	-0.962412		Promoter (<=1kb)	-0.698842	4.16188e-10	TRIM63	TRIM63	-0.962412
ID_chr8_42718952_42721488	Intron (ENST00000289957.3/1142, intron 3 of 5)	-0.438903	0.134581	CHRNB3				Intron (ENST00000289957.3/1142, intron 3 of 5)	-0.69869	1.53077e-05	CHRNB3
ID_chr13_105136308_105137942	Distal Intergenic	-0.635257	0.00698325	LOC105370344				Distal Intergenic	-0.698687	0.0107236	LOC105370344
ID_chr16_2918818_2920432	Promoter (4-5kb)	-0.549842	0.202928	FLYWCH1				Promoter (4-5kb)	-0.698531	1.37502e-07	FLYWCH1
ID_chr4_77776188_77777560	5' UTR	-0.179488	0.710582	CNOT6L				5' UTR	-0.698308	0.0111047	CNOT6L
ID_chr3_160586645_160587957	Distal Intergenic	-0.623792	0.0882898	KPNA4				Distal Intergenic	-0.698209	0.00125447	KPNA4
ID_chr1_22482702_22484030	Intron (ENST00000650433.1/9923, intron 1 of 8)	-1.07023	0.000685152	ZBTB40				Intron (ENST00000650433.1/9923, intron 1 of 8)	-0.698131	0.000876291	ZBTB40
ID_chr18_67141978_67144038	Distal Intergenic	-0.443917	0.0582163	MIR5011				Distal Intergenic	-0.697968	0.000535597	MIR5011
ID_chr1_215330343_215332155	Distal Intergenic	-0.510123	0.230289	KCTD3	KCTD3	0.443646		Distal Intergenic	-0.697793	0.0130224	KCTD3	KCTD3	0.443646
ID_chr3_140486967_140489271	Exon (ENST00000693253.1/ENST00000693253.1, exon 1 of 1)	-1.18043	2.60856e-05	CLSTN2-AS1				Exon (ENST00000693253.1/ENST00000693253.1, exon 1 of 1)	-0.697788	7.73406e-05	CLSTN2-AS1
ID_chr6_94005045_94006751	Distal Intergenic	-0.739068	0.0405111	TSG1				Distal Intergenic	-0.697737	0.000125287	TSG1
ID_chr1_184019891_184021875	Intron (ENST00000649786.1/23127, intron 1 of 11)	-0.278978	0.563644	COLGALT2				Intron (ENST00000649786.1/23127, intron 1 of 11)	-0.69756	0.00608214	COLGALT2
ID_chr2_114928314_114930339	Intron (ENST00000436732.5/57628, intron 1 of 4)	-0.815724	0.00455164	DPP10-AS3				Intron (ENST00000436732.5/57628, intron 1 of 4)	-0.697543	4.26265e-07	DPP10-AS3
ID_chr4_153754505_153758102	Promoter (1-2kb)	-0.989843	1.45309e-05	RNF175	RNF175	0.971221		Promoter (1-2kb)	-0.697334	4.28892e-11	RNF175	RNF175	0.971221
ID_chr3_58462877_58464350	Distal Intergenic	-0.579967	0.143763	KCTD6				Distal Intergenic	-0.697103	0.0185549	KCTD6
ID_chr9_18899499_18900938	Promoter (4-5kb)	-1.02882	0.00278317	ADAMTSL1				Promoter (4-5kb)	-0.696405	0.0207637	ADAMTSL1
ID_chr2_164990028_164994032	Exon (ENST00000627211.2/ENST00000627211.2, exon 8 of 8)	-0.559965	6.08984e-09	SLC38A11				Exon (ENST00000627211.2/ENST00000627211.2, exon 8 of 8)	-0.696336	7.03566e-17	SLC38A11
ID_chr6_150393645_150395988	3' UTR	0.277112	0.462584	IYD				3' UTR	-0.696322	0.000990088	IYD
ID_chr9_85228103_85230715	Exon (ENST00000660241.1/ENST00000660241.1, exon 2 of 2)	-0.657186	0.0358809	LOC105376121				Exon (ENST00000660241.1/ENST00000660241.1, exon 2 of 2)	-0.696247	0.0025287	LOC105376121
ID_chr17_71921611_71923925	Distal Intergenic	-0.721054	0.0156596	LOC107985015				Distal Intergenic	-0.696221	0.000128573	LOC107985015
ID_chr1_64282200_64282942	Distal Intergenic	-0.0437325	0.969045	UBE2U				Distal Intergenic	-0.695988	0.213512	UBE2U
ID_chr4_111688387_111690727	Intron (ENST00000681719.1/105377366, intron 3 of 8)	-0.874769	0.0001823	LOC105377366				Intron (ENST00000681719.1/105377366, intron 3 of 8)	-0.695834	6.90059e-05	LOC105377366
ID_chr1_71330287_71331984	Intron (ENST00000654734.1/100852410, intron 3 of 6)	-1.43838	8.81867e-06	NEGR1	NEGR1	4.71763		Intron (ENST00000654734.1/100852410, intron 3 of 6)	-0.695779	7.00091e-06	NEGR1	NEGR1	4.71763
ID_chr21_27039185_27040672	Distal Intergenic	-0.696649	0.0961445	ADAMTS5				Distal Intergenic	-0.695674	1.76863e-05	ADAMTS5
ID_chr8_38475705_38476423	Distal Intergenic	-0.535727	0.292749	FGFR1	FGFR1	0.33168		Distal Intergenic	-0.695593	0.211529	FGFR1	FGFR1	0.33168
ID_chr14_73655166_73656399	Promoter (2-3kb)	-0.89308	0.070343	DNAL1				Promoter (2-3kb)	-0.695489	0.0100898	DNAL1
ID_chr15_51825521_51826634	Promoter (2-3kb)	-0.533391	0.287981	TMOD3				Promoter (2-3kb)	-0.695343	0.0285276	TMOD3
ID_chr2_46224178_46226085	Distal Intergenic	-1.04569	4.33546e-06	EPAS1	EPAS1	-0.539679		Distal Intergenic	-0.695247	4.88738e-09	EPAS1	EPAS1	-0.539679
ID_chr21_43937902_43939710	Intron (ENST00000291572.13/56894, intron 2 of 9)	-0.825992	0.00605442	AGPAT3				Intron (ENST00000291572.13/56894, intron 2 of 9)	-0.694966	2.10919e-10	AGPAT3
ID_chr18_49565429_49566481	Promoter (3-4kb)	-0.543717	0.135349	LIPG				Promoter (3-4kb)	-0.694912	0.0269603	LIPG
ID_chr20_38258415_38260401	Promoter (<=1kb)	-0.492397	0.0892696	LOC149684				Promoter (<=1kb)	-0.694888	1.04082e-12	LOC149684
ID_chr6_114718170_114719686	Distal Intergenic	-0.418087	0.157402	LOC107986639				Distal Intergenic	-0.694695	0.0457088	LOC107986639
ID_chr8_66741424_66742908	Intron (ENST00000520044.5/100533105, intron 2 of 2)	-0.41803	0.348909	PTTG3P				Intron (ENST00000520044.5/100533105, intron 2 of 2)	-0.694546	0.0115987	PTTG3P
ID_chr1_181141863_181143826	Distal Intergenic	-0.211545	0.642008	LINC01732				Distal Intergenic	-0.694488	0.000248231	LINC01732
ID_chr1_162675414_162678260	Exon (ENST00000673239.1/4921, exon 3 of 5)	-0.382526	0.0881171	DDR2	DDR2	0.347765		Exon (ENST00000673239.1/4921, exon 3 of 5)	-0.694306	9.93714e-09	DDR2	DDR2	0.347765
ID_chr1_147859613_147861251	Distal Intergenic	-0.798891	0.0562237	GJA8				Distal Intergenic	-0.693867	0.00238333	GJA8
ID_chr12_114424500_114426017	Distal Intergenic	-0.686643	0.0524293	TBX5				Distal Intergenic	-0.693835	3.35253e-05	TBX5
ID_chr2_41914232_41915349	Distal Intergenic	-0.235118	0.569422	LINC01914				Distal Intergenic	-0.693615	0.000812942	LINC01914
ID_chr4_139763108_139764589	Exon (ENST00000688177.1/ENST00000688177.1, exon 1 of 2)	-0.63378	0.11845	MGST2				Exon (ENST00000688177.1/ENST00000688177.1, exon 1 of 2)	-0.693467	0.0230598	MGST2
ID_chr20_33578173_33579192	Intron (ENST00000471007.1/9139, intron 1 of 3)	-0.496135	0.336148	CBFA2T2				Intron (ENST00000471007.1/9139, intron 1 of 3)	-0.693388	0.00593154	CBFA2T2
ID_chr7_78168942_78170296	Promoter (<=1kb)	-0.786953	0.0237379	MAGI2				Promoter (<=1kb)	-0.69334	0.0399416	MAGI2
ID_chr1_237646960_237649046	Promoter (2-3kb)	-0.366593	0.0878017	RYR2				Promoter (2-3kb)	-0.693213	2.35101e-09	RYR2
ID_chr21_17846620_17850540	Intron (ENST00000447175.1/54075, intron 1 of 2)	-0.730466	1.14578e-05	C21orf91	C21orf91	-0.907929		Intron (ENST00000447175.1/54075, intron 1 of 2)	-0.693157	3.03154e-19	C21orf91	C21orf91	-0.907929
ID_chr12_12990918_12993475	Promoter (1-2kb)	-0.973992	0.000471719	HEBP1	HEBP1	-0.837529		Promoter (1-2kb)	-0.693076	0.000308665	HEBP1	HEBP1	-0.837529
ID_chr16_80226272_80227857	Intron (ENST00000668341.1/102724084, intron 2 of 5)	-0.672941	0.0268586	LOC105371357				Intron (ENST00000668341.1/102724084, intron 2 of 5)	-0.692998	0.000452041	LOC105371357
ID_chr10_119980592_119982235	Distal Intergenic	-0.9341	0.000315498	MIR4682				Distal Intergenic	-0.692673	0.000932732	MIR4682
ID_chr5_43873691_43876059	Exon (ENST00000508829.1/ENST00000508829.1, exon 1 of 2)	-0.948708	0.00163667	NNT	NNT	-0.352155		Exon (ENST00000508829.1/ENST00000508829.1, exon 1 of 2)	-0.692617	1.43971e-05	NNT	NNT	-0.352155
ID_chr17_69573874_69576445	Promoter (<=1kb)	-0.882504	5.97595e-07	LINC01483				Promoter (<=1kb)	-0.692572	2.5011e-07	LINC01483
ID_chr3_32956022_32958163	Promoter (4-5kb)	-0.755896	0.0553929	CCR4				Promoter (4-5kb)	-0.692445	0.000705271	CCR4
ID_chr10_24707208_24708399	Promoter (<=1kb)	-0.821559	0.13079	ARHGAP21				Promoter (<=1kb)	-0.692285	0.0106209	ARHGAP21
ID_chr9_74217286_74219265	Distal Intergenic	-0.933565	0.000588859	LOC101927358				Distal Intergenic	-0.692174	4.83668e-07	LOC101927358
ID_chr5_83429832_83431722	Distal Intergenic	0.066876	0.918843	VCAN	VCAN	0.955887		Distal Intergenic	-0.692006	0.140938	VCAN	VCAN	0.955887
ID_chr1_239288384_239289585	Distal Intergenic	-0.844494	0.000383002	CHRM3				Distal Intergenic	-0.691897	0.00833626	CHRM3
ID_chr1_211247723_211248486	Distal Intergenic	-0.464851	0.429042	RCOR3				Distal Intergenic	-0.691796	0.0411812	RCOR3
ID_chr16_3834697_3835960	Intron (ENST00000262367.10/1387, intron 2 of 30)	-1.00642	0.0573916	CREBBP				Intron (ENST00000262367.10/1387, intron 2 of 30)	-0.691573	0.00171043	CREBBP
ID_chr6_64011650_64013905	Intron (ENST00000503581.6/346007, intron 33 of 42)	-0.497484	0.00151648	EYS				Intron (ENST00000503581.6/346007, intron 33 of 42)	-0.691484	5.19543e-10	EYS
ID_chr6_82040301_82041336	Intron (ENST00000667666.1/102724168, intron 3 of 3)	0.0852878	0.878825	LINC02542				Intron (ENST00000667666.1/102724168, intron 3 of 3)	-0.691465	0.0688144	LINC02542
ID_chr18_23573480_23575748	Promoter (1-2kb)	-0.236081	0.565371	NPC1				Promoter (1-2kb)	-0.691439	0.00111689	NPC1
ID_chr2_3490893_3492039	Distal Intergenic	-1.11212	0.00062238	ADI1	ADI1	-0.316608		Distal Intergenic	-0.691383	0.00910818	ADI1	ADI1	-0.316608
ID_chr14_100296916_100298369	Promoter (<=1kb)	0.116966	0.855685	SLC25A29				Promoter (<=1kb)	-0.691273	0.000169036	SLC25A29
ID_chr11_77346699_77347734	Promoter (<=1kb)	-0.662508	0.0197865	PAK1	PAK1	-1.0051		Promoter (<=1kb)	-0.690727	0.0220235	PAK1	PAK1	-1.0051
ID_chr15_27136302_27138420	Intron (ENST00000615808.5/2567, intron 3 of 9)	-1.33568	5.42137e-05	GABRG3-AS1				Intron (ENST00000615808.5/2567, intron 3 of 9)	-0.690477	4.92984e-08	GABRG3-AS1
ID_chr20_39523363_39525492	Distal Intergenic	-0.899742	2.15356e-07	LOC102724950				Distal Intergenic	-0.690387	4.18008e-10	LOC102724950
ID_chr15_62792826_62794262	Intron (ENST00000636159.2/83660, intron 46 of 58)	-0.358146	0.212282	TLN2	TLN2	0.586491		Intron (ENST00000636159.2/83660, intron 46 of 58)	-0.690354	0.00486085	TLN2	TLN2	0.586491
ID_chr11_67390864_67392727	Promoter (<=1kb)	-0.449265	0.227586	RAD9A				Promoter (<=1kb)	-0.690321	6.14359e-08	RAD9A
ID_chr12_24510016_24511759	Intron (ENST00000646273.1/6660, intron 1 of 16)	-1.20342	7.68796e-07	SOX5	SOX5	0.380702		Intron (ENST00000646273.1/6660, intron 1 of 16)	-0.690186	3.89159e-08	SOX5	SOX5	0.380702
ID_chr9_82166534_82167837	Intron (ENST00000637606.1/105376107, intron 1 of 9)	-1.26278	0.00596982	LOC105376107				Intron (ENST00000637606.1/105376107, intron 1 of 9)	-0.689941	0.0160936	LOC105376107
ID_chr7_84637512_84639442	Distal Intergenic	-1.0284	1.80784e-08	LINC03017				Distal Intergenic	-0.689706	1.70357e-05	LINC03017
ID_chr19_44904871_44906838	Promoter (<=1kb)	-1.45586	0.000426421	APOE	APOE	-0.389762		Promoter (<=1kb)	-0.68941	5.25085e-06	APOE	APOE	-0.389762
ID_chr4_113273049_113274289	Intron (ENST00000672356.1/287, intron 14 of 43)	-0.896803	0.0124775	ANK2	ANK2	-0.379984		Intron (ENST00000672356.1/287, intron 14 of 43)	-0.68928	0.00226024	ANK2	ANK2	-0.379984
ID_chr12_30640358_30641576	Promoter (3-4kb)	-1.14441	0.00261525	IPO8	IPO8	-0.436703		Promoter (3-4kb)	-0.688776	0.00130277	IPO8	IPO8	-0.436703
ID_chr2_28956126_28957848	Promoter (<=1kb)	-0.555574	0.210172	TOGARAM2	TOGARAM2	-1.81259		Promoter (<=1kb)	-0.688666	0.000336648	TOGARAM2	TOGARAM2	-1.81259
ID_chr5_164503334_164504982	Intron (ENST00000517508.5/105377703, intron 3 of 5)	-0.757567	1.91845e-05	LOC102546299				Intron (ENST00000517508.5/105377703, intron 3 of 5)	-0.68866	0.00126558	LOC102546299
ID_chr13_32030689_32032178	Promoter (<=1kb)	-0.114778	0.785678	FRY-AS1				Promoter (<=1kb)	-0.688619	0.000581847	FRY-AS1
ID_chr7_133408984_133410553	Intron (ENST00000393161.6/60412, intron 7 of 9)	-0.733435	0.0126886	EXOC4	EXOC4	-0.210663		Intron (ENST00000393161.6/60412, intron 7 of 9)	-0.688597	4.32808e-05	EXOC4	EXOC4	-0.210663
ID_chr6_64076845_64078640	Intron (ENST00000503581.6/346007, intron 32 of 42)	-1.12361	0.00552138	EYS				Intron (ENST00000503581.6/346007, intron 32 of 42)	-0.68832	0.00103366	EYS
ID_chr21_34062807_34065661	Distal Intergenic	-0.381325	0.15691	MRPS6	MRPS6	0.941135		Distal Intergenic	-0.68825	2.26351e-08	MRPS6	MRPS6	0.941135
ID_chr12_56835736_56838201	Intron (ENST00000557452.1/ENST00000557452.1, intron 1 of 1)	-0.89966	0.00278237	HSD17B6				Intron (ENST00000557452.1/ENST00000557452.1, intron 1 of 1)	-0.6882	1.07765e-05	HSD17B6
ID_chr6_79777835_79778898	Distal Intergenic	-0.120124	0.873037	LINC01621				Distal Intergenic	-0.688129	0.0977073	LINC01621
ID_chr8_136089566_136091046	Intron (ENST00000650054.1/107986979, intron 2 of 5)	-0.426894	0.128796	LOC107986979				Intron (ENST00000650054.1/107986979, intron 2 of 5)	-0.688068	0.0156903	LOC107986979
ID_chr11_122797538_122798160	Promoter (2-3kb)	-0.330922	0.625314	UBASH3B	UBASH3B	2.18527		Promoter (2-3kb)	-0.688	0.171715	UBASH3B	UBASH3B	2.18527
ID_chr6_39429711_39432453	Promoter (<=1kb)	-0.349966	0.3857	KIF6				Promoter (<=1kb)	-0.687968	0.000109284	KIF6
ID_chr10_14046735_14048270	Intron (ENST00000357447.7/55691, intron 2 of 24)	-0.629527	0.0994638	FRMD4A	FRMD4A	0.461206		Intron (ENST00000357447.7/55691, intron 2 of 24)	-0.687961	0.00319976	FRMD4A	FRMD4A	0.461206
ID_chr2_98122916_98124067	Promoter (3-4kb)	-0.555908	0.11621	VWA3B				Promoter (3-4kb)	-0.68793	0.0173842	VWA3B
ID_chr8_124697671_124698947	Exon (ENST00000524243.5/9788, exon 4 of 4)	-0.627505	0.122319	MTSS1	MTSS1	0.441298		Exon (ENST00000524243.5/9788, exon 4 of 4)	-0.687728	0.00275582	MTSS1	MTSS1	0.441298
ID_chr8_132703772_132704782	Intron (ENST00000666760.1/ENST00000666760.1, intron 1 of 1)	-0.989535	0.000612269	TMEM71				Intron (ENST00000666760.1/ENST00000666760.1, intron 1 of 1)	-0.687712	0.0166984	TMEM71
ID_chr18_7361739_7362543	Distal Intergenic	-0.44353	0.469135	LOC112577592				Distal Intergenic	-0.687479	0.202827	LOC112577592
ID_chr3_129254151_129255656	Promoter (<=1kb)	-0.301337	0.383159	COPG1				Promoter (<=1kb)	-0.687306	6.59887e-07	COPG1
ID_chr17_69802028_69803454	Intron (ENST00000591334.5/101928122, intron 3 of 5)	-0.301906	0.351337	LINC01483				Intron (ENST00000591334.5/101928122, intron 3 of 5)	-0.687216	2.36803e-05	LINC01483
ID_chr14_103140078_103141426	Exon (ENST00000600530.1/ENST00000600530.1, exon 1 of 1)	-0.931736	0.0481131	TNFAIP2				Exon (ENST00000600530.1/ENST00000600530.1, exon 1 of 1)	-0.68709	0.00337195	TNFAIP2
ID_chr2_211103644_211104745	Distal Intergenic	-1.32398	0.00129967	CPS1				Distal Intergenic	-0.68708	0.0189085	CPS1
ID_chr9_98860735_98861454	Intron (ENST00000629238.2/102724684, intron 3 of 3)	0.430859	0.45503	LOC102724684				Intron (ENST00000629238.2/102724684, intron 3 of 3)	-0.687019	0.238878	LOC102724684
ID_chrX_152312990_152314755	Intron (ENST00000370314.9/2556, intron 3 of 9)	-0.834946	0.0120367	GABRA3	GABRA3	2.00312		Intron (ENST00000370314.9/2556, intron 3 of 9)	-0.686924	0.0014107	GABRA3	GABRA3	2.00312
ID_chr7_47665808_47667073	Distal Intergenic	-0.224947	0.443887	LINC02902				Distal Intergenic	-0.68686	0.0469919	LINC02902
ID_chr21_32640996_32643183	Promoter (<=1kb)	-1.21398	0.000741848	SYNJ1				Promoter (<=1kb)	-0.686789	2.57566e-05	SYNJ1
ID_chr11_29433780_29434847	Intron (ENST00000525097.1/105376605, intron 2 of 3)	-0.884956	0.0724554	LINC02755				Intron (ENST00000525097.1/105376605, intron 2 of 3)	-0.686771	0.212439	LINC02755
ID_chr11_19646601_19647784	Intron (ENST00000360655.8/89797, intron 1 of 37)	-0.503743	0.379482	NAV2-AS6				Intron (ENST00000360655.8/89797, intron 1 of 37)	-0.686562	0.0690146	NAV2-AS6
ID_chr9_99664836_99666240	Intron (ENST00000652827.1/107987011, intron 2 of 5)	-0.86926	0.0463852	LOC101928438				Intron (ENST00000652827.1/107987011, intron 2 of 5)	-0.686414	0.0125871	LOC101928438
ID_chr15_38608632_38609703	Distal Intergenic	-0.00356579	0.99671	LOC105370775				Distal Intergenic	-0.686312	0.11415	LOC105370775
ID_chr5_104265308_104266873	Intron (ENST00000662211.1/107986389, intron 4 of 5)	-0.865424	0.0241535	LINC02163				Intron (ENST00000662211.1/107986389, intron 4 of 5)	-0.686074	0.00144167	LINC02163
ID_chr1_63448432_63451760	Promoter (<=1kb)	-0.521036	0.0292105	ITGB3BP	ITGB3BP	-0.510863		Promoter (<=1kb)	-0.685972	1.77874e-07	ITGB3BP	ITGB3BP	-0.510863
ID_chr6_43427162_43429934	Promoter (<=1kb)	-0.4545	0.0327376	ABCC10				Promoter (<=1kb)	-0.685948	6.64777e-11	ABCC10
ID_chr3_66482780_66483648	Intron (ENST00000383703.3/26018, intron 1 of 19)	-0.780099	0.0337433	LRIG1	LRIG1	-1.62447		Intron (ENST00000383703.3/26018, intron 1 of 19)	-0.685921	6.36241e-05	LRIG1	LRIG1	-1.62447
ID_chr7_219652_220900	Intron (ENST00000313766.6/56975, intron 3 of 9)	-0.344714	0.457873	FAM20C	FAM20C	2.24299		Intron (ENST00000313766.6/56975, intron 3 of 9)	-0.685915	5.01119e-05	FAM20C	FAM20C	2.24299
ID_chr5_83548004_83549477	Promoter (3-4kb)	-0.921498	0.00153786	VCAN	VCAN	0.955887		Promoter (3-4kb)	-0.685828	6.18464e-05	VCAN	VCAN	0.955887
ID_chr7_121385315_121386457	Intron (ENST00000359943.8/10447, intron 1 of 9)	-0.0302884	0.968781	FAM3C	FAM3C	0.356035		Intron (ENST00000359943.8/10447, intron 1 of 9)	-0.685812	0.0271464	FAM3C	FAM3C	0.356035
ID_chr7_94335510_94336859	Intron (ENST00000649265.1/107986821, intron 2 of 3)	-0.354669	0.371341	LOC107986821				Intron (ENST00000649265.1/107986821, intron 2 of 3)	-0.685626	0.000395683	LOC107986821
ID_chr14_61601767_61603925	Intron (ENST00000556347.1/5583, intron 3 of 3)	-0.364186	0.0453075	LINC01303				Intron (ENST00000556347.1/5583, intron 3 of 3)	-0.685512	0.000110372	LINC01303
ID_chr5_89338426_89339878	Intron (ENST00000514092.5/101929423, intron 4 of 6)	-0.417537	0.34577	MEF2C-AS1				Intron (ENST00000514092.5/101929423, intron 4 of 6)	-0.68528	0.182205	MEF2C-AS1
ID_chr18_80183021_80184461	3' UTR	-0.445309	0.456518	PARD6G	PARD6G	-0.541385		3' UTR	-0.685211	0.00173133	PARD6G	PARD6G	-0.541385
ID_chr5_41890992_41892197	Distal Intergenic	-0.524419	0.287823	RIMOC1				Distal Intergenic	-0.685097	0.0158808	RIMOC1
ID_chr1_78831082_78834136	Distal Intergenic	-0.416001	0.0192858	ADGRL4				Distal Intergenic	-0.685086	2.40141e-08	ADGRL4
ID_chr17_15421945_15423339	Distal Intergenic	-1.05526	0.000267618	CDRT4				Distal Intergenic	-0.685037	2.44912e-08	CDRT4
ID_chr14_87728670_87729434	Intron (ENST00000554305.5/ENST00000554305.5, intron 5 of 6)	-1.27368	0.0241836	LINC02330				Intron (ENST00000554305.5/ENST00000554305.5, intron 5 of 6)	-0.684942	0.0949633	LINC02330
ID_chr2_62669062_62669938	Promoter (3-4kb)	-0.952331	0.0148439	EHBP1				Promoter (3-4kb)	-0.684903	0.161835	EHBP1
ID_chr20_24754853_24757450	Distal Intergenic	-0.751431	1.38463e-08	SYNDIG1				Distal Intergenic	-0.684495	2.46473e-15	SYNDIG1
ID_chr10_37642581_37644478	Distal Intergenic	-0.268391	0.495262	ZNF248				Distal Intergenic	-0.684164	6.50157e-06	ZNF248
ID_chr21_38929926_38932043	Promoter (3-4kb)	-0.331537	0.0868047	LOC400867				Promoter (3-4kb)	-0.684051	2.06821e-07	LOC400867
ID_chr2_222247803_222250750	Intron (ENST00000392070.7/5077, intron 4 of 8)	-0.457956	0.0233691	PAX3	PAX3	-0.304816		Intron (ENST00000392070.7/5077, intron 4 of 8)	-0.683829	2.83152e-09	PAX3	PAX3	-0.304816
ID_chr10_110546356_110547893	Distal Intergenic	-0.169679	0.789298	SMC3				Distal Intergenic	-0.683818	0.148237	SMC3
ID_chr2_138183094_138184588	Distal Intergenic	-0.747914	0.0490757	LINC01832				Distal Intergenic	-0.683354	0.000156416	LINC01832
ID_chr1_69522820_69523812	Distal Intergenic	-0.410675	0.251419	LOC105378789				Distal Intergenic	-0.683097	0.0286705	LOC105378789
ID_chr14_22009517_22010397	Distal Intergenic	-0.272471	0.71313	OR4E1				Distal Intergenic	-0.683082	0.0447954	OR4E1
ID_chr1_82076253_82078278	Distal Intergenic	-0.753831	5.37802e-05	ADGRL2	ADGRL2	-0.735004		Distal Intergenic	-0.682902	0.000172577	ADGRL2	ADGRL2	-0.735004
ID_chr9_5582171_5584113	Intron (ENST00000661858.1/ENST00000661858.1, intron 1 of 2)	-1.02404	0.000263817	RIC1				Intron (ENST00000661858.1/ENST00000661858.1, intron 1 of 2)	-0.682871	1.60254e-05	RIC1
ID_chr7_40468045_40470712	Intron (ENST00000401647.7/79783, intron 10 of 12)	-1.1016	1.52067e-07	SUGCT-AS1				Intron (ENST00000401647.7/79783, intron 10 of 12)	-0.682752	5.4111e-11	SUGCT-AS1
ID_chr17_2403169_2405892	Promoter (2-3kb)	-0.163049	0.68451	MNT				Promoter (2-3kb)	-0.682646	9.13406e-07	MNT
ID_chr19_16583746_16585442	Promoter (2-3kb)	-0.891771	0.00760522	MED26				Promoter (2-3kb)	-0.682317	3.51045e-08	MED26
ID_chr12_46390826_46393586	Exon (ENST00000621248.1/ENST00000621248.1, exon 1 of 1)	-0.608255	0.0390647	SLC38A4-AS1				Exon (ENST00000621248.1/ENST00000621248.1, exon 1 of 1)	-0.682201	0.000446672	SLC38A4-AS1
ID_chr10_17738602_17739391	Distal Intergenic	-0.405368	0.524202	TMEM236				Distal Intergenic	-0.681904	0.100939	TMEM236
ID_chrX_9162575_9164163	Promoter (<=1kb)	-0.423952	0.15144	FAM9B				Promoter (<=1kb)	-0.681792	0.0281439	FAM9B
ID_chr12_58548132_58549709	Promoter (4-5kb)	0.162714	0.676997	LOC100506869				Promoter (4-5kb)	-0.681743	0.0187846	LOC100506869
ID_chr11_12483445_12485481	Intron (ENST00000334956.15/55742, intron 4 of 12)	-1.31048	1.19139e-06	PARVA				Intron (ENST00000334956.15/55742, intron 4 of 12)	-0.681629	6.4303e-06	PARVA
ID_chr2_165435224_165436573	Exon (ENST00000667993.1/ENST00000667993.1, exon 1 of 3)	-0.567804	0.102132	CSRNP3				Exon (ENST00000667993.1/ENST00000667993.1, exon 1 of 3)	-0.681169	0.0166055	CSRNP3
ID_chr4_179164420_179165632	Distal Intergenic	-0.300473	0.463755	LOC105377564				Distal Intergenic	-0.681068	0.00270113	LOC105377564
ID_chr1_223611533_223612507	Exon (ENST00000366872.10/388743, exon 11 of 21)	-2.3186	0.000146813	CAPN8				Exon (ENST00000366872.10/388743, exon 11 of 21)	-0.680855	0.0155198	CAPN8
ID_chr19_47581915_47583413	Distal Intergenic	-0.558322	0.303621	ZNF541				Distal Intergenic	-0.680828	0.0267543	ZNF541
ID_chr9_6236370_6238225	Promoter (3-4kb)	-0.537608	0.0566134	IL33				Promoter (3-4kb)	-0.68063	0.00133881	IL33
ID_chr13_80181733_80183076	Distal Intergenic	-1.33169	3.04653e-05	LOC105370275				Distal Intergenic	-0.680554	0.00648911	LOC105370275
ID_chr11_6414243_6415991	Promoter (3-4kb)	-1.09445	0.00055109	APBB1	APBB1	-0.279517		Promoter (3-4kb)	-0.680325	8.14023e-05	APBB1	APBB1	-0.279517
ID_chr12_84304715_84305823	Distal Intergenic	-0.892768	0.0322979	LOC107984536				Distal Intergenic	-0.680244	0.016839	LOC107984536
ID_chr2_124049492_124050630	Intron (ENST00000423939.2/129684, intron 1 of 1)	-1.3206	0.0155903	CNTNAP5				Intron (ENST00000423939.2/129684, intron 1 of 1)	-0.680032	0.0300148	CNTNAP5
ID_chr6_79431430_79432978	Intron (ENST00000653689.1/100506851, intron 3 of 4)	-0.800338	0.0453395	LOC100506851				Intron (ENST00000653689.1/100506851, intron 3 of 4)	-0.680032	0.00452044	LOC100506851
ID_chr5_106843386_106844792	Exon (ENST00000505997.1/102467213, exon 2 of 3)	-0.803747	0.021701	LINC01950				Exon (ENST00000505997.1/102467213, exon 2 of 3)	-0.679977	0.00241372	LINC01950
ID_chr3_105144253_105146269	Distal Intergenic	-0.504537	0.265179	ALCAM	ALCAM	0.683682		Distal Intergenic	-0.67972	0.0249711	ALCAM	ALCAM	0.683682
ID_chr10_126215399_126217386	Intron (ENST00000368679.8/8038, intron 3 of 22)	-1.4557	1.40505e-08	ADAM12				Intron (ENST00000368679.8/8038, intron 3 of 22)	-0.679449	2.59945e-07	ADAM12
ID_chr2_102481642_102482707	Intron (ENST00000295269.5/389015, intron 2 of 11)	-0.468733	0.366789	SLC9A4				Intron (ENST00000295269.5/389015, intron 2 of 11)	-0.679374	0.0114448	SLC9A4
ID_chr15_95034974_95035774	Exon (ENST00000554649.2/ENST00000554649.2, exon 2 of 3)	-0.376836	0.540706	LOC105370991				Exon (ENST00000554649.2/ENST00000554649.2, exon 2 of 3)	-0.679272	0.122567	LOC105370991
ID_chr3_165378291_165379802	Intron (ENST00000665369.1/103695433, intron 1 of 5)	0.00888888	0.991829	LINC01322				Intron (ENST00000665369.1/103695433, intron 1 of 5)	-0.679199	0.00156638	LINC01322
ID_chr5_103603727_103604961	Distal Intergenic	-1.17331	0.00376714	NUDT12				Distal Intergenic	-0.679081	0.00159242	NUDT12
ID_chr2_190861044_190862080	Distal Intergenic	-0.164112	0.745541	GLS	GLS	0.287587		Distal Intergenic	-0.678795	0.0311769	GLS	GLS	0.287587
ID_chr14_82015335_82016337	Intron (ENST00000554814.1/107984704, intron 3 of 3)	-0.892013	0.0196775	LOC107984704				Intron (ENST00000554814.1/107984704, intron 3 of 3)	-0.678246	0.171657	LOC107984704
ID_chr12_116733700_116735113	Promoter (2-3kb)	-1.10548	0.000950288	SPRING1				Promoter (2-3kb)	-0.678159	0.00110918	SPRING1
ID_chr15_26864017_26865290	Promoter (1-2kb)	-0.164627	0.778919	GABRA5	GABRA5	-1.67802		Promoter (1-2kb)	-0.6781	0.00436553	GABRA5	GABRA5	-1.67802
ID_chr6_150004561_150006309	Promoter (<=1kb)	-0.52524	0.113845	RAET1K				Promoter (<=1kb)	-0.677997	1.64426e-06	RAET1K
ID_chr7_37006809_37008349	Intron (ENST00000419535.1/100861514, intron 2 of 2)	-0.94571	0.00076687	ELMO1-AS1				Intron (ENST00000419535.1/100861514, intron 2 of 2)	-0.677766	0.00115297	ELMO1-AS1
ID_chr16_46986725_46988432	Distal Intergenic	-0.846049	0.00258183	DNAJA2				Distal Intergenic	-0.67771	8.67595e-05	DNAJA2
ID_chr20_62890399_62892904	3' UTR	-1.19167	1.42044e-05	DIDO1				3' UTR	-0.677696	4.65327e-10	DIDO1
ID_chr7_119900215_119902075	Intron (ENST00000660268.1/105375475, intron 1 of 5)	-0.600963	0.000351792	LINC02476				Intron (ENST00000660268.1/105375475, intron 1 of 5)	-0.677686	3.12846e-08	LINC02476
ID_chr20_35994916_35995660	3' UTR	0.0531514	0.936651	CNBD2				3' UTR	-0.677585	0.0483019	CNBD2
ID_chr17_45490024_45491330	Promoter (<=1kb)	0.11626	0.889845	PLEKHM1				Promoter (<=1kb)	-0.677344	0.0394112	PLEKHM1
ID_chr20_2295775_2296916	Promoter (<=1kb)	-0.606548	0.0263333	TGM3				Promoter (<=1kb)	-0.677304	0.00223231	TGM3
ID_chr13_77809914_77813479	Promoter (<=1kb)	-0.935279	2.37054e-13	EDNRB-AS1				Promoter (<=1kb)	-0.67727	1.74944e-16	EDNRB-AS1
ID_chr1_25742737_25745392	Intron (ENST00000374332.9/57134, intron 2 of 11)	-0.915888	3.35828e-07	MAN1C1				Intron (ENST00000374332.9/57134, intron 2 of 11)	-0.677145	3.98679e-18	MAN1C1
ID_chr16_78715530_78717727	Intron (ENST00000683929.1/51741, intron 8 of 10)	-0.960052	0.00324738	LOC112268165				Intron (ENST00000683929.1/51741, intron 8 of 10)	-0.676921	9.25239e-06	LOC112268165
ID_chr1_60911262_60914853	Exon (ENST00000665665.1/100996570, exon 5 of 6)	-0.231234	0.223044	NFIA-AS2				Exon (ENST00000665665.1/100996570, exon 5 of 6)	-0.67669	6.50779e-08	NFIA-AS2
ID_chr8_21508635_21510452	Distal Intergenic	-1.07632	0.00098672	LOC101929172				Distal Intergenic	-0.676543	3.42818e-05	LOC101929172
ID_chr21_43883991_43885585	Promoter (1-2kb)	-0.08644	0.816987	AGPAT3				Promoter (1-2kb)	-0.676521	0.00063544	AGPAT3
ID_chr12_69356739_69358368	Promoter (1-2kb)	-0.147162	0.824487	YEATS4				Promoter (1-2kb)	-0.676332	0.000228192	YEATS4
ID_chr1_215351044_215352401	Distal Intergenic	-0.460708	0.338631	KCTD3	KCTD3	0.443646		Distal Intergenic	-0.676133	0.0944502	KCTD3	KCTD3	0.443646
ID_chr7_38946564_38948558	Distal Intergenic	-0.790142	0.00381738	VPS41				Distal Intergenic	-0.675791	9.40516e-06	VPS41
ID_chr10_75856747_75858700	Intron (ENST00000611255.5/83938, intron 2 of 6)	-0.468755	0.0112066	LRMDA	LRMDA	-1.08175		Intron (ENST00000611255.5/83938, intron 2 of 6)	-0.675736	0.00187909	LRMDA	LRMDA	-1.08175
ID_chr4_151759916_151761827	Promoter (<=1kb)	-0.267417	0.340947	GATB				Promoter (<=1kb)	-0.67571	0.00190039	GATB
ID_chr5_121533240_121534761	Distal Intergenic	-1.40235	0.00019698	LOC102467226				Distal Intergenic	-0.675301	0.00195249	LOC102467226
ID_chrX_145797597_145798719	Exon (ENST00000625029.1/ENST00000625029.1, exon 1 of 1)	-0.13098	0.86501	SLITRK2				Exon (ENST00000625029.1/ENST00000625029.1, exon 1 of 1)	-0.675255	0.133492	SLITRK2
ID_chr3_151935269_151938494	Distal Intergenic	-1.51308	4.97052e-22	AADACL2-AS1				Distal Intergenic	-0.675082	7.12649e-12	AADACL2-AS1
ID_chr2_226672497_226674505	Distal Intergenic	-0.793025	2.70895e-05	MIR5702				Distal Intergenic	-0.67485	3.67515e-06	MIR5702
ID_chr3_81841192_81842928	Promoter (<=1kb)	-1.07342	0.000135046	LOC105377178				Promoter (<=1kb)	-0.674787	0.000168407	LOC105377178
ID_chr4_13733638_13734739	Intron (ENST00000669061.1/107986182, intron 2 of 4)	-0.890469	0.0409283	LINC01182				Intron (ENST00000669061.1/107986182, intron 2 of 4)	-0.674088	0.0308807	LINC01182
ID_chr1_162876567_162879117	Distal Intergenic	-0.077065	0.899752	CCDC190				Distal Intergenic	-0.67405	0.0049399	CCDC190
ID_chr3_33611603_33614105	Exon (ENST00000468888.6/23122, exon 13 of 39)	-0.535207	0.0136739	CLASP2				Exon (ENST00000468888.6/23122, exon 13 of 39)	-0.673865	5.99694e-09	CLASP2
ID_chr17_57429074_57431204	Intron (ENST00000416426.6/124540, intron 6 of 13)	-0.554131	0.0521488	MSI2				Intron (ENST00000416426.6/124540, intron 6 of 13)	-0.67386	3.00175e-09	MSI2
ID_chr5_61402798_61404314	Intron (ENST00000252744.6/57688, intron 1 of 13)	-0.14336	0.760926	ZSWIM6	ZSWIM6	0.553498		Intron (ENST00000252744.6/57688, intron 1 of 13)	-0.673821	0.00430187	ZSWIM6	ZSWIM6	0.553498
ID_chr11_116144518_116145617	Distal Intergenic	0.390572	0.475631	LINC02703				Distal Intergenic	-0.67355	0.197079	LINC02703
ID_chrX_140066016_140066553	Distal Intergenic	-0.0565573	0.955427	LOC389895				Distal Intergenic	-0.673309	0.177434	LOC389895
ID_chr1_177800512_177801395	Intron (ENST00000664407.1/ENST00000664407.1, intron 1 of 6)	-0.325781	0.606795	LINC01741				Intron (ENST00000664407.1/ENST00000664407.1, intron 1 of 6)	-0.672581	0.0608911	LINC01741
ID_chr3_175696858_175697690	Intron (ENST00000454872.6/254827, intron 11 of 13)	-0.553183	0.307099	NAALADL2-AS1				Intron (ENST00000454872.6/254827, intron 11 of 13)	-0.672433	0.154324	NAALADL2-AS1
ID_chr20_30608788_30612801	Distal Intergenic	-1.49038	6.89305e-18	LOC102723636				Distal Intergenic	-0.672254	8.56077e-18	LOC102723636
ID_chr3_59391565_59392972	Intron (ENST00000668131.1/105377110, intron 4 of 6)	-0.652468	0.0702988	CFAP20DC-DT				Intron (ENST00000668131.1/105377110, intron 4 of 6)	-0.672236	0.00328053	CFAP20DC-DT
ID_chr9_89038245_89039183	Promoter (2-3kb)	-0.48089	0.330901	SHC3				Promoter (2-3kb)	-0.672066	0.0533764	SHC3
ID_chr1_21791208_21792993	Distal Intergenic	-1.04574	0.00206626	USP48	USP48	-0.280849		Distal Intergenic	-0.671968	9.39876e-08	USP48	USP48	-0.280849
ID_chr12_86513331_86515075	Intron (ENST00000548651.6/25834, intron 2 of 7)	-0.64335	0.0395275	MGAT4C				Intron (ENST00000548651.6/25834, intron 2 of 7)	-0.671865	9.93666e-06	MGAT4C
ID_chr15_75335179_75337228	Promoter (<=1kb)	-0.582323	0.0209799	COMMD4	COMMD4	-0.387192		Promoter (<=1kb)	-0.671749	1.48456e-07	COMMD4	COMMD4	-0.387192
ID_chr8_8942345_8943109	Distal Intergenic	-0.946545	0.0737148	MFHAS1	MFHAS1	-0.41455		Distal Intergenic	-0.671504	0.218418	MFHAS1	MFHAS1	-0.41455
ID_chr10_74262295_74263346	Intron (ENST00000672429.1/132, intron 3 of 9)	-0.871192	0.0415515	ADK	ADK	0.443188		Intron (ENST00000672429.1/132, intron 3 of 9)	-0.671394	0.0154029	ADK	ADK	0.443188
ID_chr8_11896481_11898460	Exon (ENST00000525252.1/ENST00000525252.1, exon 1 of 2)	-0.406267	0.318493	CTSB	CTSB	-0.421999		Exon (ENST00000525252.1/ENST00000525252.1, exon 1 of 2)	-0.671386	7.62588e-05	CTSB	CTSB	-0.421999
ID_chr5_168364240_168366677	Promoter (4-5kb)	-0.496729	0.0897117	WWC1	WWC1	1.16489		Promoter (4-5kb)	-0.671155	0.00115455	WWC1	WWC1	1.16489
ID_chr16_84275045_84277816	Distal Intergenic	-0.687332	0.0037717	WFDC1				Distal Intergenic	-0.670949	1.63368e-06	WFDC1
ID_chr2_164115130_164116453	Intron (ENST00000429636.1/ENST00000429636.1, intron 2 of 4)	-0.639032	0.0967445	FIGN	FIGN	-0.30831		Intron (ENST00000429636.1/ENST00000429636.1, intron 2 of 4)	-0.670808	0.00728201	FIGN	FIGN	-0.30831
ID_chr5_143023143_143024359	Intron (ENST00000645722.2/23092, intron 12 of 22)	-0.512262	0.315537	ARHGAP26	ARHGAP26	-0.750873		Intron (ENST00000645722.2/23092, intron 12 of 22)	-0.670768	0.00194163	ARHGAP26	ARHGAP26	-0.750873
ID_chr7_102982816_102984884	Intron (ENST00000686902.1/58160, intron 1 of 2)	-1.43628	1.33329e-07	NFE4				Intron (ENST00000686902.1/58160, intron 1 of 2)	-0.670612	3.19702e-07	NFE4
ID_chr8_140834060_140835605	Intron (ENST00000522684.5/5747, intron 7 of 31)	-0.758034	0.00709143	PTK2				Intron (ENST00000522684.5/5747, intron 7 of 31)	-0.670485	0.00181665	PTK2
ID_chr2_95114407_95116215	Exon (ENST00000272418.7/64969, exon 3 of 12)	-0.392731	0.071496	MRPS5	MRPS5	-0.247294		Exon (ENST00000272418.7/64969, exon 3 of 12)	-0.670293	2.57566e-05	MRPS5	MRPS5	-0.247294
ID_chr8_98469768_98471693	Intron (ENST00000517832.1/6788, intron 1 of 3)	-0.761458	0.0075176	STK3				Intron (ENST00000517832.1/6788, intron 1 of 3)	-0.670105	0.000119866	STK3
ID_chr8_89725508_89727243	Promoter (<=1kb)	-0.667631	0.0526234	RIPK2-DT				Promoter (<=1kb)	-0.669927	0.00635809	RIPK2-DT
ID_chr6_735851_738754	Intron (ENST00000658207.1/ENST00000658207.1, intron 2 of 4)	-1.31493	4.14372e-16	LOC105374873				Intron (ENST00000658207.1/ENST00000658207.1, intron 2 of 4)	-0.669783	3.94053e-12	LOC105374873
ID_chrX_119445733_119447369	Intron (ENST00000217909.8/203427, intron 3 of 4)	-0.752877	0.0470316	SLC25A5-AS1				Intron (ENST00000217909.8/203427, intron 3 of 4)	-0.669607	0.0121058	SLC25A5-AS1
ID_chr17_43578092_43579374	Promoter (<=1kb)	-0.259103	0.800377	ETV4	ETV4	-0.402976		Promoter (<=1kb)	-0.669487	0.00897023	ETV4	ETV4	-0.402976
ID_chr15_64069437_64072537	Promoter (<=1kb)	-0.82405	6.82569e-05	DAPK2				Promoter (<=1kb)	-0.669463	6.75422e-13	DAPK2
ID_chr1_109813740_109815902	Distal Intergenic	-0.631371	0.00264451	LINC01768				Distal Intergenic	-0.669171	3.79805e-06	LINC01768
ID_chr19_45101208_45104651	Promoter (1-2kb)	-0.821596	0.00485998	PPP1R37				Promoter (1-2kb)	-0.668975	4.44677e-10	PPP1R37
ID_chr10_119411542_119413561	Intron (ENST00000392870.3/2869, intron 4 of 15)	-1.14051	0.00109492	MIR4681				Intron (ENST00000392870.3/2869, intron 4 of 15)	-0.668522	3.21219e-06	MIR4681
ID_chr12_12921233_12923451	Promoter (4-5kb)	-1.09479	7.82641e-08	GPRC5D-AS1				Promoter (4-5kb)	-0.668486	1.33865e-08	GPRC5D-AS1
ID_chr15_39570549_39571650	Distal Intergenic	-0.541832	0.244661	THBS1				Distal Intergenic	-0.668458	0.0204972	THBS1
ID_chr5_151447009_151449535	Promoter (<=1kb)	-0.285297	0.303745	SLC36A1				Promoter (<=1kb)	-0.668395	1.53167e-08	SLC36A1
ID_chr11_111004637_111006106	Distal Intergenic	-0.654914	0.0227733	LOC102723966				Distal Intergenic	-0.668363	0.0032402	LOC102723966
ID_chr17_52391243_52392077	Promoter (<=1kb)	-0.664624	0.0876439	LINC01982				Promoter (<=1kb)	-0.66825	0.0533491	LINC01982
ID_chr2_55107103_55107999	Promoter (4-5kb)	-0.283546	0.614742	RTN4	RTN4	0.208096		Promoter (4-5kb)	-0.66819	0.066574	RTN4	RTN4	0.208096
ID_chr1_30707079_30708813	Distal Intergenic	-0.0824176	0.887485	MATN1				Distal Intergenic	-0.668168	0.000154422	MATN1
ID_chr1_68449647_68450420	Promoter (<=1kb)	-0.501612	0.255423	RPE65				Promoter (<=1kb)	-0.668096	0.106817	RPE65
ID_chr12_50211313_50212684	Intron (ENST00000552823.5/51474, intron 1 of 7)	0.133018	0.831398	LIMA1	LIMA1	-0.19171		Intron (ENST00000552823.5/51474, intron 1 of 7)	-0.668058	0.00645441	LIMA1	LIMA1	-0.19171
ID_chr8_37754680_37755430	3' UTR	0.130673	0.896757	LOC728024				3' UTR	-0.667996	0.160264	LOC728024
ID_chr3_178434053_178435650	Intron (ENST00000437510.5/10242, intron 1 of 3)	-0.268031	0.587266	LINC01014				Intron (ENST00000437510.5/10242, intron 1 of 3)	-0.667972	0.0826333	LINC01014
ID_chr8_87043467_87045409	Promoter (<=1kb)	-0.527208	0.00408486	CNBD1				Promoter (<=1kb)	-0.667576	8.57701e-09	CNBD1
ID_chr16_27690130_27692837	Intron (ENST00000261588.10/23247, intron 8 of 27)	-1.3368	9.5944e-07	KATNIP				Intron (ENST00000261588.10/23247, intron 8 of 27)	-0.66748	9.44101e-11	KATNIP
ID_chr15_51672000_51674203	Distal Intergenic	-0.58671	0.0104597	SCG3				Distal Intergenic	-0.667434	3.75264e-07	SCG3
ID_chr18_48027057_48028841	3' UTR	-0.0876951	0.916297	SMAD2				3' UTR	-0.667055	0.00012368	SMAD2
ID_chr9_78006852_78008529	Intron (ENST00000286548.9/2776, intron 1 of 6)	-0.484027	0.276844	GNAQ				Intron (ENST00000286548.9/2776, intron 1 of 6)	-0.666998	0.0592025	GNAQ
ID_chr7_26090698_26092376	Distal Intergenic	-0.209514	0.637465	LOC105375198				Distal Intergenic	-0.666886	0.0151244	LOC105375198
ID_chr11_26848661_26850062	Distal Intergenic	0.0829562	0.871351	SLC5A12				Distal Intergenic	-0.666509	0.0317169	SLC5A12
ID_chr11_10163665_10165762	Exon (ENST00000532735.1/ENST00000532735.1, exon 2 of 2)	-1.295	8.82441e-07	SBF2				Exon (ENST00000532735.1/ENST00000532735.1, exon 2 of 2)	-0.666486	1.43836e-06	SBF2
ID_chr12_46751887_46753208	Intron (ENST00000667191.1/100288798, intron 2 of 2)	-1.35099	9.61267e-05	SLC38A4				Intron (ENST00000667191.1/100288798, intron 2 of 2)	-0.666367	0.0527384	SLC38A4
ID_chr21_35973643_35975852	Intron (ENST00000475045.6/101928269, intron 4 of 12)	-0.472062	0.106751	LOC101928269				Intron (ENST00000475045.6/101928269, intron 4 of 12)	-0.666082	3.74974e-05	LOC101928269
ID_chr17_28251168_28252062	Promoter (3-4kb)	-0.107169	0.907638	PPY2P				Promoter (3-4kb)	-0.666067	0.0351775	PPY2P
ID_chr3_167876412_167877182	Exon (ENST00000463642.1/ENST00000463642.1, exon 2 of 2)	-0.389391	0.540207	LRRC77P				Exon (ENST00000463642.1/ENST00000463642.1, exon 2 of 2)	-0.665985	0.119257	LRRC77P
ID_chr6_14007225_14008741	Distal Intergenic	0.272743	0.47804	RNF182				Distal Intergenic	-0.665907	0.0147265	RNF182
ID_chr21_34367021_34368445	Promoter (3-4kb)	-0.416071	0.0973751	KCNE2				Promoter (3-4kb)	-0.665778	1.74563e-08	KCNE2
ID_chr4_42654008_42655630	Promoter (1-2kb)	-0.148664	0.800112	ATP8A1	ATP8A1	-0.400313		Promoter (1-2kb)	-0.665625	0.0190585	ATP8A1	ATP8A1	-0.400313
ID_chr9_133346610_133349623	Promoter (<=1kb)	-0.223302	0.457089	SNORD24				Promoter (<=1kb)	-0.665609	0.000851766	SNORD24
ID_chr11_134868162_134869433	Distal Intergenic	-0.527881	0.145422	LINC02697				Distal Intergenic	-0.665423	0.0454378	LINC02697
ID_chr9_30723144_30724140	Distal Intergenic	-1.03074	0.0183337	LINC01242				Distal Intergenic	-0.664898	0.0338729	LINC01242
ID_chr12_101856538_101858193	Distal Intergenic	-0.569265	0.134414	DRAM1				Distal Intergenic	-0.664828	0.00139406	DRAM1
ID_chr3_16122006_16123338	Intron (ENST00000691919.1/ENST00000691919.1, intron 3 of 3)	0.00625337	0.994225	GALNT15				Intron (ENST00000691919.1/ENST00000691919.1, intron 3 of 3)	-0.664657	0.0158031	GALNT15
ID_chr9_105392869_105396549	3' UTR	-1.1845	1.3091e-08	SLC44A1				3' UTR	-0.664476	3.40137e-08	SLC44A1
ID_chr17_41695549_41698287	Distal Intergenic	-0.817622	0.00850745	EIF1	EIF1	-0.289194		Distal Intergenic	-0.664029	3.48106e-06	EIF1	EIF1	-0.289194
ID_chr1_28296172_28297450	Distal Intergenic	-0.511151	0.262445	MED18				Distal Intergenic	-0.663969	0.0183676	MED18
ID_chr1_120965836_120966692	Promoter (1-2kb)	-0.025444	0.975288	LOC105369199				Promoter (1-2kb)	-0.663924	0.171009	LOC105369199
ID_chr11_8126929_8128241	Exon (ENST00000530060.5/79608, exon 3 of 5)	-0.744333	0.111507	RIC3				Exon (ENST00000530060.5/79608, exon 3 of 5)	-0.663907	0.0711978	RIC3
ID_chr4_37440579_37442540	Intron (ENST00000309447.6/57495, intron 6 of 6)	-0.601225	0.135388	C4orf19				Intron (ENST00000309447.6/57495, intron 6 of 6)	-0.66387	0.0121123	C4orf19
ID_chr13_95351210_95352700	Distal Intergenic	-0.65428	0.0979191	ABCC4	ABCC4	0.376474		Distal Intergenic	-0.663868	0.00926939	ABCC4	ABCC4	0.376474
ID_chr4_149574148_149575881	Intron (ENST00000636793.2/285423, intron 9 of 13)	-1.03095	0.00729501	IQCM				Intron (ENST00000636793.2/285423, intron 9 of 13)	-0.66383	0.000588648	IQCM
ID_chr6_151070351_151072155	Intron (ENST00000611279.4/25902, intron 26 of 27)	-0.459711	0.169565	MTHFD1L	MTHFD1L	0.476926		Intron (ENST00000611279.4/25902, intron 26 of 27)	-0.663736	0.000334484	MTHFD1L	MTHFD1L	0.476926
ID_chr12_77992192_77994657	Intron (ENST00000550042.2/89795, intron 6 of 8)	-0.290044	0.373416	NAV3	NAV3	-1.50124		Intron (ENST00000550042.2/89795, intron 6 of 8)	-0.663647	0.000451963	NAV3	NAV3	-1.50124
ID_chr17_20961171_20962603	Promoter (1-2kb)	-0.814454	0.000233036	LOC339260				Promoter (1-2kb)	-0.663628	2.92477e-05	LOC339260
ID_chr2_175462867_175464298	Exon (ENST00000438963.2/ENST00000438963.2, exon 3 of 3)	-0.169293	0.682458	LOC105373752				Exon (ENST00000438963.2/ENST00000438963.2, exon 3 of 3)	-0.663603	0.0352203	LOC105373752
ID_chr14_50063789_50066356	Intron (ENST00000635379.1/196913, intron 1 of 11)	-1.23885	2.88268e-06	LINC01599				Intron (ENST00000635379.1/196913, intron 1 of 11)	-0.663588	3.63289e-07	LINC01599
ID_chr9_6072518_6074304	Distal Intergenic	-0.754787	0.000346048	RANBP6				Distal Intergenic	-0.663543	1.16155e-06	RANBP6
ID_chr15_51676589_51678471	Promoter (3-4kb)	0.277678	0.149742	SCG3				Promoter (3-4kb)	-0.66344	0.0271506	SCG3
ID_chr6_91240567_91242116	Distal Intergenic	-0.155934	0.81452	MIR4643				Distal Intergenic	-0.6632	0.461138	MIR4643
ID_chr5_173867724_173870141	Distal Intergenic	-0.58741	0.0143797	CPEB4				Distal Intergenic	-0.66317	3.12846e-08	CPEB4
ID_chr6_116436249_116437460	Promoter (3-4kb)	0.140499	0.819775	DSE				Promoter (3-4kb)	-0.663095	0.102424	DSE
ID_chr8_10774751_10776488	Intron (ENST00000554914.1/83595, intron 5 of 5)	-0.688185	0.0083767	SOX7				Intron (ENST00000554914.1/83595, intron 5 of 5)	-0.662948	9.06138e-06	SOX7
ID_chr6_111192625_111193926	5' UTR	-0.26694	0.603528	SLC16A10				5' UTR	-0.662839	0.0350758	SLC16A10
ID_chr1_28455519_28456780	Intron (ENST00000633371.1/65979, intron 3 of 4)	-0.35633	0.461904	PHACTR4				Intron (ENST00000633371.1/65979, intron 3 of 4)	-0.662817	0.0125137	PHACTR4
ID_chr1_185937490_185940104	Intron (ENST00000271588.9/83872, intron 11 of 106)	-1.07019	6.25797e-12	HMCN1				Intron (ENST00000271588.9/83872, intron 11 of 106)	-0.662722	6.54529e-11	HMCN1
ID_chr4_31168996_31171858	Promoter (<=1kb)	-1.11814	2.54538e-11	LINC02497				Promoter (<=1kb)	-0.662641	2.65811e-11	LINC02497
ID_chr6_128598950_128601496	Distal Intergenic	-0.276767	0.383659	PTPRK				Distal Intergenic	-0.662522	0.00858205	PTPRK
ID_chr22_30227407_30228256	Distal Intergenic	-0.892692	0.00218993	LIF-AS1				Distal Intergenic	-0.662509	0.000882385	LIF-AS1
ID_chr20_63234558_63237533	Promoter (<=1kb)	-0.849615	1.89135e-05	BIRC7	BIRC7	-0.425704		Promoter (<=1kb)	-0.662495	1.09658e-20	BIRC7	BIRC7	-0.425704
ID_chr1_231573067_231574628	Intron (ENST00000647072.1/100303453, intron 4 of 7)	-1.0667	0.00478616	LINC00582				Intron (ENST00000647072.1/100303453, intron 4 of 7)	-0.662321	8.79341e-06	LINC00582
ID_chr10_62961498_62962928	Distal Intergenic	-0.128791	0.815664	LOC107984012				Distal Intergenic	-0.662159	0.00102434	LOC107984012
ID_chr3_190496645_190499718	Distal Intergenic	-0.900842	3.07189e-05	IL1RAP	IL1RAP	1.04593		Distal Intergenic	-0.662123	2.25049e-06	IL1RAP	IL1RAP	1.04593
ID_chr10_5412076_5413753	Promoter (<=1kb)	-0.260562	0.58639	NET1				Promoter (<=1kb)	-0.66212	0.00428751	NET1
ID_chr9_101467272_101468542	Promoter (<=1kb)	-0.322298	0.655875	TMEM246-AS1				Promoter (<=1kb)	-0.661971	0.197176	TMEM246-AS1
ID_chr2_232385350_232386341	Promoter (<=1kb)	-0.446975	0.300043	ECEL1P2				Promoter (<=1kb)	-0.661945	0.000581845	ECEL1P2
ID_chr5_117461667_117462544	Intron (ENST00000514186.5/728342, intron 2 of 3)	-0.992326	0.232232	LINC00992				Intron (ENST00000514186.5/728342, intron 2 of 3)	-0.661711	0.0285798	LINC00992
ID_chr3_187408721_187409800	Distal Intergenic	-0.745516	0.0471097	LINC02041				Distal Intergenic	-0.661598	0.119156	LINC02041
ID_chr3_185846865_185848468	Distal Intergenic	-0.479899	0.149994	IGF2BP2				Distal Intergenic	-0.661536	2.6192e-06	IGF2BP2
ID_chrX_23844183_23846173	Promoter (3-4kb)	-0.162525	0.634187	APOO				Promoter (3-4kb)	-0.661471	0.000108536	APOO
ID_chr13_74568603_74570302	Distal Intergenic	-0.47468	0.0263081	LINC00347				Distal Intergenic	-0.661327	1.353e-08	LINC00347
ID_chr13_22641003_22642567	Distal Intergenic	-0.777803	0.0109118	LOC105370109				Distal Intergenic	-0.661321	2.38697e-05	LOC105370109
ID_chr19_38139052_38141561	Exon (ENST00000222345.11/23094, exon 11 of 22)	-1.05453	0.0076459	SIPA1L3	SIPA1L3	-0.293778		Exon (ENST00000222345.11/23094, exon 11 of 22)	-0.661173	3.88831e-06	SIPA1L3	SIPA1L3	-0.293778
ID_chrX_67775063_67776537	Distal Intergenic	-1.43661	0.000781641	AR	AR	-1.14292		Distal Intergenic	-0.661067	0.00812006	AR	AR	-1.14292
ID_chr2_19130610_19133162	Intron (ENST00000650025.1/400945, intron 2 of 7)	-0.472785	0.0519923	LINC01376				Intron (ENST00000650025.1/400945, intron 2 of 7)	-0.66094	2.38772e-08	LINC01376
ID_chr20_17653960_17655968	Promoter (2-3kb)	-0.338832	0.308186	RRBP1	RRBP1	0.305846		Promoter (2-3kb)	-0.660633	3.05022e-06	RRBP1	RRBP1	0.305846
ID_chr6_165567946_165568926	Intron (ENST00000647989.1/10846, intron 2 of 22)	-0.0976291	0.916492	PDE10A	PDE10A	0.407549		Intron (ENST00000647989.1/10846, intron 2 of 22)	-0.660557	0.100842	PDE10A	PDE10A	0.407549
ID_chr10_2335299_2336476	Distal Intergenic	-0.120233	0.826217	LINC00701				Distal Intergenic	-0.660216	0.0281736	LINC00701
ID_chr4_180212724_180213865	Distal Intergenic	-0.369145	0.45865	LOC105377564				Distal Intergenic	-0.659887	0.0415501	LOC105377564
ID_chr8_48375498_48377126	Distal Intergenic	-0.546288	0.0873455	LINC02947				Distal Intergenic	-0.659643	0.0137576	LINC02947
ID_chr5_156453729_156455018	Intron (ENST00000517913.5/6444, intron 5 of 9)	-0.541653	0.204514	SGCD	SGCD	-0.517075		Intron (ENST00000517913.5/6444, intron 5 of 9)	-0.659628	0.0254385	SGCD	SGCD	-0.517075
ID_chr3_61732763_61734079	Intron (ENST00000495879.1/5793, intron 1 of 2)	-1.1193	8.98646e-12	PTPRG	PTPRG	0.337643		Intron (ENST00000495879.1/5793, intron 1 of 2)	-0.659468	1.34995e-09	PTPRG	PTPRG	0.337643
ID_chr13_36069106_36070948	Intron (ENST00000360631.8/9201, intron 3 of 16)	-0.790208	0.00155603	DCLK1				Intron (ENST00000360631.8/9201, intron 3 of 16)	-0.659361	6.83866e-06	DCLK1
ID_chr4_169639727_169641526	Promoter (3-4kb)	-0.903007	0.059345	CLCN3				Promoter (3-4kb)	-0.658937	0.0160164	CLCN3
ID_chr13_81742789_81744550	Distal Intergenic	-1.36023	6.35769e-07	LOC105370281				Distal Intergenic	-0.658849	0.00122546	LOC105370281
ID_chr3_94462500_94463679	Distal Intergenic	-0.460636	0.277116	DHFR2				Distal Intergenic	-0.658843	0.0619182	DHFR2
ID_chr12_29074808_29076974	Distal Intergenic	-0.562717	0.0843687	FAR2				Distal Intergenic	-0.658521	0.00999793	FAR2
ID_chr2_158615222_158617513	Intron (ENST00000389759.8/8502, intron 4 of 21)	-0.739677	0.00285303	PKP4	PKP4	0.3918		Intron (ENST00000389759.8/8502, intron 4 of 21)	-0.658341	9.82974e-07	PKP4	PKP4	0.3918
ID_chr6_118383805_118384866	Distal Intergenic	-0.0337107	0.975316	BRD7P3				Distal Intergenic	-0.657894	0.235394	BRD7P3
ID_chr20_37679523_37681527	Promoter (2-3kb)	-1.0897	0.00122082	LOC100287792				Promoter (2-3kb)	-0.657538	0.000132553	LOC100287792
ID_chr8_71652992_71654941	Distal Intergenic	-0.5953	0.019863	EYA1	EYA1	-0.658163		Distal Intergenic	-0.657402	2.08676e-06	EYA1	EYA1	-0.658163
ID_chr9_117989037_117989860	Intron (ENST00000665764.1/7099, intron 3 of 6)	-0.381965	0.540236	LOC105376243				Intron (ENST00000665764.1/7099, intron 3 of 6)	-0.657382	0.192762	LOC105376243
ID_chr6_164376741_164378269	Distal Intergenic	-0.717593	0.0418813	MEAT6				Distal Intergenic	-0.657285	0.0158096	MEAT6
ID_chr7_139093956_139095972	Intron (ENST00000242351.10/56829, intron 1 of 12)	-0.430679	0.196762	ZC3HAV1	ZC3HAV1	0.214686		Intron (ENST00000242351.10/56829, intron 1 of 12)	-0.657211	1.57956e-07	ZC3HAV1	ZC3HAV1	0.214686
ID_chr4_161419295_161420651	Intron (ENST00000306100.10/56884, intron 15 of 15)	-1.08123	0.00255986	FSTL5				Intron (ENST00000306100.10/56884, intron 15 of 15)	-0.656691	0.0180867	FSTL5
ID_chr19_7868366_7872274	Promoter (1-2kb)	-0.378143	0.0469773	PRR36	PRR36	-1.50603		Promoter (1-2kb)	-0.656659	5.63181e-12	PRR36	PRR36	-1.50603
ID_chr16_22781615_22783838	Distal Intergenic	-1.0065	0.000571912	LOC107984851				Distal Intergenic	-0.656297	3.18109e-05	LOC107984851
ID_chr7_104926788_104932583	Promoter (<=1kb)	-0.731781	2.01606e-09	LHFPL3-AS2				Promoter (<=1kb)	-0.65593	3.42469e-21	LHFPL3-AS2
ID_chr17_47633194_47634964	Promoter (1-2kb)	-1.16844	0.000350802	KPNB1-DT				Promoter (1-2kb)	-0.655888	0.000198451	KPNB1-DT
ID_chr6_148846492_148848748	Intron (ENST00000367463.5/10090, intron 1 of 7)	-0.0910421	0.782495	UST	UST	-0.472827		Intron (ENST00000367463.5/10090, intron 1 of 7)	-0.655603	4.80028e-05	UST	UST	-0.472827
ID_chr8_136612370_136614065	Intron (ENST00000650445.2/107986980, intron 6 of 7)	-1.44924	0.00108948	LINC02055				Intron (ENST00000650445.2/107986980, intron 6 of 7)	-0.655455	0.00482266	LINC02055
ID_chr4_179485237_179487523	Distal Intergenic	-0.575218	0.00671234	LOC105377564				Distal Intergenic	-0.65506	0.000904782	LOC105377564
ID_chr2_235145240_235146277	Distal Intergenic	-1.03818	0.0279128	SH3BP4	SH3BP4	-0.427713		Distal Intergenic	-0.654796	0.0142124	SH3BP4	SH3BP4	-0.427713
ID_chr1_72050032_72051225	Intron (ENST00000357731.10/257194, intron 1 of 6)	-1.40516	0.00209646	NEGR1	NEGR1	4.71763		Intron (ENST00000357731.10/257194, intron 1 of 6)	-0.654406	0.13925	NEGR1	NEGR1	4.71763
ID_chr6_118484933_118486809	Intron (ENST00000368491.8/387119, intron 6 of 12)	-0.773147	0.0283903	BRD7P3				Intron (ENST00000368491.8/387119, intron 6 of 12)	-0.654256	0.00064158	BRD7P3
ID_chr6_147166024_147167927	Intron (ENST00000359838.3/106182249, intron 2 of 2)	-0.0382377	0.944032	STXBP5-AS1				Intron (ENST00000359838.3/106182249, intron 2 of 2)	-0.654187	0.00164209	STXBP5-AS1
ID_chr20_58615830_58618172	Intron (ENST00000427140.5/149773, intron 6 of 6)	-1.8877	3.69378e-11	LINC01711				Intron (ENST00000427140.5/149773, intron 6 of 6)	-0.654121	1.62944e-10	LINC01711
ID_chr11_10160708_10161933	Intron (ENST00000532735.1/ENST00000532735.1, intron 1 of 1)	-0.0736668	0.934416	SBF2				Intron (ENST00000532735.1/ENST00000532735.1, intron 1 of 1)	-0.654044	0.0398546	SBF2
ID_chr6_86355155_86356535	Distal Intergenic	0.0838412	0.879126	LOC101928842				Distal Intergenic	-0.654021	0.0117239	LOC101928842
ID_chr5_137335628_137336933	Intron (ENST00000394945.6/6695, intron 2 of 10)	-1.05906	0.00114417	SPOCK1	SPOCK1	1.54641		Intron (ENST00000394945.6/6695, intron 2 of 10)	-0.653973	0.0392737	SPOCK1	SPOCK1	1.54641
ID_chr2_77360661_77361751	Intron (ENST00000409884.6/80059, intron 3 of 3)	-0.930538	0.0192175	LRRTM4				Intron (ENST00000409884.6/80059, intron 3 of 3)	-0.653929	0.00256923	LRRTM4
ID_chr2_105654002_105655873	Distal Intergenic	-0.255734	0.596381	LINC02946				Distal Intergenic	-0.653655	0.00510274	LINC02946
ID_chr8_38066636_38067768	Distal Intergenic	-0.0631592	0.93867	EIF4EBP1				Distal Intergenic	-0.65365	0.039439	EIF4EBP1
ID_chr22_26402678_26404564	Distal Intergenic	-0.883999	0.0010798	ASPHD2				Distal Intergenic	-0.65363	1.39247e-07	ASPHD2
ID_chr14_81509581_81510467	Promoter (3-4kb)	-0.0914419	0.910691	SEL1L	SEL1L	0.426899		Promoter (3-4kb)	-0.65355	0.235785	SEL1L	SEL1L	0.426899
ID_chr16_84738247_84739252	Intron (ENST00000562743.5/9100, intron 3 of 4)	-0.00433281	0.994375	USP10				Intron (ENST00000562743.5/9100, intron 3 of 4)	-0.653458	0.00576055	USP10
ID_chr16_57190718_57192009	Promoter (4-5kb)	-0.631146	0.105432	RSPRY1				Promoter (4-5kb)	-0.653418	0.144865	RSPRY1
ID_chr12_11718467_11720366	Intron (ENST00000396373.9/2120, intron 1 of 7)	0.271421	0.461629	ETV6				Intron (ENST00000396373.9/2120, intron 1 of 7)	-0.653343	0.000206933	ETV6
ID_chr12_92674705_92677564	Distal Intergenic	-0.969003	3.21446e-11	PLEKHG7				Distal Intergenic	-0.653244	5.30849e-11	PLEKHG7
ID_chr16_35383514_35384514	Exon (ENST00000567870.1/ENST00000567870.1, exon 2 of 2)	-0.700968	0.103743	LINC01566				Exon (ENST00000567870.1/ENST00000567870.1, exon 2 of 2)	-0.653226	0.0824379	LINC01566
ID_chr15_58668015_58670019	Intron (ENST00000260408.8/102, intron 4 of 15)	-0.446999	0.250677	ADAM10				Intron (ENST00000260408.8/102, intron 4 of 15)	-0.653194	0.00356582	ADAM10
ID_chr19_41883708_41885063	Promoter (<=1kb)	0.222576	0.739171	ARHGEF1				Promoter (<=1kb)	-0.653039	0.0301652	ARHGEF1
ID_chr8_107518939_107520210	Distal Intergenic	0.179631	0.759006	ANGPT1	ANGPT1	1.60129		Distal Intergenic	-0.653019	0.0275758	ANGPT1	ANGPT1	1.60129
ID_chr2_229813895_229817266	Promoter (<=1kb)	-0.151209	0.393655	TRIP12				Promoter (<=1kb)	-0.65247	5.03119e-13	TRIP12
ID_chr21_38711652_38712908	Distal Intergenic	-0.350266	0.444943	LINC00114				Distal Intergenic	-0.652341	0.0179712	LINC00114
ID_chr2_3126402_3127659	Promoter (<=1kb)	-0.530927	0.130941	LINC01250				Promoter (<=1kb)	-0.652329	0.00799707	LINC01250
ID_chr2_108188882_108190282	Intron (ENST00000669479.1/102724774, intron 1 of 4)	-0.673163	0.0666912	LINC01594				Intron (ENST00000669479.1/102724774, intron 1 of 4)	-0.652302	0.000867047	LINC01594
ID_chr2_67848426_67849074	Distal Intergenic	-0.0318227	0.975321	LINC01812				Distal Intergenic	-0.652105	0.17611	LINC01812
ID_chr1_13548943_13550195	Distal Intergenic	-0.559686	0.188932	PDPN	PDPN	5.59686		Distal Intergenic	-0.651841	0.00335959	PDPN	PDPN	5.59686
ID_chr2_207036155_207038973	Distal Intergenic	-1.08595	9.01838e-10	MIR2355				Distal Intergenic	-0.651837	1.36778e-10	MIR2355
ID_chr8_42013349_42014756	Intron (ENST00000265713.8/7994, intron 2 of 16)	0.0198004	0.982816	KAT6A				Intron (ENST00000265713.8/7994, intron 2 of 16)	-0.651356	0.0260039	KAT6A
ID_chr8_134082630_134083421	Distal Intergenic	-0.124628	0.885128	LOC101927822				Distal Intergenic	-0.651296	0.126412	LOC101927822
ID_chr1_246582228_246583789	Intron (ENST00000483271.1/163882, intron 1 of 7)	-0.156563	0.690054	CNST				Intron (ENST00000483271.1/163882, intron 1 of 7)	-0.650988	0.055642	CNST
ID_chr2_67944684_67945896	Distal Intergenic	-0.354654	0.33451	C1D				Distal Intergenic	-0.650636	0.0237729	C1D
ID_chr3_133535891_133537101	Distal Intergenic	-0.480684	0.0777012	CDV3				Distal Intergenic	-0.650634	0.000177304	CDV3
ID_chr8_48291916_48294142	Exon (ENST00000520250.2/ENST00000520250.2, exon 1 of 1)	-0.934646	0.000178808	LINC02947				Exon (ENST00000520250.2/ENST00000520250.2, exon 1 of 1)	-0.650568	2.22729e-07	LINC02947
ID_chr16_5555691_5557226	Intron (ENST00000569895.3/54715, intron 2 of 6)	-0.255507	0.647358	LINC01570				Intron (ENST00000569895.3/54715, intron 2 of 6)	-0.650524	0.00231287	LINC01570
ID_chr9_77456676_77458671	Promoter (<=1kb)	-0.608562	0.146949	GNA14-AS1				Promoter (<=1kb)	-0.650232	0.0575786	GNA14-AS1
ID_chr1_150978656_150980248	Promoter (2-3kb)	-0.639871	0.049792	ANXA9				Promoter (2-3kb)	-0.649866	3.53428e-06	ANXA9
ID_chr13_97205245_97207417	Distal Intergenic	-0.703792	0.0159055	MBNL2				Distal Intergenic	-0.649679	0.000106492	MBNL2
ID_chrX_152732800_152734428	Promoter (<=1kb)	-0.370185	0.464587	CSAG4				Promoter (<=1kb)	-0.64961	0.007508	CSAG4
ID_chr18_58134835_58136400	Intron (ENST00000400345.8/23327, intron 1 of 30)	-0.573772	0.0603745	NEDD4L	NEDD4L	-1.13712		Intron (ENST00000400345.8/23327, intron 1 of 30)	-0.649529	0.000134402	NEDD4L	NEDD4L	-1.13712
ID_chr11_60077580_60079487	Exon (ENST00000528891.1/ENST00000528891.1, exon 1 of 2)	-1.16716	3.94884e-05	MS4A3				Exon (ENST00000528891.1/ENST00000528891.1, exon 1 of 2)	-0.649318	0.00270554	MS4A3
ID_chr10_11209591_11211599	Intron (ENST00000637215.1/10659, intron 3 of 14)	-0.817739	0.000568247	CELF2	CELF2	-0.645288		Intron (ENST00000637215.1/10659, intron 3 of 14)	-0.649252	4.76998e-07	CELF2	CELF2	-0.645288
ID_chr5_114422020_114423086	Intron (ENST00000512097.9/3781, intron 6 of 10)	-0.811642	0.0952691	KCNN2	KCNN2	-2.65974		Intron (ENST00000512097.9/3781, intron 6 of 10)	-0.648684	0.14157	KCNN2	KCNN2	-2.65974
ID_chr5_147256250_147259825	Intron (ENST00000306304.10/202374, intron 2 of 10)	-1.15803	1.6374e-14	STK32A	STK32A	-1.7844		Intron (ENST00000306304.10/202374, intron 2 of 10)	-0.648649	7.30032e-10	STK32A	STK32A	-1.7844
ID_chr4_175435327_175436015	Distal Intergenic	-0.946381	0.134104	GPM6A				Distal Intergenic	-0.648583	0.165934	GPM6A
ID_chr14_103393183_103394683	Promoter (<=1kb)	-0.241634	0.650786	MARK3				Promoter (<=1kb)	-0.648463	0.00341839	MARK3
ID_chr20_9566674_9567748	Promoter (3-4kb)	-0.357825	0.288632	LOC105372523				Promoter (3-4kb)	-0.648336	0.00258784	LOC105372523
ID_chr15_68721396_68722574	Intron (ENST00000261861.10/10391, intron 11 of 11)	-1.1309	0.00075803	ANP32A	ANP32A	-0.166836		Intron (ENST00000261861.10/10391, intron 11 of 11)	-0.648263	0.000706515	ANP32A	ANP32A	-0.166836
ID_chr5_143145617_143147188	Intron (ENST00000645722.2/23092, intron 19 of 22)	-0.616054	0.041443	ARHGAP26	ARHGAP26	-0.750873		Intron (ENST00000645722.2/23092, intron 19 of 22)	-0.648046	0.00441422	ARHGAP26	ARHGAP26	-0.750873
ID_chr3_66228440_66229688	Promoter (<=1kb)	-0.49391	0.173201	SLC25A26	SLC25A26	-0.638635		Promoter (<=1kb)	-0.647887	0.000246524	SLC25A26	SLC25A26	-0.638635
ID_chr12_102598808_102599652	Distal Intergenic	-0.887503	0.0287336	IGF1				Distal Intergenic	-0.647869	0.11099	IGF1
ID_chr12_30144356_30146243	Distal Intergenic	-0.508705	0.154499	LINC02386				Distal Intergenic	-0.647642	0.00125595	LINC02386
ID_chr4_102142391_102143957	Distal Intergenic	-0.418875	0.299991	BANK1				Distal Intergenic	-0.64754	0.00644193	BANK1
ID_chr6_139050800_139051995	Distal Intergenic	-1.32226	0.00266088	ABRACL	ABRACL	-0.984316		Distal Intergenic	-0.64747	0.0281736	ABRACL	ABRACL	-0.984316
ID_chr2_229295466_229297260	Distal Intergenic	-0.74464	0.0129792	PID1	PID1	6.17897		Distal Intergenic	-0.647338	0.000295328	PID1	PID1	6.17897
ID_chr3_118922539_118924134	Intron (ENST00000393775.7/152404, intron 4 of 6)	-0.709772	0.0159701	IGSF11	IGSF11	-2.18007		Intron (ENST00000393775.7/152404, intron 4 of 6)	-0.647212	0.00899975	IGSF11	IGSF11	-2.18007
ID_chr9_96216828_96218771	Distal Intergenic	-0.557024	0.0522206	HSD17B3				Distal Intergenic	-0.646958	0.0186277	HSD17B3
ID_chr8_64640730_64642581	Intron (ENST00000310193.4/9420, intron 1 of 5)	-0.300284	0.358465	CYP7B1	CYP7B1	1.19365		Intron (ENST00000310193.4/9420, intron 1 of 5)	-0.646932	4.75319e-06	CYP7B1	CYP7B1	1.19365
ID_chr6_109685901_109687873	Promoter (2-3kb)	-0.997272	0.0122684	AK9				Promoter (2-3kb)	-0.646926	0.000103548	AK9
ID_chr5_38582236_38583362	Intron (ENST00000670079.1/100506495, intron 1 of 6)	-0.366738	0.402949	LIFR	LIFR	1.89075		Intron (ENST00000670079.1/100506495, intron 1 of 6)	-0.646809	0.15992	LIFR	LIFR	1.89075
ID_chr15_43229398_43231070	Distal Intergenic	-0.357353	0.48954	EPB42				Distal Intergenic	-0.646656	0.0103687	EPB42
ID_chr7_99474738_99477068	Promoter (<=1kb)	-0.890191	0.000321191	ZNF789				Promoter (<=1kb)	-0.646464	1.4221e-08	ZNF789
ID_chrX_116316893_116318312	Distal Intergenic	-0.77995	0.021563	SLC6A14				Distal Intergenic	-0.646319	0.00469679	SLC6A14
ID_chr6_550581_552121	Intron (ENST00000230449.9/55770, intron 21 of 27)	-0.511068	0.231743	LOC105374875				Intron (ENST00000230449.9/55770, intron 21 of 27)	-0.646298	5.3836e-05	LOC105374875
ID_chr13_50649081_50652287	Intron (ENST00000470726.7/107984567, intron 3 of 5)	-0.668161	0.0122552	LOC107984567				Intron (ENST00000470726.7/107984567, intron 3 of 5)	-0.645971	4.01423e-05	LOC107984567
ID_chr13_108753843_108756579	Intron (ENST00000356711.7/23026, intron 4 of 34)	-0.970003	1.45922e-10	MYO16				Intron (ENST00000356711.7/23026, intron 4 of 34)	-0.64591	0.00156793	MYO16
ID_chr8_47909401_47910715	Intron (ENST00000314191.7/5591, intron 25 of 85)	-0.907597	0.0317133	PRKDC	PRKDC	0.278325		Intron (ENST00000314191.7/5591, intron 25 of 85)	-0.645822	0.0206288	PRKDC	PRKDC	0.278325
ID_chr8_56970150_56974810	Intron (ENST00000262644.9/54928, intron 3 of 4)	-0.219329	0.0900658	BPNT2				Intron (ENST00000262644.9/54928, intron 3 of 4)	-0.645808	6.2046e-07	BPNT2
ID_chr16_9040049_9041506	Distal Intergenic	-0.329408	0.413376	C16orf72	C16orf72	0.339296		Distal Intergenic	-0.645614	0.00105084	C16orf72	C16orf72	0.339296
ID_chr8_79287564_79288717	Intron (ENST00000654804.1/ENST00000654804.1, intron 2 of 4)	-0.297781	0.50332	STMN2				Intron (ENST00000654804.1/ENST00000654804.1, intron 2 of 4)	-0.645602	0.0136438	STMN2
ID_chr10_124911296_124912329	Promoter (4-5kb)	-1.00413	0.058538	ZRANB1				Promoter (4-5kb)	-0.645447	0.032943	ZRANB1
ID_chr6_161393728_161394613	Intron (ENST00000366898.6/5071, intron 9 of 11)	0.267873	0.627213	AGPAT4	AGPAT4	-0.441493		Intron (ENST00000366898.6/5071, intron 9 of 11)	-0.645261	0.149044	AGPAT4	AGPAT4	-0.441493
ID_chr4_168449635_168452490	Promoter (3-4kb)	-0.452533	0.123321	DDX60L				Promoter (3-4kb)	-0.645233	0.000274457	DDX60L
ID_chr3_58386524_58389601	Intron (ENST00000302779.9/54899, intron 4 of 16)	-0.604172	2.18633e-06	PXK				Intron (ENST00000302779.9/54899, intron 4 of 16)	-0.645157	4.20221e-08	PXK
ID_chr14_100202622_100204772	Distal Intergenic	-1.37345	5.24381e-05	YY1	YY1	0.223814		Distal Intergenic	-0.644891	0.00293014	YY1	YY1	0.223814
ID_chr6_98466832_98467829	Distal Intergenic	-0.770404	0.0647939	POU3F2				Distal Intergenic	-0.644886	0.0583956	POU3F2
ID_chr5_73776274_73777385	Exon (ENST00000296794.10/64283, exon 6 of 35)	-0.748084	0.158653	ARHGEF28				Exon (ENST00000296794.10/64283, exon 6 of 35)	-0.644771	0.103148	ARHGEF28
ID_chr15_52934493_52935380	Distal Intergenic	-0.618883	0.205264	LINC02490				Distal Intergenic	-0.644728	0.108212	LINC02490
ID_chr4_79929848_79931044	Intron (ENST00000403729.7/118429, intron 16 of 16)	0.250837	0.658648	ANTXR2	ANTXR2	0.938519		Intron (ENST00000403729.7/118429, intron 16 of 16)	-0.644661	0.0744977	ANTXR2	ANTXR2	0.938519
ID_chr6_27167767_27169656	Distal Intergenic	-0.784273	0.00798082	MIR3143				Distal Intergenic	-0.644659	0.000218506	MIR3143
ID_chr15_55822817_55824663	Distal Intergenic	-0.174441	0.698405	PRTG	PRTG	-0.854651		Distal Intergenic	-0.644654	8.25637e-05	PRTG	PRTG	-0.854651
ID_chr10_107425238_107427439	Distal Intergenic	-0.312329	0.199786	SORCS1				Distal Intergenic	-0.644613	1.48765e-05	SORCS1
ID_chr2_208101563_208103017	Distal Intergenic	-0.790391	0.0149718	CRYGD				Distal Intergenic	-0.644362	0.000369582	CRYGD
ID_chr11_95575937_95577708	Intron (ENST00000648353.1/ENST00000648353.1, intron 3 of 4)	-0.0660032	0.910372	LOC107984377				Intron (ENST00000648353.1/ENST00000648353.1, intron 3 of 4)	-0.644245	0.0134586	LOC107984377
ID_chr12_126783874_126784906	Distal Intergenic	-0.137419	0.832079	LINC00944				Distal Intergenic	-0.64419	0.134441	LINC00944
ID_chr17_28576534_28577580	Promoter (<=1kb)	-0.883305	0.0399664	ALDOC	ALDOC	0.244948		Promoter (<=1kb)	-0.644183	0.0394315	ALDOC	ALDOC	0.244948
ID_chr22_44663605_44665714	Promoter (2-3kb)	-0.697196	0.0299787	PRR5				Promoter (2-3kb)	-0.644147	0.000292103	PRR5
ID_chr14_51283044_51284144	Distal Intergenic	0.0728641	0.914284	TMX1				Distal Intergenic	-0.643786	0.0472273	TMX1
ID_chr13_37288674_37290502	Distal Intergenic	-1.0641	6.16952e-05	CSNK1A1L				Distal Intergenic	-0.643706	2.75483e-06	CSNK1A1L
ID_chr5_113919882_113922122	Distal Intergenic	-0.574324	0.0467063	KCNN2	KCNN2	-2.65974		Distal Intergenic	-0.643673	4.76869e-05	KCNN2	KCNN2	-2.65974
ID_chr12_74149956_74151007	Exon (ENST00000663261.1/100507377, exon 8 of 12)	-1.22873	0.00238357	LINC02394				Exon (ENST00000663261.1/100507377, exon 8 of 12)	-0.643659	0.0197893	LINC02394
ID_chr6_154154331_154156635	3' UTR	-0.0478244	0.924813	IPCEF1				3' UTR	-0.643415	0.00809819	IPCEF1
ID_chr15_98062597_98066802	Intron (ENST00000649950.1/105371008, intron 3 of 3)	0.0524369	0.859821	LINC01582				Intron (ENST00000649950.1/105371008, intron 3 of 3)	-0.643367	4.06335e-10	LINC01582
ID_chr16_81842650_81843713	Promoter (<=1kb)	-0.192846	0.71848	PLCG2				Promoter (<=1kb)	-0.643344	0.00267207	PLCG2
ID_chr10_75600037_75601581	Promoter (<=1kb)	-0.770418	0.0162455	LRMDA	LRMDA	-1.08175		Promoter (<=1kb)	-0.643294	0.00955292	LRMDA	LRMDA	-1.08175
ID_chr9_84874647_84876044	3' UTR	-0.622072	0.124429	NTRK2	NTRK2	3.99171		3' UTR	-0.643282	0.0409495	NTRK2	NTRK2	3.99171
ID_chrX_55522315_55523780	Distal Intergenic	-0.493403	0.191042	USP51	USP51	-0.605778		Distal Intergenic	-0.643209	0.000605657	USP51	USP51	-0.605778
ID_chr7_78205023_78207560	Intron (ENST00000354212.9/9863, intron 10 of 21)	-1.1719	7.60522e-07	MAGI2				Intron (ENST00000354212.9/9863, intron 10 of 21)	-0.643161	0.000176478	MAGI2
ID_chr4_27930253_27932741	Exon (ENST00000666494.1/105374552, exon 2 of 3)	-0.574403	0.0139303	LOC105374552				Exon (ENST00000666494.1/105374552, exon 2 of 3)	-0.64304	0.000190818	LOC105374552
ID_chr10_110405936_110408612	Distal Intergenic	-0.611118	0.037565	LOC105378482				Distal Intergenic	-0.643009	0.000350583	LOC105378482
ID_chr6_111200946_111202304	Intron (ENST00000368851.10/117247, intron 3 of 5)	-0.726343	0.116728	SLC16A10				Intron (ENST00000368851.10/117247, intron 3 of 5)	-0.643	0.0474439	SLC16A10
ID_chr16_67163886_67165564	Promoter (<=1kb)	-0.64888	0.0440539	HSF4	HSF4	-0.572343		Promoter (<=1kb)	-0.642888	5.24938e-09	HSF4	HSF4	-0.572343
ID_chr11_99807164_99809779	Intron (ENST00000524871.6/53942, intron 3 of 24)	-1.18047	3.69841e-05	CNTN5				Intron (ENST00000524871.6/53942, intron 3 of 24)	-0.642887	6.29741e-05	CNTN5
ID_chr2_123521369_123523067	Distal Intergenic	-0.423619	0.0683694	LINC01826				Distal Intergenic	-0.642877	0.00046823	LINC01826
ID_chrX_67604982_67605980	Intron (ENST00000374690.9/367, intron 1 of 7)	0.278539	0.629801	AR	AR	-1.14292		Intron (ENST00000374690.9/367, intron 1 of 7)	-0.642864	0.178746	AR	AR	-1.14292
ID_chr11_7575670_7580099	Promoter (<=1kb)	-0.326345	0.0621007	PPFIBP2	PPFIBP2	-0.995832		Promoter (<=1kb)	-0.642798	1.67918e-08	PPFIBP2	PPFIBP2	-0.995832
ID_chr3_45955733_45959363	Promoter (<=1kb)	-0.663853	0.00371978	FYCO1	FYCO1	-0.242343		Promoter (<=1kb)	-0.64267	6.95035e-08	FYCO1	FYCO1	-0.242343
ID_chr1_94830679_94834475	Promoter (3-4kb)	-0.600445	0.00256061	SLC44A3				Promoter (3-4kb)	-0.642559	9.6372e-11	SLC44A3
ID_chr15_45326270_45327451	Distal Intergenic	-0.551756	0.14599	GATM				Distal Intergenic	-0.642518	0.000407809	GATM
ID_chr20_31698580_31700635	Intron (ENST00000412972.1/105372589, intron 1 of 1)	-0.869624	8.56928e-08	BCL2L1-AS1				Intron (ENST00000412972.1/105372589, intron 1 of 1)	-0.642512	1.90991e-13	BCL2L1-AS1
ID_chr9_95935489_95937739	Intron (ENST00000402838.3/375748, intron 10 of 16)	-0.586679	0.0343229	ERCC6L2				Intron (ENST00000402838.3/375748, intron 10 of 16)	-0.642174	3.60025e-07	ERCC6L2
ID_chr4_145919446_145921351	Intron (ENST00000508784.6/152485, intron 1 of 14)	0.11039	0.751423	ZNF827				Intron (ENST00000508784.6/152485, intron 1 of 14)	-0.641966	0.000167549	ZNF827
ID_chr7_8723718_8724578	Intron (ENST00000405863.6/30010, intron 2 of 2)	-0.0146008	0.987814	NXPH1				Intron (ENST00000405863.6/30010, intron 2 of 2)	-0.641893	0.242177	NXPH1
ID_chr7_95966011_95967082	Intron (ENST00000537881.5/1780, intron 6 of 16)	-0.833769	0.0564397	DYNC1I1	DYNC1I1	0.65638		Intron (ENST00000537881.5/1780, intron 6 of 16)	-0.641829	0.0410904	DYNC1I1	DYNC1I1	0.65638
ID_chr2_154758145_154759568	Intron (ENST00000651198.1/3760, intron 3 of 3)	-0.816067	4.08339e-05	KCNJ3				Intron (ENST00000651198.1/3760, intron 3 of 3)	-0.641774	0.051826	KCNJ3
ID_chr12_76305173_76306504	Exon (ENST00000550380.6/105369848, exon 4 of 4)	-0.14008	0.848336	BBS10				Exon (ENST00000550380.6/105369848, exon 4 of 4)	-0.641546	0.012693	BBS10
ID_chr8_136610271_136611970	Intron (ENST00000650445.2/107986980, intron 6 of 7)	-0.903754	0.0560785	LINC02055				Intron (ENST00000650445.2/107986980, intron 6 of 7)	-0.641443	0.00679841	LINC02055
ID_chr11_20680521_20681414	Intron (ENST00000325319.9/4745, intron 2 of 18)	0.0829363	0.931706	LOC105376586				Intron (ENST00000325319.9/4745, intron 2 of 18)	-0.641159	0.243952	LOC105376586
ID_chr3_161885925_161887450	Distal Intergenic	0.390138	0.143992	OTOL1				Distal Intergenic	-0.641119	0.0176877	OTOL1
ID_chr5_150476691_150478322	Intron (ENST00000519040.1/102546298, intron 2 of 2)	-0.213429	0.609676	NDST1				Intron (ENST00000519040.1/102546298, intron 2 of 2)	-0.641068	2.58864e-07	NDST1
ID_chr4_106185852_106186967	Intron (ENST00000394708.7/93627, intron 22 of 25)	-0.845487	0.0119935	TBCK	TBCK	0.368445		Intron (ENST00000394708.7/93627, intron 22 of 25)	-0.641044	0.125615	TBCK	TBCK	0.368445
ID_chr17_77159821_77161228	Intron (ENST00000589827.5/6397, intron 4 of 12)	-0.958904	0.000187527	SEC14L1	SEC14L1	-0.537388		Intron (ENST00000589827.5/6397, intron 4 of 12)	-0.640938	9.25703e-05	SEC14L1	SEC14L1	-0.537388
ID_chr11_23078253_23080810	Distal Intergenic	-0.360626	0.354024	LINC02718				Distal Intergenic	-0.640918	0.000104245	LINC02718
ID_chr21_38758303_38760555	Distal Intergenic	-1.11036	4.86726e-09	LINC00114				Distal Intergenic	-0.640659	0.00218844	LINC00114
ID_chr3_55339448_55340635	Intron (ENST00000469806.1/ENST00000469806.1, intron 1 of 1)	-1.14839	0.0247914	LINC02030				Intron (ENST00000469806.1/ENST00000469806.1, intron 1 of 1)	-0.640543	0.0794366	LINC02030
ID_chr18_58590044_58591469	Intron (ENST00000361673.4/115701, intron 3 of 12)	-0.433515	0.426109	ALPK2	ALPK2	2.26658		Intron (ENST00000361673.4/115701, intron 3 of 12)	-0.640432	0.00572679	ALPK2	ALPK2	2.26658
ID_chr2_122626788_122628283	Intron (ENST00000657880.1/105373595, intron 4 of 8)	-0.419375	0.404158	LOC105373593				Intron (ENST00000657880.1/105373595, intron 4 of 8)	-0.640373	0.0216177	LOC105373593
ID_chr6_148317459_148318476	Intron (ENST00000367469.5/23328, intron 1 of 3)	-0.467515	0.293962	SASH1				Intron (ENST00000367469.5/23328, intron 1 of 3)	-0.640082	0.0946067	SASH1
ID_chr6_22306736_22307531	Promoter (3-4kb)	0.4724	0.442232	PRL				Promoter (3-4kb)	-0.639933	0.317935	PRL
ID_chr13_33189598_33190840	Promoter (3-4kb)	-0.551771	0.291698	STARD13	STARD13	0.403071		Promoter (3-4kb)	-0.639887	0.18147	STARD13	STARD13	0.403071
ID_chr11_14616602_14619177	Intron (ENST00000418988.2/5682, intron 1 of 10)	-0.998645	3.59057e-07	PSMA1	PSMA1	0.248938		Intron (ENST00000418988.2/5682, intron 1 of 10)	-0.639447	1.13687e-07	PSMA1	PSMA1	0.248938
ID_chr17_69733285_69735352	Intron (ENST00000591334.5/101928122, intron 3 of 5)	-0.64364	0.0331241	LINC01483				Intron (ENST00000591334.5/101928122, intron 3 of 5)	-0.639403	5.15851e-05	LINC01483
ID_chr6_137635891_137638290	Distal Intergenic	-0.83121	0.00260946	LINC03004				Distal Intergenic	-0.639396	2.41964e-06	LINC03004
ID_chr1_220218474_220219402	Intron (ENST00000358951.7/25782, intron 2 of 34)	-0.384228	0.613055	RAB3GAP2	RAB3GAP2	0.222185		Intron (ENST00000358951.7/25782, intron 2 of 34)	-0.639381	0.134881	RAB3GAP2	RAB3GAP2	0.222185
ID_chrX_24259534_24262243	Distal Intergenic	-0.774965	0.0391825	SUPT20HL2				Distal Intergenic	-0.639319	0.000124428	SUPT20HL2
ID_chr17_69046954_69048487	Promoter (<=1kb)	-0.138134	0.830788	ABCA9	ABCA9	1.00593		Promoter (<=1kb)	-0.639286	0.019298	ABCA9	ABCA9	1.00593
ID_chr20_11672412_11674068	Distal Intergenic	-0.0933957	0.755932	LOC107985384				Distal Intergenic	-0.639107	0.0740867	LOC107985384
ID_chr5_53134307_53135553	Distal Intergenic	-0.820621	0.0594301	MOCS2-DT				Distal Intergenic	-0.639044	0.00861537	MOCS2-DT
ID_chr15_69246512_69247836	Intron (ENST00000261858.7/26035, intron 2 of 4)	-0.674371	0.014204	GLCE				Intron (ENST00000261858.7/26035, intron 2 of 4)	-0.638987	0.0166478	GLCE
ID_chr2_167259922_167263528	Downstream (<=300bp)	-0.718485	3.56505e-09	B3GALT1				Downstream (<=300bp)	-0.638983	1.07243e-12	B3GALT1
ID_chr4_13796491_13798543	Intron (ENST00000669061.1/107986182, intron 2 of 4)	-0.85234	0.0396534	LINC01182				Intron (ENST00000669061.1/107986182, intron 2 of 4)	-0.638946	0.00712645	LINC01182
ID_chr1_25100982_25102487	Intron (ENST00000424084.1/ENST00000424084.1, intron 2 of 2)	-0.669551	0.0695649	LINC02793				Intron (ENST00000424084.1/ENST00000424084.1, intron 2 of 2)	-0.638594	0.00459489	LINC02793
ID_chr9_82564926_82566571	Intron (ENST00000637606.1/105376107, intron 9 of 9)	-0.0289124	0.959899	LOC107987087				Intron (ENST00000637606.1/105376107, intron 9 of 9)	-0.638504	0.000193834	LOC107987087
ID_chr18_14826409_14828863	Promoter (1-2kb)	-0.898554	0.000737232	MIR3156-2				Promoter (1-2kb)	-0.638288	0.00490267	MIR3156-2
ID_chr2_77394510_77395811	Intron (ENST00000409884.6/80059, intron 3 of 3)	-1.39159	0.000175963	LRRTM4				Intron (ENST00000409884.6/80059, intron 3 of 3)	-0.638274	0.0268967	LRRTM4
ID_chr2_40328332_40330264	Intron (ENST00000406785.6/6546, intron 2 of 7)	-0.598489	0.0130771	SLC8A1-AS1				Intron (ENST00000406785.6/6546, intron 2 of 7)	-0.63824	0.00056783	SLC8A1-AS1
ID_chr2_69544339_69546043	Promoter (<=1kb)	-1.61303	1.8885e-06	AAK1				Promoter (<=1kb)	-0.638225	0.000326233	AAK1
ID_chr9_106420221_106422371	Intron (ENST00000637185.1/100996590, intron 1 of 7)	0.0357668	0.960231	LINC01505				Intron (ENST00000637185.1/100996590, intron 1 of 7)	-0.638188	0.0105313	LINC01505
ID_chr14_90838277_90840699	Distal Intergenic	-0.926296	0.000146938	LINC02321				Distal Intergenic	-0.638184	5.80248e-08	LINC02321
ID_chr2_67695530_67697552	Distal Intergenic	-0.692305	0.00295617	LOC105374786				Distal Intergenic	-0.63803	1.4325e-07	LOC105374786
ID_chr19_1840299_1842691	Intron (ENST00000170168.9/57455, intron 1 of 15)	-0.555594	0.137646	REXO1				Intron (ENST00000170168.9/57455, intron 1 of 15)	-0.638026	2.04497e-07	REXO1
ID_chr1_246080389_246082724	Intron (ENST00000630181.2/64754, intron 5 of 11)	-0.298818	0.270418	SMYD3				Intron (ENST00000630181.2/64754, intron 5 of 11)	-0.637771	8.94463e-06	SMYD3
ID_chr4_38455332_38457660	Intron (ENST00000512517.1/101928776, intron 2 of 7)	-1.0193	0.00119632	LINC01258				Intron (ENST00000512517.1/101928776, intron 2 of 7)	-0.637745	0.0415725	LINC01258
ID_chr4_95672170_95676662	Distal Intergenic	-0.7841	9.85563e-12	UNC5C	UNC5C	3.61424		Distal Intergenic	-0.63752	1.58638e-09	UNC5C	UNC5C	3.61424
ID_chr10_681637_683054	Intron (ENST00000280886.12/22982, intron 1 of 36)	-0.392386	0.476063	DIP2C	DIP2C	-0.504787		Intron (ENST00000280886.12/22982, intron 1 of 36)	-0.637142	0.0255284	DIP2C	DIP2C	-0.504787
ID_chr13_26655184_26656332	Intron (ENST00000335327.6/10810, intron 3 of 9)	-0.477627	0.341195	WASF3				Intron (ENST00000335327.6/10810, intron 3 of 9)	-0.636854	0.0913283	WASF3
ID_chr10_13038054_13038963	Intron (ENST00000378839.1/83643, intron 5 of 6)	-0.0335276	0.968474	CCDC3				Intron (ENST00000378839.1/83643, intron 5 of 6)	-0.636726	0.154566	CCDC3
ID_chr2_5520269_5521651	Distal Intergenic	0.186019	0.780471	LINC01248				Distal Intergenic	-0.636709	0.10959	LINC01248
ID_chr6_80724725_80727008	Distal Intergenic	-0.151221	0.418943	BCKDHB				Distal Intergenic	-0.636625	0.000761856	BCKDHB
ID_chr2_216506943_216509031	Intron (ENST00000600880.5/6168, intron 3 of 3)	-0.69883	0.0112072	LOC101928156				Intron (ENST00000600880.5/6168, intron 3 of 3)	-0.636575	0.000280293	LOC101928156
ID_chr10_81914004_81916365	Intron (ENST00000372141.7/10718, intron 1 of 8)	-1.36103	2.60368e-14	NRG3	NRG3	-1.51708		Intron (ENST00000372141.7/10718, intron 1 of 8)	-0.636545	6.55845e-09	NRG3	NRG3	-1.51708
ID_chrX_16238918_16240672	Distal Intergenic	-0.30147	0.577753	MAGEB17				Distal Intergenic	-0.636309	0.00192601	MAGEB17
ID_chr13_104023177_104025259	Distal Intergenic	-0.984318	0.135221	LOC105370340				Distal Intergenic	-0.636209	0.000251806	LOC105370340
ID_chr8_30045854_30047563	Distal Intergenic	-0.737335	0.00580359	SARAF	SARAF	0.164109		Distal Intergenic	-0.636182	0.000103505	SARAF	SARAF	0.164109
ID_chr3_181488006_181489168	Intron (ENST00000660576.1/347689, intron 3 of 6)	-0.739535	0.0873455	SOX2-OT				Intron (ENST00000660576.1/347689, intron 3 of 6)	-0.636041	0.0550728	SOX2-OT
ID_chr5_30693330_30694803	Exon (ENST00000667165.1/ENST00000667165.1, exon 1 of 3)	-0.23682	0.756816	CDH6				Exon (ENST00000667165.1/ENST00000667165.1, exon 1 of 3)	-0.636028	0.0237729	CDH6
ID_chr10_109615807_109617380	Distal Intergenic	-0.401193	0.0790622	XPNPEP1	XPNPEP1	-0.255812		Distal Intergenic	-0.63591	0.0107708	XPNPEP1	XPNPEP1	-0.255812
ID_chr3_70773949_70776571	Distal Intergenic	-0.962615	2.62068e-28	FOXP1				Distal Intergenic	-0.635834	2.30621e-15	FOXP1
ID_chr11_74380641_74381717	Intron (ENST00000298198.5/283209, intron 1 of 13)	-0.562142	0.0704303	PGM2L1				Intron (ENST00000298198.5/283209, intron 1 of 13)	-0.63563	0.00267652	PGM2L1
ID_chr3_73664929_73665857	Distal Intergenic	-1.03418	5.72107e-05	PDZRN3	PDZRN3	0.817548		Distal Intergenic	-0.635429	0.00159112	PDZRN3	PDZRN3	0.817548
ID_chr7_156031653_156035205	Exon (ENST00000687721.1/ENST00000687721.1, exon 1 of 2)	-0.150736	0.626317	LOC389602				Exon (ENST00000687721.1/ENST00000687721.1, exon 1 of 2)	-0.635328	1.38222e-09	LOC389602
ID_chr1_210828399_210831319	Intron (ENST00000367007.5/3756, intron 7 of 11)	-0.214614	0.209644	KCNH1				Intron (ENST00000367007.5/3756, intron 7 of 11)	-0.635193	0.00041539	KCNH1
ID_chr1_111267059_111268745	Distal Intergenic	-0.676356	0.00529857	CHIAP2				Distal Intergenic	-0.63517	4.44985e-07	CHIAP2
ID_chr9_82895624_82897341	Distal Intergenic	-0.468239	0.166134	RASEF				Distal Intergenic	-0.634993	0.0344344	RASEF
ID_chr13_63699846_63701009	Intron (ENST00000444536.1/ENST00000444536.1, intron 2 of 3)	0.327502	0.499579	OR7E156P				Intron (ENST00000444536.1/ENST00000444536.1, intron 2 of 3)	-0.634887	0.212742	OR7E156P
ID_chr15_28977006_28978291	Exon (ENST00000560531.1/ENST00000560531.1, exon 1 of 2)	-0.465734	0.307105	APBA2	APBA2	0.694907		Exon (ENST00000560531.1/ENST00000560531.1, exon 1 of 2)	-0.634858	0.00184005	APBA2	APBA2	0.694907
ID_chr14_103919166_103922235	Promoter (<=1kb)	-0.438374	0.121131	ATP5MJ				Promoter (<=1kb)	-0.634764	2.38495e-08	ATP5MJ
ID_chr2_15169280_15170797	Intron (ENST00000417461.5/51594, intron 6 of 6)	-0.856671	0.0284994	NBAS				Intron (ENST00000417461.5/51594, intron 6 of 6)	-0.634675	0.00519782	NBAS
ID_chr7_131826681_131828094	Distal Intergenic	-0.481804	0.314656	LOC101928782				Distal Intergenic	-0.634589	0.00238368	LOC101928782
ID_chr6_25332164_25333376	Intron (ENST00000461945.1/55604, intron 2 of 8)	-0.548739	0.250702	CARMIL1	CARMIL1	-0.854923		Intron (ENST00000461945.1/55604, intron 2 of 8)	-0.634424	0.0160264	CARMIL1	CARMIL1	-0.854923
ID_chr1_119613400_119614488	Distal Intergenic	-0.0671321	0.918181	LINC00622				Distal Intergenic	-0.63435	0.0367541	LINC00622
ID_chr8_117847252_117848848	Intron (ENST00000378204.7/2131, intron 1 of 10)	-0.828688	0.0232603	EXT1				Intron (ENST00000378204.7/2131, intron 1 of 10)	-0.634337	0.000817161	EXT1
ID_chr2_30251925_30254273	Intron (ENST00000395323.9/81606, intron 2 of 2)	-0.636305	0.000212832	LBH	LBH	-0.454898		Intron (ENST00000395323.9/81606, intron 2 of 2)	-0.634313	1.74577e-05	LBH	LBH	-0.454898
ID_chr8_8871861_8873069	Intron (ENST00000276282.7/9258, intron 1 of 2)	-0.471355	0.417223	MFHAS1	MFHAS1	-0.41455		Intron (ENST00000276282.7/9258, intron 1 of 2)	-0.634182	0.0447223	MFHAS1	MFHAS1	-0.41455
ID_chr8_108709054_108711152	Intron (ENST00000518838.1/157753, intron 1 of 3)	-0.244881	0.533481	TMEM74	TMEM74	-2.05636		Intron (ENST00000518838.1/157753, intron 1 of 3)	-0.634051	0.000423229	TMEM74	TMEM74	-2.05636
ID_chr5_136204646_136206163	Distal Intergenic	-0.498196	0.0301194	TRPC7-AS1				Distal Intergenic	-0.634025	0.000248766	TRPC7-AS1
ID_chr3_70931588_70935405	Distal Intergenic	-1.37723	8.52875e-62	FOXP1				Distal Intergenic	-0.633926	2.15424e-36	FOXP1
ID_chr16_80833250_80834476	Promoter (1-2kb)	-0.858731	0.0331241	ARLNC1				Promoter (1-2kb)	-0.633895	0.0485441	ARLNC1
ID_chr2_133238056_133239088	Intron (ENST00000409261.6/344148, intron 4 of 19)	-0.0220229	0.978618	NCKAP5-AS2				Intron (ENST00000409261.6/344148, intron 4 of 19)	-0.633563	0.118773	NCKAP5-AS2
ID_chrX_129759061_129760691	Exon (ENST00000371106.4/7512, exon 15 of 21)	-0.0925953	0.681996	SASH3				Exon (ENST00000371106.4/7512, exon 15 of 21)	-0.63354	0.00981356	SASH3
ID_chr8_100829849_100831752	Exon (ENST00000410863.1/ENST00000410863.1, exon 1 of 1)	-0.403169	0.0610098	YWHAZ				Exon (ENST00000410863.1/ENST00000410863.1, exon 1 of 1)	-0.633391	0.0284308	YWHAZ
ID_chr13_109775514_109777059	Intron (ENST00000375856.5/8660, intron 1 of 1)	0.0223954	0.981167	LOC105370360				Intron (ENST00000375856.5/8660, intron 1 of 1)	-0.633342	0.152076	LOC105370360
ID_chr3_56961563_56963223	Intron (ENST00000338458.8/50650, intron 2 of 12)	-0.79347	0.00168857	ARHGEF3				Intron (ENST00000338458.8/50650, intron 2 of 12)	-0.633299	0.0255737	ARHGEF3
ID_chr11_111187940_111189966	Distal Intergenic	-0.530459	0.206699	LINC02550				Distal Intergenic	-0.633178	0.0102946	LINC02550
ID_chr6_47093850_47095469	Distal Intergenic	0.00315116	0.996342	ADGRF1				Distal Intergenic	-0.633174	0.163966	ADGRF1
ID_chr7_66167589_66168477	Distal Intergenic	-0.399078	0.408539	CRCP				Distal Intergenic	-0.633153	0.0261403	CRCP
ID_chr6_166091119_166092584	Distal Intergenic	-0.410113	0.288923	LOC729681				Distal Intergenic	-0.633134	0.0105664	LOC729681
ID_chr1_85954713_85955888	Intron (ENST00000370571.7/255631, intron 24 of 59)	-0.434708	0.245953	COL24A1				Intron (ENST00000370571.7/255631, intron 24 of 59)	-0.632474	0.00329449	COL24A1
ID_chr2_75464269_75467089	Distal Intergenic	-0.505057	0.0103603	EVA1A	EVA1A	-1.11517		Distal Intergenic	-0.632457	5.98124e-09	EVA1A	EVA1A	-1.11517
ID_chrX_101265218_101266779	Distal Intergenic	-1.53851	4.85015e-08	TAF7L				Distal Intergenic	-0.632429	0.00359533	TAF7L
ID_chr6_47111901_47114751	Distal Intergenic	-0.901546	0.00319195	ADGRF1				Distal Intergenic	-0.632254	6.19716e-06	ADGRF1
ID_chr18_45773632_45774916	Distal Intergenic	-0.399001	0.380407	LOC105372093				Distal Intergenic	-0.632184	0.0134409	LOC105372093
ID_chr7_38907631_38910154	Promoter (<=1kb)	-0.904323	0.000417547	VPS41				Promoter (<=1kb)	-0.63211	6.85351e-11	VPS41
ID_chr3_14920590_14921590	Exon (ENST00000430166.5/105376963, exon 5 of 6)	0.39286	0.333031	FGD5				Exon (ENST00000430166.5/105376963, exon 5 of 6)	-0.632015	0.318874	FGD5
ID_chr14_51285008_51285772	Distal Intergenic	-0.749202	0.143935	LINC00519				Distal Intergenic	-0.632006	0.269619	LINC00519
ID_chr6_21348030_21349226	Distal Intergenic	-0.927782	0.0250693	CDKAL1				Distal Intergenic	-0.631929	0.000100789	CDKAL1
ID_chr3_65913639_65915716	Exon (ENST00000472514.1/100873983, exon 2 of 3)	-0.452948	9.6933e-05	MAGI1	MAGI1	-0.127103		Exon (ENST00000472514.1/100873983, exon 2 of 3)	-0.631925	1.09184e-09	MAGI1	MAGI1	-0.127103
ID_chr2_126669026_126671518	Intron (ENST00000459787.1/2995, intron 1 of 1)	-0.120842	0.697101	GYPC	GYPC	-0.309466		Intron (ENST00000459787.1/2995, intron 1 of 1)	-0.631337	1.95928e-08	GYPC	GYPC	-0.309466
ID_chr16_51171266_51172592	Intron (ENST00000642450.1/107984886, intron 1 of 3)	-1.09024	0.0543208	SALL1	SALL1	0.529039		Intron (ENST00000642450.1/107984886, intron 1 of 3)	-0.631158	0.0406503	SALL1	SALL1	0.529039
ID_chr7_89886880_89888606	Intron (ENST00000478318.6/100874100, intron 2 of 2)	-0.274633	0.217734	DPY19L2P4				Intron (ENST00000478318.6/100874100, intron 2 of 2)	-0.631122	0.0734199	DPY19L2P4
ID_chr17_69715706_69718350	Intron (ENST00000591334.5/101928122, intron 3 of 5)	-0.375598	0.0329863	LINC01483				Intron (ENST00000591334.5/101928122, intron 3 of 5)	-0.631053	6.5952e-08	LINC01483
ID_chr7_13860391_13861815	Exon (ENST00000654062.1/ENST00000654062.1, exon 1 of 3)	-0.271776	0.561737	ETV1	ETV1	0.653545		Exon (ENST00000654062.1/ENST00000654062.1, exon 1 of 3)	-0.631024	0.010726	ETV1	ETV1	0.653545
ID_chr3_178961188_178962806	3' UTR	-0.835636	0.0494649	KCNMB2-AS1				3' UTR	-0.630955	0.00575009	KCNMB2-AS1
ID_chr8_74707228_74709207	Promoter (1-2kb)	-0.751712	0.00137101	MIR2052				Promoter (1-2kb)	-0.630746	5.23907e-06	MIR2052
ID_chr9_82558337_82560397	Intron (ENST00000637606.1/105376107, intron 9 of 9)	-0.593059	0.0975244	LOC107987087				Intron (ENST00000637606.1/105376107, intron 9 of 9)	-0.630719	4.52925e-05	LOC107987087
ID_chr12_29970749_29972350	Distal Intergenic	-0.411424	0.214955	TMTC1	TMTC1	-1.64601		Distal Intergenic	-0.630619	0.00243672	TMTC1	TMTC1	-1.64601
ID_chr5_110053043_110054915	Distal Intergenic	-0.974417	0.000108042	LINC01848				Distal Intergenic	-0.630489	0.0819278	LINC01848
ID_chr6_106132061_106133478	Intron (ENST00000636437.1/9474, intron 6 of 6)	-0.416291	0.389458	PRDM1				Intron (ENST00000636437.1/9474, intron 6 of 6)	-0.630342	0.000669581	PRDM1
ID_chr12_41709416_41710446	Distal Intergenic	0.0151646	0.985662	LINC02400				Distal Intergenic	-0.630337	0.115353	LINC02400
ID_chr19_7414752_7416568	Intron (ENST00000668164.2/23370, intron 10 of 28)	-0.52369	0.0185647	ARHGEF18	ARHGEF18	-0.256302		Intron (ENST00000668164.2/23370, intron 10 of 28)	-0.630174	4.33578e-05	ARHGEF18	ARHGEF18	-0.256302
ID_chr2_9382458_9384056	Promoter (4-5kb)	-1.22848	0.00605552	ASAP2	ASAP2	-0.249094		Promoter (4-5kb)	-0.629597	0.035893	ASAP2	ASAP2	-0.249094
ID_chr13_30111736_30116086	Promoter (2-3kb)	-0.497945	7.451e-08	LINC00365				Promoter (2-3kb)	-0.629509	2.55352e-26	LINC00365
ID_chr11_27293527_27295099	Distal Intergenic	-0.546534	0.0378059	CCDC34	CCDC34	-0.463786		Distal Intergenic	-0.629497	0.00574649	CCDC34	CCDC34	-0.463786
ID_chr6_156942175_156945996	3' UTR	-0.553978	0.00351351	ARID1B	ARID1B	-0.195832		3' UTR	-0.629474	1.26668e-07	ARID1B	ARID1B	-0.195832
ID_chr13_27654160_27655856	Intron (ENST00000637180.1/51082, intron 2 of 2)	-0.264703	0.596586	POLR1D	POLR1D	-0.28806		Intron (ENST00000637180.1/51082, intron 2 of 2)	-0.629455	0.0111698	POLR1D	POLR1D	-0.28806
ID_chr2_84442277_84444647	Promoter (1-2kb)	-0.852342	0.000726267	SUCLG1	SUCLG1	-0.28332		Promoter (1-2kb)	-0.628964	4.09693e-05	SUCLG1	SUCLG1	-0.28332
ID_chr15_94450989_94454212	Intron (ENST00000357742.10/55784, intron 19 of 22)	-0.436833	0.049792	MCTP2	MCTP2	-1.14688		Intron (ENST00000357742.10/55784, intron 19 of 22)	-0.62884	2.74502e-06	MCTP2	MCTP2	-1.14688
ID_chr9_136881140_136883216	Promoter (<=1kb)	-0.485359	0.225491	TRAF2				Promoter (<=1kb)	-0.628686	2.30166e-05	TRAF2
ID_chr15_40478761_40482498	Exon (ENST00000489027.1/ENST00000489027.1, exon 1 of 1)	-1.49551	1.54821e-11	CHST14				Exon (ENST00000489027.1/ENST00000489027.1, exon 1 of 1)	-0.628507	3.15121e-08	CHST14
ID_chr6_148350770_148352387	Intron (ENST00000367469.5/23328, intron 1 of 3)	-0.534336	0.176025	SASH1				Intron (ENST00000367469.5/23328, intron 1 of 3)	-0.628364	0.02802	SASH1
ID_chr2_70476053_70478318	Intron (ENST00000295400.11/7039, intron 2 of 5)	-0.303525	0.510765	TGFA-IT1				Intron (ENST00000295400.11/7039, intron 2 of 5)	-0.628257	0.00133626	TGFA-IT1
ID_chr10_92406833_92408991	Distal Intergenic	-0.555243	0.000365098	IDE				Distal Intergenic	-0.62822	2.75969e-09	IDE
ID_chr2_134217733_134221221	Intron (ENST00000481801.5/4249, intron 1 of 1)	-0.953945	6.39037e-07	MGAT5				Intron (ENST00000481801.5/4249, intron 1 of 1)	-0.62803	1.14767e-06	MGAT5
ID_chr18_3457970_3459704	Promoter (2-3kb)	-0.34908	0.475339	TGIF1				Promoter (2-3kb)	-0.627816	0.0127227	TGIF1
ID_chr2_152746893_152748957	Intron (ENST00000690727.1/151188, intron 3 of 3)	-0.621474	0.0244879	ARL6IP6				Intron (ENST00000690727.1/151188, intron 3 of 3)	-0.627813	0.00249147	ARL6IP6
ID_chr6_6599092_6600747	Intron (ENST00000379953.6/9450, intron 2 of 5)	-0.837951	0.00308639	LY86				Intron (ENST00000379953.6/9450, intron 2 of 5)	-0.627556	0.00045851	LY86
ID_chr11_119454638_119455852	Intron (ENST00000498979.7/100499227, intron 2 of 3)	-0.112189	0.854157	THY1				Intron (ENST00000498979.7/100499227, intron 2 of 3)	-0.627452	0.0814323	THY1
ID_chr15_35251866_35253392	Intron (ENST00000560386.5/89978, intron 3 of 3)	-0.609713	0.0287287	ANP32AP1				Intron (ENST00000560386.5/89978, intron 3 of 3)	-0.627341	2.76685e-05	ANP32AP1
ID_chr1_60143712_60146994	Intron (ENST00000456878.1/107984963, intron 1 of 2)	-1.22925	1.51188e-06	LOC107984963				Intron (ENST00000456878.1/107984963, intron 1 of 2)	-0.62724	0.00024776	LOC107984963
ID_chr20_35749892_35751445	Distal Intergenic	-0.888134	0.00562156	RBM39	RBM39	0.247349		Distal Intergenic	-0.627086	0.00580206	RBM39	RBM39	0.247349
ID_chr16_27758482_27761139	Intron (ENST00000261588.10/23247, intron 18 of 27)	-0.88244	0.000180251	KATNIP				Intron (ENST00000261588.10/23247, intron 18 of 27)	-0.626904	1.45425e-10	KATNIP
ID_chr11_131663117_131666975	Promoter (<=1kb)	-0.534166	0.0324963	NTM-AS1				Promoter (<=1kb)	-0.626835	7.5324e-06	NTM-AS1
ID_chr19_5082958_5084359	Promoter (<=1kb)	-0.982279	0.000567303	KDM4B				Promoter (<=1kb)	-0.626777	3.0661e-08	KDM4B
ID_chr15_34043468_34044295	Promoter (4-5kb)	0.151349	0.838534	AVEN				Promoter (4-5kb)	-0.626641	0.266445	AVEN
ID_chr7_48073125_48076286	Distal Intergenic	-0.895255	2.32667e-05	UPP1	UPP1	-0.551972		Distal Intergenic	-0.626509	5.13619e-09	UPP1	UPP1	-0.551972
ID_chr1_247961644_247964498	Promoter (<=1kb)	-0.575602	0.00615812	OR2AK2				Promoter (<=1kb)	-0.626406	0.000130195	OR2AK2
ID_chr17_40549106_40550431	Distal Intergenic	-0.097017	0.897189	CCR7				Distal Intergenic	-0.626344	0.0154344	CCR7
ID_chr6_46811281_46812129	Intron (ENST00000230588.9/4224, intron 6 of 13)	-1.10966	0.0121114	MEP1A				Intron (ENST00000230588.9/4224, intron 6 of 13)	-0.626261	0.221666	MEP1A
ID_chr2_63033523_63037576	Exon (ENST00000405015.7/23301, exon 20 of 23)	-0.734125	7.09623e-06	EHBP1				Exon (ENST00000405015.7/23301, exon 20 of 23)	-0.626107	4.00855e-08	EHBP1
ID_chr1_70155038_70158140	Exon (ENST00000370952.4/55631, exon 11 of 15)	-0.711794	0.000315498	LRRC7				Exon (ENST00000370952.4/55631, exon 11 of 15)	-0.625992	0.00028213	LRRC7
ID_chr8_94178803_94180417	Intron (ENST00000027335.8/1015, intron 3 of 17)	-0.787575	0.000316183	CDH17				Intron (ENST00000027335.8/1015, intron 3 of 17)	-0.625759	0.000206455	CDH17
ID_chr1_48113998_48116704	Intron (ENST00000604015.1/391037, intron 1 of 1)	-0.40644	0.0201411	SKINT1L				Intron (ENST00000604015.1/391037, intron 1 of 1)	-0.625756	3.74022e-07	SKINT1L
ID_chr11_59400498_59402016	Distal Intergenic	0.188395	0.744537	OR5A2				Distal Intergenic	-0.625744	0.00789486	OR5A2
ID_chr1_48687265_48689269	Intron (ENST00000371839.6/84871, intron 6 of 13)	-0.73649	0.00755351	BEND5				Intron (ENST00000371839.6/84871, intron 6 of 13)	-0.625702	0.0413024	BEND5
ID_chr2_224260252_224261476	Distal Intergenic	-0.529161	0.234348	FAM124B				Distal Intergenic	-0.625656	0.0688144	FAM124B
ID_chr6_149431529_149432451	Distal Intergenic	-0.00545896	0.995657	ZC3H12D				Distal Intergenic	-0.625607	0.0620848	ZC3H12D
ID_chr2_122205310_122206439	Intron (ENST00000657880.1/105373595, intron 2 of 8)	-0.222386	0.619276	LOC105373593				Intron (ENST00000657880.1/105373595, intron 2 of 8)	-0.625378	0.0423123	LOC105373593
ID_chr1_115655905_115657678	Promoter (4-5kb)	-1.20423	5.68191e-05	VANGL1	VANGL1	-0.816931		Promoter (4-5kb)	-0.625322	5.31997e-07	VANGL1	VANGL1	-0.816931
ID_chr11_11164370_11165626	Intron (ENST00000647635.1/105376550, intron 2 of 6)	0.340295	0.672282	LINC02752				Intron (ENST00000647635.1/105376550, intron 2 of 6)	-0.625119	0.0855039	LINC02752
ID_chr18_59083452_59084643	Exon (ENST00000670499.1/ENST00000670499.1, exon 2 of 4)	0.122488	0.877824	OACYLP				Exon (ENST00000670499.1/ENST00000670499.1, exon 2 of 4)	-0.624939	0.150745	OACYLP
ID_chr1_215321203_215322585	Distal Intergenic	-0.670808	0.00664303	KCNK2				Distal Intergenic	-0.624821	0.000491378	KCNK2
ID_chr7_96277574_96279187	Intron (ENST00000265631.10/10165, intron 2 of 17)	-0.539748	0.108815	SLC25A13	SLC25A13	-0.404061		Intron (ENST00000265631.10/10165, intron 2 of 17)	-0.624709	0.00168591	SLC25A13	SLC25A13	-0.404061
ID_chr2_85923451_85925932	Distal Intergenic	-0.591553	0.00957152	ST3GAL5	ST3GAL5	-0.441476		Distal Intergenic	-0.624635	5.80111e-08	ST3GAL5	ST3GAL5	-0.441476
ID_chr19_2973466_2975572	Promoter (1-2kb)	-0.871941	0.0536384	TLE6				Promoter (1-2kb)	-0.624633	1.87805e-05	TLE6
ID_chr6_36772021_36773129	Intron (ENST00000650432.1/ENST00000650432.1, intron 1 of 1)	0.0565161	0.934168	CPNE5	CPNE5	-1.0035		Intron (ENST00000650432.1/ENST00000650432.1, intron 1 of 1)	-0.624333	0.00335662	CPNE5	CPNE5	-1.0035
ID_chr2_139962609_139963871	Distal Intergenic	-0.791227	0.0137709	LINC01853				Distal Intergenic	-0.624225	0.00291809	LINC01853
ID_chr12_75864435_75865674	Intron (ENST00000552856.1/105369844, intron 1 of 4)	-1.078	0.00734735	LOC105369844				Intron (ENST00000552856.1/105369844, intron 1 of 4)	-0.62421	0.0568726	LOC105369844
ID_chr5_115261902_115263423	Promoter (<=1kb)	0.0293446	0.966099	PGGT1B				Promoter (<=1kb)	-0.624182	0.00289639	PGGT1B
ID_chr4_39179198_39180556	Promoter (1-2kb)	-1.17764	0.0102166	LOC105374418				Promoter (1-2kb)	-0.623924	0.0251465	LOC105374418
ID_chr5_102107553_102108546	Distal Intergenic	-0.610886	0.220905	SLCO4C1				Distal Intergenic	-0.623825	0.0464491	SLCO4C1
ID_chr2_160580448_160583433	Distal Intergenic	-0.525206	0.0208013	RBMS1	RBMS1	0.736384		Distal Intergenic	-0.623819	5.67866e-05	RBMS1	RBMS1	0.736384
ID_chr5_64688793_64689664	Promoter (<=1kb)	-0.447319	0.374012	SHISAL2B				Promoter (<=1kb)	-0.623652	0.124111	SHISAL2B
ID_chr2_23106884_23108467	Intron (ENST00000669447.1/107985792, intron 2 of 4)	-0.995858	0.000588133	LOC107985792				Intron (ENST00000669447.1/107985792, intron 2 of 4)	-0.62361	0.0029859	LOC107985792
ID_chr4_38179539_38180694	Distal Intergenic	-0.135779	0.812616	TBC1D1				Distal Intergenic	-0.623429	0.0121607	TBC1D1
ID_chr1_169711339_169712456	Promoter (<=1kb)	0.0173056	0.979179	SELL	SELL	-1.88534		Promoter (<=1kb)	-0.623301	0.00226443	SELL	SELL	-1.88534
ID_chr7_11416304_11418818	Exon (ENST00000423059.9/221981, exon 17 of 28)	-0.612429	0.000596466	THSD7A				Exon (ENST00000423059.9/221981, exon 17 of 28)	-0.623225	0.000735775	THSD7A
ID_chr14_71694444_71696122	Intron (ENST00000381232.8/26037, intron 13 of 23)	-0.111303	0.772926	SIPA1L1	SIPA1L1	0.739322		Intron (ENST00000381232.8/26037, intron 13 of 23)	-0.623169	0.00491856	SIPA1L1	SIPA1L1	0.739322
ID_chr2_136238130_136239826	Distal Intergenic	-0.855233	0.00114414	CXCR4				Distal Intergenic	-0.623146	1.94041e-05	CXCR4
ID_chr10_11196606_11198970	Intron (ENST00000637215.1/10659, intron 3 of 14)	-0.157717	0.629484	CELF2	CELF2	-0.645288		Intron (ENST00000637215.1/10659, intron 3 of 14)	-0.623042	3.51864e-05	CELF2	CELF2	-0.645288
ID_chr15_62219038_62220943	Promoter (1-2kb)	-1.35543	2.1366e-06	LOC107984784				Promoter (1-2kb)	-0.623003	0.00251368	LOC107984784
ID_chr5_118097191_118098292	Intron (ENST00000661774.1/102467224, intron 2 of 2)	-1.05604	0.000871049	LINC02147				Intron (ENST00000661774.1/102467224, intron 2 of 2)	-0.623001	0.00941136	LINC02147
ID_chr12_81303033_81306088	Promoter (3-4kb)	-0.686631	7.29933e-10	PPFIA2				Promoter (3-4kb)	-0.622957	6.28086e-11	PPFIA2
ID_chr13_39611716_39613809	Distal Intergenic	-0.832262	0.0180769	LHFPL6				Distal Intergenic	-0.622917	0.0119254	LHFPL6
ID_chr12_122265362_122267667	Promoter (<=1kb)	-0.509847	0.0539783	VPS33A				Promoter (<=1kb)	-0.622881	1.20926e-06	VPS33A
ID_chr14_23170761_23172497	Intron (ENST00000316902.12/23428, intron 1 of 10)	-0.326836	0.44241	SLC7A8	SLC7A8	-2.02473		Intron (ENST00000316902.12/23428, intron 1 of 10)	-0.622861	0.021872	SLC7A8	SLC7A8	-2.02473
ID_chr5_54872214_54873571	Exon (ENST00000426589.2/ENST00000426589.2, exon 1 of 10)	-0.827362	0.0200671	ESM1				Exon (ENST00000426589.2/ENST00000426589.2, exon 1 of 10)	-0.622808	0.067695	ESM1
ID_chr7_141231075_141232280	Intron (ENST00000565468.6/100507421, intron 2 of 3)	-0.127732	0.769829	TMEM178B				Intron (ENST00000565468.6/100507421, intron 2 of 3)	-0.622609	0.0193119	TMEM178B
ID_chr5_84090283_84092071	Intron (ENST00000296591.10/10085, intron 6 of 10)	-0.205635	0.612913	EDIL3				Intron (ENST00000296591.10/10085, intron 6 of 10)	-0.622584	0.00792548	EDIL3
ID_chr15_31099149_31103520	Promoter (<=1kb)	-1.08103	4.945e-11	TRPM1	TRPM1	-2.01642		Promoter (<=1kb)	-0.622548	7.89518e-18	TRPM1	TRPM1	-2.01642
ID_chr2_33093867_33095001	Intron (ENST00000404816.7/4052, intron 3 of 33)	-0.918723	0.0453075	LTBP1	LTBP1	-0.424898		Intron (ENST00000404816.7/4052, intron 3 of 33)	-0.62251	0.0907383	LTBP1	LTBP1	-0.424898
ID_chr9_128946702_128948961	Promoter (<=1kb)	-0.241728	0.544583	DOLK				Promoter (<=1kb)	-0.622493	1.85865e-06	DOLK
ID_chr8_74666302_74668833	Intron (ENST00000518190.4/441355, intron 4 of 5)	-0.440775	0.0573942	MIR2052HG				Intron (ENST00000518190.4/441355, intron 4 of 5)	-0.622468	1.173e-07	MIR2052HG
ID_chr8_106205660_106207734	Distal Intergenic	-0.0687787	0.883677	OXR1				Distal Intergenic	-0.622222	0.000837904	OXR1
ID_chr16_76055618_76056575	Distal Intergenic	-0.398054	0.578679	LOC105371349				Distal Intergenic	-0.622211	0.0727746	LOC105371349
ID_chr5_124554581_124556521	Distal Intergenic	-0.452797	0.00417418	ZNF608				Distal Intergenic	-0.622105	0.00555252	ZNF608
ID_chr2_46601183_46602858	Intron (ENST00000281382.11/5281, intron 4 of 5)	-0.130443	0.832431	PIGF				Intron (ENST00000281382.11/5281, intron 4 of 5)	-0.62204	0.00514055	PIGF
ID_chr2_120670034_120671824	Distal Intergenic	-0.261256	0.505391	GLI2	GLI2	1.83326		Distal Intergenic	-0.62186	7.86246e-05	GLI2	GLI2	1.83326
ID_chr6_140061533_140063631	Intron (ENST00000456896.6/100507477, intron 1 of 3)	-0.967368	4.60202e-07	LINC02941				Intron (ENST00000456896.6/100507477, intron 1 of 3)	-0.621602	0.00290928	LINC02941
ID_chr7_6679940_6681219	Intron (ENST00000366167.2/ENST00000366167.2, intron 2 of 3)	-1.35072	0.00114626	ZNF12	ZNF12	0.317604		Intron (ENST00000366167.2/ENST00000366167.2, intron 2 of 3)	-0.621585	0.0323902	ZNF12	ZNF12	0.317604
ID_chr2_120139894_120142436	Intron (ENST00000443902.6/57669, intron 18 of 23)	-1.33874	9.38843e-07	EPB41L5				Intron (ENST00000443902.6/57669, intron 18 of 23)	-0.621574	0.000178347	EPB41L5
ID_chr21_45901632_45902909	Promoter (<=1kb)	0.73587	0.05544	PCBP3	PCBP3	2.31254		Promoter (<=1kb)	-0.62149	0.0137833	PCBP3	PCBP3	2.31254
ID_chr2_102487271_102488681	Intron (ENST00000295269.5/389015, intron 2 of 11)	-0.784454	0.0488863	SLC9A4				Intron (ENST00000295269.5/389015, intron 2 of 11)	-0.621316	0.00309249	SLC9A4
ID_chr20_10312765_10313980	Intron (ENST00000421143.6/100131208, intron 1 of 3)	-0.711684	0.183366	SNAP25				Intron (ENST00000421143.6/100131208, intron 1 of 3)	-0.621197	0.0144026	SNAP25
ID_chr2_167263704_167265116	Distal Intergenic	-0.210535	0.611409	B3GALT1				Distal Intergenic	-0.621063	0.0392386	B3GALT1
ID_chr5_120882099_120883161	Distal Intergenic	-0.501457	0.400531	PRR16				Distal Intergenic	-0.621052	0.111394	PRR16
ID_chr5_125064116_125066477	Exon (ENST00000642715.1/101927421, exon 4 of 4)	-0.169961	0.487194	LOC101927421				Exon (ENST00000642715.1/101927421, exon 4 of 4)	-0.620971	0.000189969	LOC101927421
ID_chr7_142061023_142062835	Exon (ENST00000549489.6/8972, exon 35 of 48)	-0.754946	0.00615797	MGAM				Exon (ENST00000549489.6/8972, exon 35 of 48)	-0.620909	3.4918e-05	MGAM
ID_chr5_58848665_58852580	3' UTR	-0.535084	0.0200711	RAB3C				3' UTR	-0.620899	5.12222e-06	RAB3C
ID_chr2_163686810_163688639	Intron (ENST00000409634.5/55137, intron 2 of 2)	-0.582104	0.203328	FIGN	FIGN	-0.30831		Intron (ENST00000409634.5/55137, intron 2 of 2)	-0.620737	0.00908061	FIGN	FIGN	-0.30831
ID_chr15_64882025_64885153	Exon (ENST00000665850.1/ENST00000665850.1, exon 1 of 2)	-0.494692	0.00238502	ANKDD1A				Exon (ENST00000665850.1/ENST00000665850.1, exon 1 of 2)	-0.620674	1.84962e-12	ANKDD1A
ID_chr3_123307526_123308466	Promoter (3-4kb)	0.120993	0.885574	ADCY5				Promoter (3-4kb)	-0.62065	0.237983	ADCY5
ID_chr4_141355864_141358007	Promoter (<=1kb)	-0.127905	0.657741	LINC02432				Promoter (<=1kb)	-0.620635	1.48215e-05	LINC02432
ID_chr8_81315382_81316291	Distal Intergenic	-0.319104	0.56665	FABP5	FABP5	1.58179		Distal Intergenic	-0.620557	0.132996	FABP5	FABP5	1.58179
ID_chr5_129422676_129423689	Distal Intergenic	-0.652336	0.1472	MIR4460				Distal Intergenic	-0.620538	0.0476313	MIR4460
ID_chr7_100514579_100516553	Promoter (3-4kb)	-0.63566	0.0929771	LOC107986829				Promoter (3-4kb)	-0.62043	0.00185255	LOC107986829
ID_chr1_159361330_159362309	Exon (ENST00000431862.1/ENST00000431862.1, exon 3 of 4)	-1.40745	0.00300214	OR10J3				Exon (ENST00000431862.1/ENST00000431862.1, exon 3 of 4)	-0.620336	0.208665	OR10J3
ID_chr1_60812858_60814590	Intron (ENST00000423403.1/101926964, intron 1 of 5)	-0.0151921	0.983938	LOC101926964				Intron (ENST00000423403.1/101926964, intron 1 of 5)	-0.620296	0.0171458	LOC101926964
ID_chr12_101706554_101707844	Intron (ENST00000550385.1/56994, intron 1 of 5)	-1.06965	0.0252192	CHPT1				Intron (ENST00000550385.1/56994, intron 1 of 5)	-0.620252	0.17761	CHPT1
ID_chr2_180682003_180683939	Intron (ENST00000429816.1/ENST00000429816.1, intron 1 of 3)	-0.926323	0.000668673	SCHLAP1				Intron (ENST00000429816.1/ENST00000429816.1, intron 1 of 3)	-0.620193	7.16143e-06	SCHLAP1
ID_chr2_164909184_164912296	Promoter (<=1kb)	-0.680936	1.85409e-05	SLC38A11				Promoter (<=1kb)	-0.620102	9.57148e-08	SLC38A11
ID_chr5_15899864_15902319	Intron (ENST00000504595.2/23194, intron 2 of 3)	-1.35092	1.11254e-05	FBXL7	FBXL7	-1.16045		Intron (ENST00000504595.2/23194, intron 2 of 3)	-0.619952	0.000358564	FBXL7	FBXL7	-1.16045
ID_chr17_61926602_61928585	Promoter (<=1kb)	-0.379011	0.106225	INTS2				Promoter (<=1kb)	-0.619934	3.88671e-06	INTS2
ID_chr9_31167615_31168484	Distal Intergenic	-0.545632	0.255824	LINC01243				Distal Intergenic	-0.619924	0.0891973	LINC01243
ID_chr6_3391962_3392849	Intron (ENST00000436008.6/63027, intron 3 of 10)	-0.136014	0.879016	SLC22A23				Intron (ENST00000436008.6/63027, intron 3 of 10)	-0.619757	0.125612	SLC22A23
ID_chr11_7592579_7594148	Promoter (3-4kb)	-1.58094	4.61438e-05	PPFIBP2	PPFIBP2	-0.995832		Promoter (3-4kb)	-0.619753	0.0023954	PPFIBP2	PPFIBP2	-0.995832
ID_chr1_36132970_36135288	Distal Intergenic	-0.456482	0.118251	TRAPPC3				Distal Intergenic	-0.619693	2.94428e-07	TRAPPC3
ID_chr5_150298977_150300655	Promoter (2-3kb)	-0.924826	0.000487242	ARSI	ARSI	-1.57639		Promoter (2-3kb)	-0.619688	6.36032e-07	ARSI	ARSI	-1.57639
ID_chr1_86317578_86318850	Promoter (1-2kb)	-0.277297	0.556656	LINC02795				Promoter (1-2kb)	-0.619594	0.187129	LINC02795
ID_chr3_70850773_70851862	Distal Intergenic	-0.848528	0.000342886	FOXP1				Distal Intergenic	-0.619443	0.000109816	FOXP1
ID_chr13_88886407_88888140	Distal Intergenic	-0.418657	0.0213852	LINC00560				Distal Intergenic	-0.619333	1.11694e-05	LINC00560
ID_chr10_70191511_70192761	Distal Intergenic	-0.691455	0.0268653	PPA1				Distal Intergenic	-0.619251	0.070168	PPA1
ID_chr1_17236461_17237648	Promoter (1-2kb)	-0.385534	0.461623	PADI1				Promoter (1-2kb)	-0.619134	0.00645034	PADI1
ID_chr11_9051818_9054629	Promoter (1-2kb)	-0.906519	0.000523593	SCUBE2				Promoter (1-2kb)	-0.619093	2.44912e-08	SCUBE2
ID_chr8_37673553_37676914	Exon (ENST00000519978.1/ENST00000519978.1, exon 1 of 2)	-0.317918	0.0306622	ZNF703	ZNF703	-0.78833		Exon (ENST00000519978.1/ENST00000519978.1, exon 1 of 2)	-0.619086	2.33494e-06	ZNF703	ZNF703	-0.78833
ID_chr1_113232448_113234180	Distal Intergenic	-0.873048	0.0223663	LRIG2				Distal Intergenic	-0.61908	0.00393571	LRIG2
ID_chr1_192604080_192605835	Intron (ENST00000642855.1/105371664, intron 2 of 7)	-0.736912	0.0233918	LOC105371664				Intron (ENST00000642855.1/105371664, intron 2 of 7)	-0.619067	0.000217023	LOC105371664
ID_chr1_28231321_28235159	Promoter (<=1kb)	-0.449706	0.0478976	DNAJC8	DNAJC8	-0.224287		Promoter (<=1kb)	-0.619055	4.02946e-13	DNAJC8	DNAJC8	-0.224287
ID_chr11_118194130_118195994	3' UTR	-0.380286	0.319372	JAML				3' UTR	-0.618933	0.000709145	JAML
ID_chr8_117909298_117911107	Intron (ENST00000378204.7/2131, intron 1 of 10)	0.147227	0.607941	EXT1				Intron (ENST00000378204.7/2131, intron 1 of 10)	-0.618876	0.0194991	EXT1
ID_chr7_140754112_140755645	3' UTR	-0.841157	0.000898114	BRAF				3' UTR	-0.618841	0.00360005	BRAF
ID_chr5_126414669_126416464	Intron (ENST00000513040.5/65983, intron 1 of 13)	-0.446459	0.245628	GRAMD2B	GRAMD2B	0.758871		Intron (ENST00000513040.5/65983, intron 1 of 13)	-0.618733	0.009791	GRAMD2B	GRAMD2B	0.758871
ID_chrX_121782759_121783837	Distal Intergenic	-0.478197	0.337913	MIR3672				Distal Intergenic	-0.618618	0.164909	MIR3672
ID_chr5_119063356_119064779	Intron (ENST00000509902.5/1657, intron 2 of 4)	-1.32124	2.0674e-05	DMXL1-DT				Intron (ENST00000509902.5/1657, intron 2 of 4)	-0.618531	0.000115135	DMXL1-DT
ID_chr11_104662825_104664182	Distal Intergenic	-0.457241	0.420758	LINC02552				Distal Intergenic	-0.618482	0.0787687	LINC02552
ID_chr8_29835997_29837177	Intron (ENST00000517356.1/101929470, intron 2 of 2)	-0.176028	0.800284	LOC101929470				Intron (ENST00000517356.1/101929470, intron 2 of 2)	-0.618296	0.0183602	LOC101929470
ID_chr11_110201082_110202080	Intron (ENST00000645527.1/5962, intron 14 of 18)	-0.39539	0.540116	RDX				Intron (ENST00000645527.1/5962, intron 14 of 18)	-0.618195	0.0699935	RDX
ID_chr3_49802314_49807353	Promoter (<=1kb)	-0.672835	7.81238e-05	MIR5193				Promoter (<=1kb)	-0.618163	1.23943e-11	MIR5193
ID_chr12_8210446_8212326	Intron (ENST00000454799.6/440078, intron 6 of 6)	-0.421967	0.173912	FAM90A1				Intron (ENST00000454799.6/440078, intron 6 of 6)	-0.618132	9.7543e-05	FAM90A1
ID_chr4_186096718_186098112	Distal Intergenic	-0.136485	0.83185	FAM149A				Distal Intergenic	-0.618128	0.0302734	FAM149A
ID_chr3_93968864_93970521	Promoter (3-4kb)	-0.700753	0.108415	PROS1	PROS1	-0.284977		Promoter (3-4kb)	-0.617955	0.00773816	PROS1	PROS1	-0.284977
ID_chr11_18190874_18191994	Distal Intergenic	-1.24088	0.00168476	SLC25A51P4				Distal Intergenic	-0.617768	0.0357202	SLC25A51P4
ID_chr1_28883417_28887935	Promoter (<=1kb)	-0.322998	0.0595713	EPB41	EPB41	-0.733669		Promoter (<=1kb)	-0.61762	1.22644e-09	EPB41	EPB41	-0.733669
ID_chr9_99137787_99139677	Exon (ENST00000374990.6/7046, exon 3 of 8)	-0.806549	0.0135972	TGFBR1				Exon (ENST00000374990.6/7046, exon 3 of 8)	-0.617557	0.0262894	TGFBR1
ID_chr12_13124628_13125431	Intron (ENST00000537625.1/57613, intron 8 of 8)	-0.494583	0.307208	GSG1				Intron (ENST00000537625.1/57613, intron 8 of 8)	-0.617469	0.107198	GSG1
ID_chrX_100653812_100655569	Promoter (3-4kb)	-0.00480443	0.995529	SRPX2	SRPX2	0.980789		Promoter (3-4kb)	-0.617371	0.00482266	SRPX2	SRPX2	0.980789
ID_chr4_189142981_189144150	Distal Intergenic	-0.428468	0.342683	LOC101930028				Distal Intergenic	-0.617249	0.00792055	LOC101930028
ID_chr20_63973291_63974444	Promoter (3-4kb)	-0.385592	0.350228	ZNF512B				Promoter (3-4kb)	-0.616967	0.00174134	ZNF512B
ID_chr5_110737851_110740003	Promoter (<=1kb)	-0.310071	0.213703	TMEM232				Promoter (<=1kb)	-0.616587	6.87882e-08	TMEM232
ID_chr6_137165468_137166492	Intron (ENST00000296980.7/116379, intron 1 of 6)	-0.485915	0.271651	IL22RA2				Intron (ENST00000296980.7/116379, intron 1 of 6)	-0.616498	0.06408	IL22RA2
ID_chr4_142021329_142022415	Distal Intergenic	-0.298463	0.610704	INPP4B	INPP4B	-0.450453		Distal Intergenic	-0.616493	0.0321723	INPP4B	INPP4B	-0.450453
ID_chr2_101349048_101351860	3' UTR	-0.571645	0.00016244	CREG2	CREG2	-5.49364		3' UTR	-0.61637	4.80845e-08	CREG2	CREG2	-5.49364
ID_chr1_27451019_27452101	Intron (ENST00000618852.5/10163, intron 1 of 8)	-1.47392	5.67206e-05	WASF2	WASF2	-0.263575		Intron (ENST00000618852.5/10163, intron 1 of 8)	-0.616316	0.0110764	WASF2	WASF2	-0.263575
ID_chr13_40068984_40069953	Distal Intergenic	0.0475669	0.959196	LINC00332				Distal Intergenic	-0.616052	0.324024	LINC00332
ID_chr15_25503644_25505866	Intron (ENST00000665366.1/105370737, intron 3 of 4)	-0.53839	0.0110549	UBE3A				Intron (ENST00000665366.1/105370737, intron 3 of 4)	-0.615507	2.58979e-08	UBE3A
ID_chr15_79414622_79415389	3' UTR	-0.810407	0.148889	MINAR1	MINAR1	-0.987784		3' UTR	-0.615345	0.149426	MINAR1	MINAR1	-0.987784
ID_chr11_91762535_91764970	Distal Intergenic	-0.368139	0.14584	LINC02756				Distal Intergenic	-0.615331	2.27121e-06	LINC02756
ID_chr19_38223548_38225122	Promoter (<=1kb)	-0.693811	0.27529	DPF1				Promoter (<=1kb)	-0.615278	0.00952538	DPF1
ID_chr11_110812065_110813580	Distal Intergenic	-0.304427	0.417583	ARHGAP20				Distal Intergenic	-0.61502	0.00275156	ARHGAP20
ID_chr12_96367647_96369193	Intron (ENST00000261211.8/5128, intron 1 of 16)	-0.816398	0.0258314	CDK17	CDK17	-0.241554		Intron (ENST00000261211.8/5128, intron 1 of 16)	-0.614891	0.0030051	CDK17	CDK17	-0.241554
ID_chr12_45304133_45305234	Intron (ENST00000426898.2/196527, intron 1 of 17)	-0.0117453	0.988571	ANO6				Intron (ENST00000426898.2/196527, intron 1 of 17)	-0.61488	0.120176	ANO6
ID_chr8_124665522_124667251	Intron (ENST00000518547.6/9788, intron 3 of 13)	-0.79793	0.00095448	MTSS1	MTSS1	0.441298		Intron (ENST00000518547.6/9788, intron 3 of 13)	-0.614846	1.49678e-05	MTSS1	MTSS1	0.441298
ID_chr13_67071601_67072720	Intron (ENST00000377865.7/5101, intron 2 of 4)	-1.03825	0.0269251	PCDH9-AS4				Intron (ENST00000377865.7/5101, intron 2 of 4)	-0.614481	0.226219	PCDH9-AS4
ID_chr1_39657484_39659875	3' UTR	-0.400223	0.0189809	NT5C1A				3' UTR	-0.614475	4.57735e-13	NT5C1A
ID_chr6_47915726_47923418	Intron (ENST00000339488.9/442213, intron 4 of 4)	-0.350785	0.00598009	OPN5				Intron (ENST00000339488.9/442213, intron 4 of 4)	-0.614414	4.4514e-07	OPN5
ID_chr17_57480150_57482677	Promoter (4-5kb)	0.114863	0.796808	MSI2				Promoter (4-5kb)	-0.614219	0.000104439	MSI2
ID_chr8_76995557_76997523	Promoter (2-3kb)	-0.309342	0.38435	PEX2				Promoter (2-3kb)	-0.614183	0.000150122	PEX2
ID_chr1_104387222_104389428	Distal Intergenic	-0.757268	0.000436746	LOC100129138				Distal Intergenic	-0.613898	7.54005e-07	LOC100129138
ID_chr19_55584822_55587789	Promoter (3-4kb)	-0.445203	0.212619	ZNF579				Promoter (3-4kb)	-0.613636	6.43345e-08	ZNF579
ID_chr3_147237412_147239017	Intron (ENST00000473299.1/ENST00000473299.1, intron 2 of 5)	-1.69463	9.47472e-05	LOC112268449				Intron (ENST00000473299.1/ENST00000473299.1, intron 2 of 5)	-0.613597	0.00193931	LOC112268449
ID_chr16_55241962_55243577	Distal Intergenic	-0.157933	0.783953	IRX6				Distal Intergenic	-0.613396	0.000985473	IRX6
ID_chr12_119302101_119303428	Promoter (<=1kb)	-0.73429	0.0187501	LINC00934				Promoter (<=1kb)	-0.613352	0.000665396	LINC00934
ID_chr2_201685659_201687076	Exon (ENST00000315506.11/58538, exon 6 of 18)	-0.727775	0.0704156	MPP4				Exon (ENST00000315506.11/58538, exon 6 of 18)	-0.613269	0.0106665	MPP4
ID_chr5_178355980_178358375	Intron (ENST00000679896.1/91522, intron 2 of 27)	-0.2962	0.264089	COL23A1				Intron (ENST00000679896.1/91522, intron 2 of 27)	-0.613077	2.4911e-06	COL23A1
ID_chrX_147898992_147900635	Exon (ENST00000456072.1/ENST00000456072.1, exon 2 of 2)	-0.262285	0.670678	FMR1-AS1				Exon (ENST00000456072.1/ENST00000456072.1, exon 2 of 2)	-0.613055	0.0131044	FMR1-AS1
ID_chr3_36491581_36495355	3' UTR	-1.14593	3.15223e-05	STAC				3' UTR	-0.612939	3.5843e-05	STAC
ID_chr7_123147934_123149399	3' UTR	-0.379034	0.245989	SLC13A1				3' UTR	-0.612883	0.00740884	SLC13A1
ID_chr16_56779227_56782661	Promoter (<=1kb)	-0.87539	1.58108e-05	NUP93	NUP93	-0.386755		Promoter (<=1kb)	-0.612881	1.08577e-06	NUP93	NUP93	-0.386755
ID_chr9_132141250_132142371	Distal Intergenic	1.28842	0.0031422	NTNG2				Distal Intergenic	-0.612862	0.165159	NTNG2
ID_chrX_13431966_13433169	Distal Intergenic	-0.746144	0.118883	LOC105373137				Distal Intergenic	-0.612774	0.0931344	LOC105373137
ID_chr12_67413181_67414787	Distal Intergenic	-0.543053	0.00435921	LINC02420				Distal Intergenic	-0.612773	0.0301188	LINC02420
ID_chr8_102616547_102618192	Distal Intergenic	-0.352654	0.377155	KLF10				Distal Intergenic	-0.612758	0.000284454	KLF10
ID_chr12_29152446_29153832	Promoter (3-4kb)	-0.585712	0.091133	FAR2				Promoter (3-4kb)	-0.612663	0.0557486	FAR2
ID_chr2_42706286_42707428	Promoter (1-2kb)	-0.775956	0.0883745	MTA3	MTA3	-0.282348		Promoter (1-2kb)	-0.612296	0.0223181	MTA3	MTA3	-0.282348
ID_chr8_9290718_9292471	Intron (ENST00000649561.1/ENST00000649561.1, intron 1 of 1)	-1.20386	0.0175404	LOC157273				Intron (ENST00000649561.1/ENST00000649561.1, intron 1 of 1)	-0.61226	0.013954	LOC157273
ID_chr6_109866761_109870921	Intron (ENST00000675772.1/9896, intron 22 of 22)	-0.433742	0.00736036	LOC107986630				Intron (ENST00000675772.1/9896, intron 22 of 22)	-0.612186	1.40223e-09	LOC107986630
ID_chr9_34895217_34896676	Promoter (<=1kb)	-0.44236	0.304183	FAM205C				Promoter (<=1kb)	-0.612081	0.0052325	FAM205C
ID_chrX_25225797_25226972	Distal Intergenic	0.111875	0.882234	ARX				Distal Intergenic	-0.612056	0.0482031	ARX
ID_chr5_95644029_95645817	Promoter (<=1kb)	-0.125639	0.835359	RFESD				Promoter (<=1kb)	-0.611911	0.0165935	RFESD
ID_chr9_100723558_100726930	Distal Intergenic	-0.72644	5.78223e-08	CAVIN4				Distal Intergenic	-0.6118	1.41088e-06	CAVIN4
ID_chr10_51167571_51169145	Intron (ENST00000401604.8/5592, intron 2 of 17)	-0.969181	0.00221648	PRKG1	PRKG1	6.55974		Intron (ENST00000401604.8/5592, intron 2 of 17)	-0.611678	0.000278428	PRKG1	PRKG1	6.55974
ID_chr6_84623414_84625603	Distal Intergenic	-0.483718	0.137234	TBX18-AS1				Distal Intergenic	-0.611603	2.83901e-05	TBX18-AS1
ID_chr2_57204296_57206921	Distal Intergenic	-0.613446	0.0042558	LOC105377632				Distal Intergenic	-0.611286	2.48042e-06	LOC105377632
ID_chr20_20142371_20144364	3' UTR	-1.2835	4.77587e-06	CFAP61				3' UTR	-0.611267	9.86541e-05	CFAP61
ID_chr1_192516407_192518289	Exon (ENST00000642657.1/ENST00000642657.1, exon 1 of 3)	-0.604238	0.119644	RGS1				Exon (ENST00000642657.1/ENST00000642657.1, exon 1 of 3)	-0.611182	0.00296321	RGS1
ID_chr4_106062216_106063636	Intron (ENST00000394708.7/93627, intron 25 of 25)	-0.436168	0.150401	LOC101929577				Intron (ENST00000394708.7/93627, intron 25 of 25)	-0.611171	0.124677	LOC101929577
ID_chr10_16668670_16669929	Intron (ENST00000377921.7/6251, intron 7 of 7)	-0.835156	0.177852	LOC101928701				Intron (ENST00000377921.7/6251, intron 7 of 7)	-0.610936	0.0933424	LOC101928701
ID_chr2_222158553_222162085	Distal Intergenic	-1.524	1.09317e-16	PAX3	PAX3	-0.304816		Distal Intergenic	-0.610831	8.03877e-12	PAX3	PAX3	-0.304816
ID_chr11_100638753_100640537	Distal Intergenic	-0.26557	0.519097	ARHGAP42				Distal Intergenic	-0.610749	0.00241639	ARHGAP42
ID_chr8_100749853_100751625	Distal Intergenic	-0.662445	0.00602894	PABPC1	PABPC1	-0.116928		Distal Intergenic	-0.610621	1.8546e-06	PABPC1	PABPC1	-0.116928
ID_chr15_62809273_62809973	Exon (ENST00000636159.2/83660, exon 52 of 59)	-0.0110766	0.990172	MIR190A				Exon (ENST00000636159.2/83660, exon 52 of 59)	-0.610472	0.212124	MIR190A
ID_chr5_197070_197728	3' UTR	-0.556008	0.33461	LRRC14B				3' UTR	-0.610468	0.0181535	LRRC14B
ID_chr6_15900752_15902337	Distal Intergenic	-1.51891	0.000238247	LINC02543				Distal Intergenic	-0.610165	0.00509182	LINC02543
ID_chr17_50960544_50963131	3' UTR	-0.735984	0.000380882	SPAG9	SPAG9	-0.290859		3' UTR	-0.610162	6.17041e-08	SPAG9	SPAG9	-0.290859
ID_chr4_95833017_95835044	Distal Intergenic	-0.385663	0.159915	PDHA2				Distal Intergenic	-0.610077	0.0663872	PDHA2
ID_chrX_40825687_40828614	Promoter (3-4kb)	-0.310359	0.204169	TNIP2P1				Promoter (3-4kb)	-0.610052	2.59278e-07	TNIP2P1
ID_chr13_46683532_46684882	Promoter (3-4kb)	-0.0465179	0.955741	LRCH1	LRCH1	-0.488067		Promoter (3-4kb)	-0.609909	0.155114	LRCH1	LRCH1	-0.488067
ID_chr10_103677860_103680537	Promoter (<=1kb)	-1.1937	0.000223166	SH3PXD2A				Promoter (<=1kb)	-0.609816	3.61503e-08	SH3PXD2A
ID_chr7_142323268_142324758	Distal Intergenic	-0.0222205	0.969215	PRSS59P				Distal Intergenic	-0.609647	0.00823971	PRSS59P
ID_chr11_14611683_14613196	Intron (ENST00000418988.2/5682, intron 1 of 10)	-0.36534	0.523585	PSMA1	PSMA1	0.248938		Intron (ENST00000418988.2/5682, intron 1 of 10)	-0.609639	0.0125667	PSMA1	PSMA1	0.248938
ID_chr13_20881892_20883721	Intron (ENST00000255305.11/64328, intron 1 of 22)	-0.193575	0.707563	XPO4				Intron (ENST00000255305.11/64328, intron 1 of 22)	-0.609557	0.000378808	XPO4
ID_chr6_114429677_114431860	Promoter (4-5kb)	-0.972904	8.72815e-06	LOC107986638				Promoter (4-5kb)	-0.609472	1.28958e-05	LOC107986638
ID_chr2_24083195_24085262	Promoter (<=1kb)	-0.300392	0.157953	TP53I3				Promoter (<=1kb)	-0.609395	1.54468e-06	TP53I3
ID_chr18_34659015_34661999	Intron (ENST00000682923.1/1837, intron 1 of 17)	0.18692	0.500887	DTNA	DTNA	-1.63531		Intron (ENST00000682923.1/1837, intron 1 of 17)	-0.609301	0.00125533	DTNA	DTNA	-1.63531
ID_chr17_70013338_70014839	Distal Intergenic	-0.224511	0.673829	LINC01028				Distal Intergenic	-0.609265	0.0238891	LINC01028
ID_chr16_58820241_58821988	Intron (ENST00000568134.6/107984867, intron 3 of 3)	-0.118886	0.807061	LOC105371296				Intron (ENST00000568134.6/107984867, intron 3 of 3)	-0.608786	0.163277	LOC105371296
ID_chr17_42309467_42310317	Promoter (3-4kb)	0.0307471	0.973392	STAT5A				Promoter (3-4kb)	-0.608694	0.0812036	STAT5A
ID_chr9_133184459_133186531	Distal Intergenic	-0.314636	0.636068	GBGT1				Distal Intergenic	-0.608425	0.017071	GBGT1
ID_chr1_200375957_200378232	Promoter (1-2kb)	-1.00236	6.77851e-05	LINC00862				Promoter (1-2kb)	-0.608351	0.00096694	LINC00862
ID_chr8_42165873_42167619	Promoter (<=1kb)	-0.95378	0.0243924	AP3M2				Promoter (<=1kb)	-0.608182	0.015771	AP3M2
ID_chr21_30433659_30434641	Promoter (3-4kb)	-0.401083	0.546619	KRTAP13-4				Promoter (3-4kb)	-0.608117	0.206863	KRTAP13-4
ID_chr4_63268091_63271253	Distal Intergenic	-1.7156	8.19439e-10	LOC105377253				Distal Intergenic	-0.608052	7.75918e-08	LOC105377253
ID_chr5_159907422_159908885	Intron (ENST00000641205.1/105377689, intron 1 of 2)	-1.20478	0.000230526	ADRA1B				Intron (ENST00000641205.1/105377689, intron 1 of 2)	-0.608034	0.00178031	ADRA1B
ID_chr4_152100486_152101363	Promoter (<=1kb)	0.589585	0.455098	LINC02273				Promoter (<=1kb)	-0.607952	0.370583	LINC02273
ID_chr18_11002092_11002902	Intron (ENST00000302079.10/63895, intron 2 of 50)	-0.713776	0.235407	PIEZO2	PIEZO2	0.519721		Intron (ENST00000302079.10/63895, intron 2 of 50)	-0.607766	0.287175	PIEZO2	PIEZO2	0.519721
ID_chr17_48361556_48363475	Intron (ENST00000336915.11/8631, intron 3 of 12)	-1.58999	4.85938e-06	SKAP1				Intron (ENST00000336915.11/8631, intron 3 of 12)	-0.607731	0.000939647	SKAP1
ID_chr15_99668402_99670254	Intron (ENST00000354410.9/4205, intron 4 of 10)	-0.368631	0.222265	MEF2A				Intron (ENST00000354410.9/4205, intron 4 of 10)	-0.607725	0.00100962	MEF2A
ID_chrX_40392123_40392713	Distal Intergenic	-0.233136	0.828555	LOC101927476				Distal Intergenic	-0.60763	0.384761	LOC101927476
ID_chr13_62224297_62225817	Intron (ENST00000455977.2/103752583, intron 2 of 3)	-1.2748	0.00833311	LINC01075				Intron (ENST00000455977.2/103752583, intron 2 of 3)	-0.607602	0.009791	LINC01075
ID_chr2_121972173_121973857	Intron (ENST00000657880.1/105373595, intron 2 of 8)	-0.167444	0.727694	LOC105373595				Intron (ENST00000657880.1/105373595, intron 2 of 8)	-0.60738	0.028776	LOC105373595
ID_chr1_52360504_52361358	Promoter (<=1kb)	0.104209	0.838963	CC2D1B				Promoter (<=1kb)	-0.607194	0.0319116	CC2D1B
ID_chr1_70227195_70227977	Promoter (<=1kb)	-1.26388	0.00471775	SRSF11	SRSF11	-0.179263		Promoter (<=1kb)	-0.607081	0.222614	SRSF11	SRSF11	-0.179263
ID_chr1_181094117_181097133	Distal Intergenic	-0.168492	0.685262	IER5				Distal Intergenic	-0.607072	0.000429169	IER5
ID_chr7_153834577_153836416	Distal Intergenic	-0.279768	0.548657	DPP6				Distal Intergenic	-0.606695	0.0739659	DPP6
ID_chr4_158168324_158169105	Promoter (1-2kb)	-0.284147	0.681883	GASK1B				Promoter (1-2kb)	-0.606695	0.267683	GASK1B
ID_chr1_43301773_43303038	Promoter (<=1kb)	-0.0934732	0.873174	TIE1				Promoter (<=1kb)	-0.606669	0.000782637	TIE1
ID_chr14_58170434_58172360	Intron (ENST00000554218.1/145407, intron 2 of 2)	-0.0277856	0.932454	ARMH4				Intron (ENST00000554218.1/145407, intron 2 of 2)	-0.606656	0.0310338	ARMH4
ID_chr9_99271680_99273613	Distal Intergenic	-0.773641	0.0258723	SEC61B				Distal Intergenic	-0.606631	0.0490563	SEC61B
ID_chr17_66777152_66778394	Intron (ENST00000413366.8/5578, intron 14 of 16)	0.0847654	0.852817	MIR634				Intron (ENST00000413366.8/5578, intron 14 of 16)	-0.606551	0.000123395	MIR634
ID_chr9_31390002_31394988	Distal Intergenic	-0.879449	9.17755e-09	LINC01243				Distal Intergenic	-0.606532	5.91778e-08	LINC01243
ID_chr11_46611062_46612928	Promoter (3-4kb)	-0.5545	0.18509	HARBI1				Promoter (3-4kb)	-0.606519	0.0191418	HARBI1
ID_chr13_57374659_57377314	Distal Intergenic	-1.3657	5.86441e-08	PRR20E				Distal Intergenic	-0.606312	7.14281e-06	PRR20E
ID_chr17_22229412_22230488	Distal Intergenic	-0.577597	0.221175	LINC02002				Distal Intergenic	-0.606159	0.0117625	LINC02002
ID_chr8_61524904_61527420	Promoter (<=1kb)	-1.13104	1.07533e-05	ASPH	ASPH	0.216238		Promoter (<=1kb)	-0.606063	0.000476219	ASPH	ASPH	0.216238
ID_chr3_137686706_137688744	Distal Intergenic	-0.452371	0.12753	SOX14				Distal Intergenic	-0.605768	0.00229391	SOX14
ID_chr3_179768115_179770395	Promoter (1-2kb)	-0.6428	0.0198211	USP13				Promoter (1-2kb)	-0.605676	0.0327141	USP13
ID_chr14_47225629_47229522	Intron (ENST00000426342.7/161357, intron 1 of 15)	-0.854233	3.73698e-10	MDGA2	MDGA2	0.312137		Intron (ENST00000426342.7/161357, intron 1 of 15)	-0.605668	5.63181e-12	MDGA2	MDGA2	0.312137
ID_chr4_156175306_156176622	Distal Intergenic	-0.138114	0.800299	CTSO	CTSO	-0.451476		Distal Intergenic	-0.605508	0.0343453	CTSO	CTSO	-0.451476
ID_chr9_34446094_34448252	Intron (ENST00000379080.5/203259, intron 1 of 5)	-1.06137	6.30509e-05	DNAI1				Intron (ENST00000379080.5/203259, intron 1 of 5)	-0.605302	0.00422668	DNAI1
ID_chr4_169069514_169071576	Distal Intergenic	-0.529832	0.00133779	CBR4				Distal Intergenic	-0.605171	6.74869e-08	CBR4
ID_chr1_95730538_95731953	Intron (ENST00000456933.1/101928219, intron 2 of 3)	0.19829	0.639925	LOC101928219				Intron (ENST00000456933.1/101928219, intron 2 of 3)	-0.605152	0.000879704	LOC101928219
ID_chr3_24971715_24973552	Intron (ENST00000687676.1/5915, intron 3 of 11)	-0.724318	0.00607233	RARB				Intron (ENST00000687676.1/5915, intron 3 of 11)	-0.605133	0.00210794	RARB
ID_chr1_181806447_181807806	3' UTR	-0.816247	0.01216	CACNA1E				3' UTR	-0.605061	0.0117712	CACNA1E
ID_chr17_17697928_17699919	Intron (ENST00000353383.6/10743, intron 1 of 5)	-0.672899	0.0408821	RAI1	RAI1	-0.194262		Intron (ENST00000353383.6/10743, intron 1 of 5)	-0.605049	8.34452e-06	RAI1	RAI1	-0.194262
ID_chr13_34171709_34172499	Distal Intergenic	-0.793137	0.132653	LINC02343				Distal Intergenic	-0.604971	0.234469	LINC02343
ID_chr8_71846914_71848991	Promoter (2-3kb)	-1.29584	1.84775e-07	MSC	MSC	-0.68576		Promoter (2-3kb)	-0.604922	2.4139e-05	MSC	MSC	-0.68576
ID_chr9_96493265_96494555	Intron (ENST00000474602.5/8555, intron 13 of 13)	-0.171326	0.808622	HABP4				Intron (ENST00000474602.5/8555, intron 13 of 13)	-0.60491	0.0309814	HABP4
ID_chr6_103973927_103976058	Distal Intergenic	-0.461329	0.16791	LOC105377918				Distal Intergenic	-0.604597	0.000490875	LOC105377918
ID_chr5_162752505_162756052	Intron (ENST00000644348.1/105377697, intron 1 of 13)	-1.14847	1.76607e-08	LOC105377697				Intron (ENST00000644348.1/105377697, intron 1 of 13)	-0.60453	3.65638e-09	LOC105377697
ID_chr14_22712495_22714493	Intron (ENST00000650620.1/105370404, intron 4 of 4)	-0.127988	0.836122	OXA1L-DT				Intron (ENST00000650620.1/105370404, intron 4 of 4)	-0.604457	0.000313961	OXA1L-DT
ID_chr5_91023875_91025301	Intron (ENST00000405460.9/84059, intron 85 of 89)	-0.0646665	0.924499	ADGRV1				Intron (ENST00000405460.9/84059, intron 85 of 89)	-0.604448	0.163446	ADGRV1
ID_chr17_10857494_10859136	Exon (ENST00000384513.1/ENST00000384513.1, exon 1 of 1)	-0.995716	0.0121327	TMEM238L				Exon (ENST00000384513.1/ENST00000384513.1, exon 1 of 1)	-0.604335	0.000126367	TMEM238L
ID_chr1_192907185_192908521	Intron (ENST00000644134.1/105371665, intron 1 of 6)	-0.50453	0.19305	LOC105371665				Intron (ENST00000644134.1/105371665, intron 1 of 6)	-0.604269	0.0813188	LOC105371665
ID_chr6_8872450_8873674	Exon (ENST00000642357.1/100506207, exon 6 of 6)	-0.00662794	0.994403	LOC105374914				Exon (ENST00000642357.1/100506207, exon 6 of 6)	-0.604112	0.208062	LOC105374914
ID_chr5_72818683_72819568	Promoter (1-2kb)	-0.688963	0.126111	TNPO1				Promoter (1-2kb)	-0.604088	0.198082	TNPO1
ID_chr4_108243999_108245604	Intron (ENST00000693123.1/641518, intron 4 of 4)	-0.323548	0.367781	LEF1-AS1				Intron (ENST00000693123.1/641518, intron 4 of 4)	-0.603917	0.00303	LEF1-AS1
ID_chr9_122912731_122914593	Promoter (<=1kb)	-0.296502	0.495246	ZBTB6				Promoter (<=1kb)	-0.603695	0.0117898	ZBTB6
ID_chr5_7347955_7348974	Promoter (<=1kb)	-0.366524	0.425185	LINC02123				Promoter (<=1kb)	-0.603657	0.142014	LINC02123
ID_chr1_222440613_222442211	Distal Intergenic	-0.548818	0.113238	LOC105372956				Distal Intergenic	-0.603626	0.000416166	LOC105372956
ID_chr15_33865628_33867037	Promoter (<=1kb)	-0.549928	0.0098266	AVEN				Promoter (<=1kb)	-0.603602	0.00306647	AVEN
ID_chr15_80160222_80161190	Promoter (<=1kb)	0.0736223	0.921802	FAH	FAH	-0.798423		Promoter (<=1kb)	-0.60359	0.238232	FAH	FAH	-0.798423
ID_chr3_45536389_45539587	Promoter (2-3kb)	-0.635423	0.00170051	LARS2				Promoter (2-3kb)	-0.603538	4.89305e-09	LARS2
ID_chr4_38068868_38070110	Intron (ENST00000261439.9/23216, intron 12 of 19)	0.23829	0.645827	TBC1D1				Intron (ENST00000261439.9/23216, intron 12 of 19)	-0.603309	0.181427	TBC1D1
ID_chr6_7242947_7243888	Intron (ENST00000379933.7/6239, intron 10 of 11)	-0.260524	0.630549	SSR1				Intron (ENST00000379933.7/6239, intron 10 of 11)	-0.603259	0.126894	SSR1
ID_chr12_72072137_72073313	Intron (ENST00000550403.5/121278, intron 1 of 5)	-0.338412	0.535456	TRHDE				Intron (ENST00000550403.5/121278, intron 1 of 5)	-0.603237	0.0453284	TRHDE
ID_chr4_176610143_176611452	Distal Intergenic	0.0641157	0.918907	LOC105377555				Distal Intergenic	-0.603115	0.0376176	LOC105377555
ID_chr17_42682179_42683566	Promoter (<=1kb)	-0.224804	0.698227	CCR10				Promoter (<=1kb)	-0.602972	0.00570415	CCR10
ID_chr10_43898961_43900270	Exon (ENST00000659064.1/100506835, exon 3 of 4)	-0.639144	0.0927586	LINC00841				Exon (ENST00000659064.1/100506835, exon 3 of 4)	-0.602903	0.00304937	LINC00841
ID_chr14_61470507_61473942	Promoter (3-4kb)	-0.660164	0.000734919	PRKCH				Promoter (3-4kb)	-0.602794	1.34345e-05	PRKCH
ID_chr3_116165759_116166638	Intron (ENST00000490035.7/4045, intron 1 of 6)	-0.351178	0.560196	LSAMP				Intron (ENST00000490035.7/4045, intron 1 of 6)	-0.602779	0.143928	LSAMP
ID_chr1_171469708_171471710	Distal Intergenic	-0.632798	0.210948	PRRC2C				Distal Intergenic	-0.602756	0.000778701	PRRC2C
ID_chr6_105966260_105967008	Distal Intergenic	0.0279684	0.978216	PRDM1				Distal Intergenic	-0.602751	0.143012	PRDM1
ID_chr11_43021334_43022281	Distal Intergenic	0.333119	0.622796	HNRNPKP3				Distal Intergenic	-0.602703	0.268557	HNRNPKP3
ID_chr12_53249308_53253185	Promoter (<=1kb)	-0.758104	2.08126e-06	MFSD5				Promoter (<=1kb)	-0.602697	8.33681e-25	MFSD5
ID_chr7_12683610_12684960	Promoter (1-2kb)	-0.636446	0.00983228	ARL4A	ARL4A	-0.714295		Promoter (1-2kb)	-0.602588	0.0301652	ARL4A	ARL4A	-0.714295
ID_chr8_133389052_133391685	Distal Intergenic	-0.316586	0.303981	ST3GAL1	ST3GAL1	1.07977		Distal Intergenic	-0.602481	2.54773e-05	ST3GAL1	ST3GAL1	1.07977
ID_chr19_52138414_52140341	Promoter (<=1kb)	-0.357345	0.230318	ZNF616				Promoter (<=1kb)	-0.602343	0.000663442	ZNF616
ID_chr20_40708382_40709698	Distal Intergenic	-0.54919	0.148591	LOC101927098				Distal Intergenic	-0.602338	0.0120908	LOC101927098
ID_chr8_112636965_112638262	Exon (ENST00000343508.7/114788, exon 23 of 72)	-0.182312	0.785678	MIR2053				Exon (ENST00000343508.7/114788, exon 23 of 72)	-0.602332	0.0788836	MIR2053
ID_chr19_12936533_12939300	Promoter (<=1kb)	-0.43646	0.113746	CALR				Promoter (<=1kb)	-0.602231	6.2227e-09	CALR
ID_chr1_234262230_234263443	Promoter (<=1kb)	-1.16955	0.000119502	LOC105373206				Promoter (<=1kb)	-0.602133	0.0127	LOC105373206
ID_chr4_15561296_15563197	Promoter (3-4kb)	-0.386797	0.167537	CC2D2A				Promoter (3-4kb)	-0.601869	1.32415e-05	CC2D2A
ID_chrX_134913786_134915879	Promoter (<=1kb)	-0.459267	0.228719	MOSPD1				Promoter (<=1kb)	-0.601819	4.32808e-05	MOSPD1
ID_chr5_139167701_139168914	Intron (ENST00000394817.7/64374, intron 1 of 9)	-0.345948	0.566517	SIL1	SIL1	0.384912		Intron (ENST00000394817.7/64374, intron 1 of 9)	-0.601705	0.116822	SIL1	SIL1	0.384912
ID_chr3_132360769_132361755	Intron (ENST00000351273.11/55, intron 10 of 10)	-0.833175	0.0787681	ACP3				Intron (ENST00000351273.11/55, intron 10 of 10)	-0.601647	0.175386	ACP3
ID_chr19_19202249_19204344	Promoter (<=1kb)	-0.390086	0.402449	NR2C2AP				Promoter (<=1kb)	-0.601583	0.000313736	NR2C2AP
ID_chr17_47312482_47314269	3' UTR	-0.290794	0.465476	EFCAB13-DT				3' UTR	-0.601532	0.00253774	EFCAB13-DT
ID_chr20_46620236_46622916	Intron (ENST00000290317.9/64849, intron 1 of 12)	-0.413721	0.000979086	SLC13A3				Intron (ENST00000290317.9/64849, intron 1 of 12)	-0.601494	1.07613e-10	SLC13A3
ID_chr6_5680910_5682325	Intron (ENST00000324331.10/10667, intron 6 of 6)	-0.780446	0.0078379	LOC101927950				Intron (ENST00000324331.10/10667, intron 6 of 6)	-0.60128	0.00457619	LOC101927950
ID_chr12_124846900_124848992	Intron (ENST00000261693.11/949, intron 1 of 12)	-0.496225	0.164888	SCARB1	SCARB1	-0.458603		Intron (ENST00000261693.11/949, intron 1 of 12)	-0.601163	6.1924e-05	SCARB1	SCARB1	-0.458603
ID_chr12_1930169_1931998	Promoter (4-5kb)	-0.60646	0.0825944	LINC00940				Promoter (4-5kb)	-0.601075	4.19249e-07	LINC00940
ID_chr16_68781838_68788699	Intron (ENST00000261769.10/999, intron 2 of 15)	-0.936055	1.51876e-15	CDH1				Intron (ENST00000261769.10/999, intron 2 of 15)	-0.601035	3.35723e-18	CDH1
ID_chr8_69945550_69946927	Distal Intergenic	-0.133766	0.701257	SLCO5A1	SLCO5A1	-1.01263		Distal Intergenic	-0.600919	0.0115057	SLCO5A1	SLCO5A1	-1.01263
ID_chr5_167722808_167723989	Promoter (1-2kb)	-0.306	0.558124	TENM2				Promoter (1-2kb)	-0.600902	0.0508107	TENM2
ID_chr2_136363062_136364645	Distal Intergenic	-0.314578	0.45514	CXCR4				Distal Intergenic	-0.600821	9.38645e-05	CXCR4
ID_chr9_80500442_80502254	Distal Intergenic	-0.86028	0.0214139	LOC105376105				Distal Intergenic	-0.600582	0.0170571	LOC105376105
ID_chr2_108287713_108289930	Promoter (<=1kb)	-1.16524	4.61682e-05	SULT1C2	SULT1C2	-1.14861		Promoter (<=1kb)	-0.600578	1.44421e-06	SULT1C2	SULT1C2	-1.14861
ID_chr12_108801772_108804031	Promoter (3-4kb)	-0.510039	0.121293	SSH1				Promoter (3-4kb)	-0.600432	0.000946681	SSH1
ID_chr12_49838977_49839470	Promoter (3-4kb)	-0.527756	0.514326	BCDIN3D				Promoter (3-4kb)	-0.60033	0.360224	BCDIN3D
ID_chr20_38131174_38132220	Promoter (1-2kb)	-0.369304	0.4415	TGM2	TGM2	1.51338		Promoter (1-2kb)	-0.600233	0.00701548	TGM2	TGM2	1.51338
ID_chr9_6054314_6055966	Intron (ENST00000437881.1/ENST00000437881.1, intron 1 of 1)	0.16775	0.715723	RANBP6				Intron (ENST00000437881.1/ENST00000437881.1, intron 1 of 1)	-0.600216	0.0461544	RANBP6
ID_chr1_227443763_227444995	Distal Intergenic	-0.303545	0.408206	LINC01641				Distal Intergenic	-0.600192	0.00760988	LINC01641
ID_chr10_57691380_57693205	Distal Intergenic	-0.611028	0.00650516	MIR3924				Distal Intergenic	-0.60019	9.24287e-05	MIR3924
ID_chr3_43453890_43454580	Intron (ENST00000292246.8/55129, intron 11 of 12)	-0.985819	0.101881	ANO10				Intron (ENST00000292246.8/55129, intron 11 of 12)	-0.599981	0.362303	ANO10
ID_chr3_108485270_108487856	Promoter (<=1kb)	-0.0958205	0.775437	MYH15				Promoter (<=1kb)	-0.599796	0.0663872	MYH15
ID_chr8_76954692_76955947	Distal Intergenic	0.251567	0.568252	MIR3149				Distal Intergenic	-0.599706	0.0284308	MIR3149
ID_chr5_39238082_39239404	Intron (ENST00000646045.2/2533, intron 1 of 18)	-0.752035	0.133245	FYB1	FYB1	-0.790384		Intron (ENST00000646045.2/2533, intron 1 of 18)	-0.599605	0.00345832	FYB1	FYB1	-0.790384
ID_chr11_8913306_8915184	Promoter (1-2kb)	-0.298621	0.567215	AKIP1				Promoter (1-2kb)	-0.599525	0.00375767	AKIP1
ID_chr2_75545173_75548959	Intron (ENST00000490746.5/84141, intron 1 of 3)	-1.10078	4.51443e-10	EVA1A	EVA1A	-1.11517		Intron (ENST00000490746.5/84141, intron 1 of 3)	-0.599485	7.37886e-10	EVA1A	EVA1A	-1.11517
ID_chr17_63432323_63434028	Promoter (1-2kb)	0.284896	0.337063	CYB561	CYB561	0.997412		Promoter (1-2kb)	-0.599344	0.001826	CYB561	CYB561	0.997412
ID_chr12_29451208_29452832	Exon (ENST00000318184.9/341350, exon 22 of 28)	0.031322	0.937451	OVCH1				Exon (ENST00000318184.9/341350, exon 22 of 28)	-0.599298	0.0996014	OVCH1
ID_chr11_128568920_128570086	Intron (ENST00000392668.8/2113, intron 2 of 9)	-0.474138	0.371099	ETS1	ETS1	-0.906016		Intron (ENST00000392668.8/2113, intron 2 of 9)	-0.599274	0.166025	ETS1	ETS1	-0.906016
ID_chr1_64481331_64483498	Intron (ENST00000651257.2/57685, intron 1 of 26)	-0.278681	0.507526	CACHD1				Intron (ENST00000651257.2/57685, intron 1 of 26)	-0.599151	0.0222769	CACHD1
ID_chrX_68356319_68357448	Intron (ENST00000680612.1/4983, intron 2 of 19)	-0.671714	0.0998877	OPHN1	OPHN1	-0.940279		Intron (ENST00000680612.1/4983, intron 2 of 19)	-0.598898	0.0912628	OPHN1	OPHN1	-0.940279
ID_chr16_90034924_90036772	Promoter (<=1kb)	-1.04514	0.000536828	GAS8				Promoter (<=1kb)	-0.598827	0.00449107	GAS8
ID_chr7_81446432_81448503	Distal Intergenic	0.0515223	0.916073	LOC105369146				Distal Intergenic	-0.598568	0.00201167	LOC105369146
ID_chr12_15526990_15527908	Intron (ENST00000674316.1/5800, intron 12 of 25)	-0.380144	0.484843	PTPRO				Intron (ENST00000674316.1/5800, intron 12 of 25)	-0.598445	0.155596	PTPRO
ID_chr2_215464266_215466520	Intron (ENST00000654128.1/102724849, intron 3 of 3)	-1.01746	7.54525e-07	LOC102724849				Intron (ENST00000654128.1/102724849, intron 3 of 3)	-0.598146	0.000101474	LOC102724849
ID_chr4_183828843_183832350	Intron (ENST00000513034.3/56977, intron 1 of 2)	-0.324493	0.0797568	STOX2	STOX2	-0.439444		Intron (ENST00000513034.3/56977, intron 1 of 2)	-0.59807	1.80496e-06	STOX2	STOX2	-0.439444
ID_chr7_113421476_113422224	Distal Intergenic	-0.337928	0.616984	LOC107986837				Distal Intergenic	-0.597832	0.227009	LOC107986837
ID_chr17_70404336_70407360	Distal Intergenic	-0.203628	0.384479	KCNJ2	KCNJ2	-1.49494		Distal Intergenic	-0.597536	3.76879e-07	KCNJ2	KCNJ2	-1.49494
ID_chr9_98673614_98674382	Intron (ENST00000259455.4/9568, intron 1 of 18)	0.0691666	0.943092	GABBR2				Intron (ENST00000259455.4/9568, intron 1 of 18)	-0.597485	0.208196	GABBR2
ID_chr8_17864411_17865165	3' UTR	0.260005	0.705141	FGL1				3' UTR	-0.597459	0.229822	FGL1
ID_chr6_142506472_142507866	Distal Intergenic	-0.537263	0.0775676	LOC153910				Distal Intergenic	-0.597344	0.0986452	LOC153910
ID_chr1_46944101_46945261	Promoter (2-3kb)	-0.90196	0.00373272	CYP4A11				Promoter (2-3kb)	-0.597337	0.0682548	CYP4A11
ID_chr11_110075786_110078616	Intron (ENST00000692099.1/107984384, intron 1 of 2)	-0.24728	0.398226	LOC107984384				Intron (ENST00000692099.1/107984384, intron 1 of 2)	-0.597222	0.00010023	LOC107984384
ID_chr4_76607365_76608531	Intron (ENST00000296043.7/57619, intron 2 of 10)	0.171093	0.77551	SHROOM3				Intron (ENST00000296043.7/57619, intron 2 of 10)	-0.597149	0.153435	SHROOM3
ID_chr10_4306105_4308378	Distal Intergenic	-0.553846	0.0372675	LINC00702				Distal Intergenic	-0.597046	0.00319036	LINC00702
ID_chr7_26368523_26371245	Promoter (<=1kb)	-0.382183	0.101403	SNX10	SNX10	0.321029		Promoter (<=1kb)	-0.596907	1.17844e-06	SNX10	SNX10	0.321029
ID_chr2_204274357_204275702	Distal Intergenic	0.0852561	0.837713	LOC105373845				Distal Intergenic	-0.59673	0.00649498	LOC105373845
ID_chr10_93465345_93466759	Intron (ENST00000359263.9/26509, intron 1 of 53)	-0.134652	0.844062	MYOF	MYOF	0.478012		Intron (ENST00000359263.9/26509, intron 1 of 53)	-0.596625	0.0206855	MYOF	MYOF	0.478012
ID_chr2_78244959_78246159	Intron (ENST00000667782.1/101927967, intron 1 of 6)	-0.912681	0.029368	LOC101927967				Intron (ENST00000667782.1/101927967, intron 1 of 6)	-0.596554	0.0981463	LOC101927967
ID_chr7_12622578_12624652	Promoter (<=1kb)	-0.864781	7.34743e-05	SCIN				Promoter (<=1kb)	-0.596503	0.000280249	SCIN
ID_chr9_11312829_11313730	Exon (ENST00000657567.1/ENST00000657567.1, exon 1 of 4)	-0.906183	0.0847593	LOC105375974				Exon (ENST00000657567.1/ENST00000657567.1, exon 1 of 4)	-0.596478	0.232842	LOC105375974
ID_chr11_38336325_38337813	Distal Intergenic	0.0842272	0.879874	LINC02759				Distal Intergenic	-0.59611	0.0207331	LINC02759
ID_chr3_129228578_129231175	Promoter (<=1kb)	-0.202052	0.512461	LOC105374102				Promoter (<=1kb)	-0.596033	0.000449873	LOC105374102
ID_chr11_56502446_56504356	Distal Intergenic	-1.13683	4.1273e-05	OR5M8				Distal Intergenic	-0.596018	2.96103e-05	OR5M8
ID_chr2_123579609_123580683	Distal Intergenic	-0.187712	0.806333	CNTNAP5-DT				Distal Intergenic	-0.595879	0.252721	CNTNAP5-DT
ID_chr5_31617856_31619333	Distal Intergenic	-0.834164	0.0216039	PDZD2	PDZD2	6.12763		Distal Intergenic	-0.595867	0.00684817	PDZD2	PDZD2	6.12763
ID_chr11_56056761_56059008	Distal Intergenic	-0.850736	0.00057236	OR5AS1				Distal Intergenic	-0.595847	0.000287144	OR5AS1
ID_chrX_43868003_43870124	Intron (ENST00000378069.5/4129, intron 1 of 14)	-0.678881	0.0513653	MAOB				Intron (ENST00000378069.5/4129, intron 1 of 14)	-0.595803	0.0056166	MAOB
ID_chr2_238454370_238455460	Exon (ENST00000614692.1/ENST00000614692.1, exon 1 of 2)	-1.15375	0.0135761	ASB1	ASB1	-0.262297		Exon (ENST00000614692.1/ENST00000614692.1, exon 1 of 2)	-0.595781	0.0160264	ASB1	ASB1	-0.262297
ID_chr15_77334804_77336849	Intron (ENST00000560626.6/79834, intron 2 of 6)	-0.454456	0.0689846	PEAK1	PEAK1	-0.342738		Intron (ENST00000560626.6/79834, intron 2 of 6)	-0.595715	8.3055e-05	PEAK1	PEAK1	-0.342738
ID_chr10_82377659_82378638	Intron (ENST00000372141.7/10718, intron 2 of 8)	-0.0825831	0.923211	NRG3-AS1				Intron (ENST00000372141.7/10718, intron 2 of 8)	-0.59568	0.0938761	NRG3-AS1
ID_chr12_88242037_88243162	Distal Intergenic	-0.20152	0.733766	TMTC3				Distal Intergenic	-0.59563	0.0578198	TMTC3
ID_chrX_38129187_38130205	Intron (ENST00000465127.1/7102, intron 3 of 8)	0.351639	0.627927	SRPX	SRPX	0.306499		Intron (ENST00000465127.1/7102, intron 3 of 8)	-0.595616	0.0440434	SRPX	SRPX	0.306499
ID_chr1_61780692_61782520	Intron (ENST00000635214.1/10207, intron 7 of 35)	-1.40711	5.91368e-07	PATJ	PATJ	-0.787326		Intron (ENST00000635214.1/10207, intron 7 of 35)	-0.595589	5.47353e-05	PATJ	PATJ	-0.787326
ID_chr4_132226885_132228265	Intron (ENST00000652009.1/105377428, intron 2 of 8)	0.285908	0.142388	LOC105377428				Intron (ENST00000652009.1/105377428, intron 2 of 8)	-0.595587	0.00175504	LOC105377428
ID_chr19_40219325_40221029	Promoter (<=1kb)	-0.26161	0.333564	TTC9B				Promoter (<=1kb)	-0.595558	2.11291e-05	TTC9B
ID_chr10_70575349_70576828	Distal Intergenic	0.212754	0.678368	PRF1				Distal Intergenic	-0.595515	0.071321	PRF1
ID_chr18_36687960_36688752	Promoter (4-5kb)	-0.132673	0.887264	FHOD3				Promoter (4-5kb)	-0.595385	0.330254	FHOD3
ID_chr12_77695781_77697074	Intron (ENST00000550042.2/89795, intron 2 of 8)	-0.310921	0.511947	NAV3	NAV3	-1.50124		Intron (ENST00000550042.2/89795, intron 2 of 8)	-0.595247	0.0607515	NAV3	NAV3	-1.50124
ID_chr17_45298347_45300548	Intron (ENST00000344686.8/9020, intron 1 of 15)	-0.530431	0.0323677	MAP3K14				Intron (ENST00000344686.8/9020, intron 1 of 15)	-0.595137	0.00021815	MAP3K14
ID_chr8_49778958_49780411	Distal Intergenic	-0.450361	0.0496193	SNTG1	SNTG1	-2.14346		Distal Intergenic	-0.595102	0.011003	SNTG1	SNTG1	-2.14346
ID_chr6_46673269_46675485	Intron (ENST00000411689.6/9481, intron 6 of 6)	-0.675651	0.00521271	SLC25A27	SLC25A27	-0.523094		Intron (ENST00000411689.6/9481, intron 6 of 6)	-0.595005	0.000450264	SLC25A27	SLC25A27	-0.523094
ID_chr18_23036510_23037565	Distal Intergenic	-0.596733	0.168558	RBBP8				Distal Intergenic	-0.59499	0.0759836	RBBP8
ID_chr1_210506589_210507360	Intron (ENST00000413764.6/55733, intron 8 of 11)	-1.45678	2.01977e-06	HHAT				Intron (ENST00000413764.6/55733, intron 8 of 11)	-0.594985	0.220675	HHAT
ID_chrX_73561740_73564788	Promoter (<=1kb)	-0.356214	0.282552	MAP2K4P1				Promoter (<=1kb)	-0.594972	0.000194327	MAP2K4P1
ID_chr2_112149571_112151338	Promoter (<=1kb)	-1.10293	0.00204803	FBLN7				Promoter (<=1kb)	-0.594963	0.000905016	FBLN7
ID_chr21_43370431_43371749	Distal Intergenic	-0.718467	0.0253483	LINC01679				Distal Intergenic	-0.594933	0.0014987	LINC01679
ID_chr4_10753139_10756391	Distal Intergenic	-0.475161	0.0258723	LINC02498				Distal Intergenic	-0.594917	4.09587e-06	LINC02498
ID_chr1_236920079_236921269	Exon (ENST00000652483.1/105373218, exon 4 of 4)	-0.626096	0.0753091	LOC105373218				Exon (ENST00000652483.1/105373218, exon 4 of 4)	-0.594915	0.00422968	LOC105373218
ID_chr6_155309864_155312346	Promoter (2-3kb)	-0.15284	0.764278	TFB1M				Promoter (2-3kb)	-0.594602	0.00356329	TFB1M
ID_chr5_37848929_37850552	Intron (ENST00000637595.1/100861519, intron 6 of 11)	-0.336517	0.470833	GDNF-AS1				Intron (ENST00000637595.1/100861519, intron 6 of 11)	-0.59449	0.00470009	GDNF-AS1
ID_chr3_183370253_183372136	Exon (ENST00000461074.1/23101, exon 3 of 3)	-0.0228161	0.974425	MCF2L2				Exon (ENST00000461074.1/23101, exon 3 of 3)	-0.594481	0.00280186	MCF2L2
ID_chr18_42144838_42146531	Distal Intergenic	-0.836359	0.00167138	LINC00907				Distal Intergenic	-0.594479	0.000130724	LINC00907
ID_chr2_42881333_42884799	Distal Intergenic	-1.6348	2.52846e-14	HAAO				Distal Intergenic	-0.594476	3.81361e-09	HAAO
ID_chr12_41399817_41400811	Intron (ENST00000402685.7/29951, intron 3 of 9)	-0.85346	0.120949	LOC107984499				Intron (ENST00000402685.7/29951, intron 3 of 9)	-0.594463	0.362654	LOC107984499
ID_chr4_72314270_72316157	Promoter (2-3kb)	-0.292384	0.385511	ADAMTS3				Promoter (2-3kb)	-0.594272	0.0107977	ADAMTS3
ID_chr4_23367837_23369946	Distal Intergenic	-0.127484	0.853632	LOC105374528				Distal Intergenic	-0.594249	0.0417966	LOC105374528
ID_chr4_84370826_84372207	Exon (ENST00000504840.1/ENST00000504840.1, exon 3 of 3)	-0.219898	0.56397	LINC02994				Exon (ENST00000504840.1/ENST00000504840.1, exon 3 of 3)	-0.594228	0.032708	LINC02994
ID_chr1_49196608_49197990	Intron (ENST00000371839.6/84871, intron 4 of 13)	-0.454421	0.297272	AGBL4-AS1				Intron (ENST00000371839.6/84871, intron 4 of 13)	-0.594059	0.00717811	AGBL4-AS1
ID_chr11_110734684_110736752	Distal Intergenic	-1.13558	1.17326e-10	ARHGAP20				Distal Intergenic	-0.594017	0.00679777	ARHGAP20
ID_chrX_119762922_119763668	Promoter (4-5kb)	-0.869109	0.101679	SOWAHD				Promoter (4-5kb)	-0.59397	0.243573	SOWAHD
ID_chr6_43223716_43225203	Promoter (<=1kb)	-0.892637	0.0214139	CUL9	CUL9	-0.346789		Promoter (<=1kb)	-0.593942	0.0030828	CUL9	CUL9	-0.346789
ID_chr3_187621448_187624071	Distal Intergenic	-0.452403	0.132645	SST				Distal Intergenic	-0.593911	0.000416314	SST
ID_chr12_59940430_59941133	Distal Intergenic	-1.38355	0.00207698	SLC16A7	SLC16A7	2.70345		Distal Intergenic	-0.5939	0.143992	SLC16A7	SLC16A7	2.70345
ID_chr19_33520512_33522665	Promoter (<=1kb)	-0.245185	0.62426	PEPD	PEPD	-0.572474		Promoter (<=1kb)	-0.593877	5.95596e-06	PEPD	PEPD	-0.572474
ID_chr13_24727744_24728621	Intron (ENST00000649394.1/105370118, intron 2 of 2)	0.178012	0.693186	LOC105370118				Intron (ENST00000649394.1/105370118, intron 2 of 2)	-0.593864	0.157862	LOC105370118
ID_chrX_30673266_30673887	Intron (ENST00000378943.7/2710, intron 3 of 19)	-1.35554	0.0148926	GK				Intron (ENST00000378943.7/2710, intron 3 of 19)	-0.593775	0.381157	GK
ID_chr4_54780123_54783166	Distal Intergenic	-0.649746	0.000527753	KIT				Distal Intergenic	-0.593727	3.76009e-05	KIT
ID_chr11_104156204_104157046	Intron (ENST00000393158.7/80310, intron 1 of 6)	0.288822	0.737396	PDGFD	PDGFD	0.704748		Intron (ENST00000393158.7/80310, intron 1 of 6)	-0.593708	0.28452	PDGFD	PDGFD	0.704748
ID_chr9_99258976_99260460	Distal Intergenic	-0.926003	0.0222209	SEC61B				Distal Intergenic	-0.593699	0.00687566	SEC61B
ID_chr7_134676073_134677416	Intron (ENST00000418040.5/669, intron 3 of 3)	-0.355331	0.519428	BPGM				Intron (ENST00000418040.5/669, intron 3 of 3)	-0.593569	0.00504808	BPGM
ID_chr10_17206228_17207171	Promoter (4-5kb)	-0.17951	0.821747	TRDMT1				Promoter (4-5kb)	-0.593566	0.0919001	TRDMT1
ID_chr2_200257354_200258636	Distal Intergenic	-0.0680529	0.888224	SPATS2L	SPATS2L	-0.260318		Distal Intergenic	-0.593543	0.0263556	SPATS2L	SPATS2L	-0.260318
ID_chr7_123241574_123243614	Distal Intergenic	-0.74879	0.00544565	SLC13A1				Distal Intergenic	-0.593293	7.28872e-05	SLC13A1
ID_chr18_7789707_7790887	Intron (ENST00000332175.12/5797, intron 2 of 30)	-0.478214	0.313719	PTPRM	PTPRM	-0.23937		Intron (ENST00000332175.12/5797, intron 2 of 30)	-0.593198	0.0905234	PTPRM	PTPRM	-0.23937
ID_chr3_187209305_187211156	Promoter (1-2kb)	-0.176437	0.619112	LOC101929106				Promoter (1-2kb)	-0.593081	0.00167515	LOC101929106
ID_chr1_113404561_113407523	Intron (ENST00000307546.14/260425, intron 1 of 20)	-0.512701	0.00872129	MAGI3	MAGI3	-0.393902		Intron (ENST00000307546.14/260425, intron 1 of 20)	-0.59304	2.22761e-06	MAGI3	MAGI3	-0.393902
ID_chr12_53492090_53494294	Promoter (<=1kb)	-0.489971	0.213766	MAP3K12	MAP3K12	0.455214		Promoter (<=1kb)	-0.593014	1.98537e-05	MAP3K12	MAP3K12	0.455214
ID_chr1_85200240_85202373	Promoter (<=1kb)	-0.378605	0.161827	SYDE2				Promoter (<=1kb)	-0.592889	5.01982e-06	SYDE2
ID_chr5_81080725_81082453	Exon (ENST00000265080.9/5924, exon 7 of 27)	-0.827589	0.00166102	RASGRF2				Exon (ENST00000265080.9/5924, exon 7 of 27)	-0.59282	0.00884276	RASGRF2
ID_chr3_168331374_168333988	Intron (ENST00000502778.5/93556, intron 2 of 2)	-0.30096	0.180777	EGFEM1P				Intron (ENST00000502778.5/93556, intron 2 of 2)	-0.592632	0.00012516	EGFEM1P
ID_chr1_178643774_178646001	Distal Intergenic	-0.414079	0.0870839	MIR4424				Distal Intergenic	-0.592567	3.66433e-06	MIR4424
ID_chr4_11036499_11038600	Distal Intergenic	-0.383575	0.298374	LINC02498				Distal Intergenic	-0.592551	0.0143538	LINC02498
ID_chr15_29903646_29904350	Intron (ENST00000356107.11/7082, intron 2 of 28)	-0.820308	0.126998	TJP1				Intron (ENST00000356107.11/7082, intron 2 of 28)	-0.592538	0.288243	TJP1
ID_chr3_113613242_113616586	Promoter (<=1kb)	-0.680532	2.78375e-10	SIDT1				Promoter (<=1kb)	-0.592391	4.19357e-08	SIDT1
ID_chr6_54072411_54073390	Intron (ENST00000505762.1/101927189, intron 2 of 2)	-0.156013	0.833098	MLIP-AS1				Intron (ENST00000505762.1/101927189, intron 2 of 2)	-0.59232	0.209627	MLIP-AS1
ID_chr2_86697532_86698820	Intron (ENST00000604011.5/100526767, intron 1 of 7)	-0.744079	0.0913788	RMND5A				Intron (ENST00000604011.5/100526767, intron 1 of 7)	-0.592305	0.0258398	RMND5A
ID_chr5_55275759_55277932	Promoter (<=1kb)	-0.889812	0.000243307	DHX29				Promoter (<=1kb)	-0.592287	0.000271095	DHX29
ID_chr6_29952184_29953682	Distal Intergenic	-0.462872	0.358715	HLA-A	HLA-A	-0.200093		Distal Intergenic	-0.592157	0.0222414	HLA-A	HLA-A	-0.200093
ID_chr2_155160010_155163716	Distal Intergenic	-0.457788	0.0993019	LOC105373696				Distal Intergenic	-0.592047	0.000832311	LOC105373696
ID_chr1_47918317_47919665	Intron (ENST00000606738.3/388630, intron 2 of 6)	-0.355347	0.304956	TRABD2B	TRABD2B	1.44549		Intron (ENST00000606738.3/388630, intron 2 of 6)	-0.592035	0.0104293	TRABD2B	TRABD2B	1.44549
ID_chr14_67761771_67763769	Promoter (<=1kb)	-0.0559907	0.913123	ZFYVE26				Promoter (<=1kb)	-0.591944	0.00160016	ZFYVE26
ID_chr1_182153346_182154713	Exon (ENST00000608183.1/400799, exon 10 of 17)	-0.965095	0.00114744	ZNF648				Exon (ENST00000608183.1/400799, exon 10 of 17)	-0.591845	0.0689002	ZNF648
[truncated: 39,927 more rows]

## Sheet: MAFG-only
	Differential binding for MAFG in MAFG vs GFP				Genes with padj < 0.05
Gencode ID	Distribution of MAFG peaks	MAFG peaks log2FC MAFG vs GFP	MAFG peaks padj MAFG vs GFP	SYMBOL	SYMBOL	Lo2FC
ID_chr5_11182406_11183509	Intron (ENST00000304623.13/1501, intron 11 of 21)	0.377675	0.523111	CTNND2	CTNND2	8.7135
ID_chr8_138461585_138463122	Promoter (2-3kb)	1.1074	4.78219e-09	FAM135B	FAM135B	7.46822
ID_chr3_74592192_74593350	Intron (ENST00000263665.7/5067, intron 1 of 22)	0.30462	0.264699	CNTN3	CNTN3	7.45073
ID_chr18_46711973_46713188	Intron (ENST00000538168.5/29906, intron 2 of 7)	2.32588	2.68052e-10	ST8SIA5	ST8SIA5	7.12628
ID_chr13_26867077_26868098	Distal Intergenic	1.19397	4.25092e-05	GPR12	GPR12	5.27004
ID_chr2_169012060_169014215	Exon (ENST00000650372.1/8647, exon 5 of 28)	1.25144	2.39911e-06	ABCB11	ABCB11	5.13921
ID_chr4_157446530_157448288	Distal Intergenic	0.711524	0.0316454	GRIA2	GRIA2	4.73014
ID_chr7_87457882_87458834	Intron (ENST00000649586.2/5244, intron 4 of 27)	1.23041	0.000829026	ABCB4	ABCB4	4.39837
ID_chr20_6277408_6278621	Distal Intergenic	1.71464	2.87502e-08	FERMT1	FERMT1	4.25854
ID_chr11_72670944_72671931	Promoter (1-2kb)	0.0608476	0.890856	PDE2A	PDE2A	3.80411
ID_chr3_101262509_101263420	Intron (ENST00000193391.8/50939, intron 9 of 18)	0.772679	0.0419327	IMPG2	IMPG2	3.68584
ID_chr7_98628809_98629346	3' UTR	0.987784	0.0472844	NPTX2	NPTX2	3.5413
ID_chr12_1979779_1981252	Intron (ENST00000682544.1/775, intron 1 of 49)	0.104626	0.879817	CACNA1C	CACNA1C	2.81728
ID_chr5_52951796_52953714	3' UTR	0.449442	0.161353	ITGA1	ITGA1	2.78126
ID_chr5_52784444_52785700	Promoter (2-3kb)	0.639083	0.199816	ITGA1	ITGA1	2.78126
ID_chr10_69769317_69770006	Distal Intergenic	1.29024	0.00930445	COL13A1	COL13A1	2.56989
ID_chr10_69764719_69766144	Distal Intergenic	0.331995	0.333379	COL13A1	COL13A1	2.56989
ID_chr3_64626690_64627780	Intron (ENST00000498707.5/56999, intron 16 of 39)	0.15723	0.701829	ADAMTS9	ADAMTS9	2.47517
ID_chr3_64652870_64653741	Promoter (<=1kb)	0.200057	0.611705	ADAMTS9	ADAMTS9	2.47517
ID_chr3_64884950_64885375	Intron (ENST00000692372.1/100507098, intron 3 of 7)	0.00378856	0.99616	ADAMTS9	ADAMTS9	2.47517
ID_chr7_30750651_30751882	Promoter (<=1kb)	1.13716	0.000506683	INMT	INMT	2.43067
ID_chr3_37608354_37609380	Intron (ENST00000422441.5/3680, intron 15 of 15)	1.30271	0.0057084	ITGA9	ITGA9	2.42159
ID_chr2_209473523_209474465	Intron (ENST00000682079.1/4133, intron 1 of 15)	0.696282	0.195677	MAP2	MAP2	2.35624
ID_chr14_93753024_93753654	Intron (ENST00000393143.5/145270, intron 2 of 3)	1.07849	0.0381395	PRIMA1	PRIMA1	2.08928
ID_chr7_70678312_70679132	Intron (ENST00000644939.1/26053, intron 5 of 18)	1.91796	1.13539e-05	AUTS2	AUTS2	1.9666
ID_chr7_70643525_70644660	Intron (ENST00000644939.1/26053, intron 5 of 18)	1.23149	0.000237512	AUTS2	AUTS2	1.9666
ID_chr2_120863488_120864210	Intron (ENST00000482119.6/2736, intron 2 of 3)	2.01451	1.84775e-07	GLI2	GLI2	1.83326
ID_chr16_52549160_52550743	Promoter (1-2kb)	0.186724	0.756472	TOX3	TOX3	1.83276
ID_chr8_119534865_119535966	Distal Intergenic	1.99325	2.24911e-11	ENPP2	ENPP2	1.79941
ID_chr2_10745479_10746203	Intron (ENST00000648362.1/245973, intron 3 of 11)	1.44052	0.000739906	ATP6V1C2	ATP6V1C2	1.6699
ID_chr7_84200492_84201521	Intron (ENST00000448879.5/10371, intron 4 of 4)	0.471777	0.35046	SEMA3A	SEMA3A	1.64822
ID_chr1_8040226_8041589	Intron (ENST00000445300.1/ENST00000445300.1, intron 2 of 2)	1.26435	2.66384e-05	ERRFI1	ERRFI1	1.64741
ID_chr8_13193502_13195142	Intron (ENST00000662638.1/ENST00000662638.1, intron 1 of 1)	1.69348	2.51671e-08	DLC1	DLC1	1.62968
ID_chr8_107489582_107490699	Promoter (4-5kb)	0.389822	0.318841	ANGPT1	ANGPT1	1.60129
ID_chr22_44347296_44348401	Distal Intergenic	0.540488	0.105852	SHISAL1	SHISAL1	1.54555
ID_chr1_47811093_47811984	Intron (ENST00000606738.3/388630, intron 2 of 6)	2.01181	1.10524e-06	TRABD2B	TRABD2B	1.44549
ID_chr7_15247355_15248180	Intron (ENST00000342526.8/392636, intron 12 of 12)	0.575936	0.259031	AGMO	AGMO	1.21712
ID_chr6_70163928_70165346	Intron (ENST00000620364.5/1310, intron 36 of 50)	1.40386	1.09807e-07	COL19A1	COL19A1	1.20996
ID_chr22_28146394_28147796	Intron (ENST00000612946.4/23331, intron 4 of 20)	0.664367	0.0124244	TTC28	TTC28	1.19903
ID_chr13_85629942_85631354	Distal Intergenic	1.26874	4.87733e-06	SLITRK6	SLITRK6	1.13909
ID_chr1_31716781_31718157	Distal Intergenic	1.62939	1.53382e-08	COL16A1	COL16A1	1.13595
ID_chr1_205492923_205493970	Distal Intergenic	0.850104	0.0186183	CDK18	CDK18	1.09698
ID_chr22_30408480_30409248	Promoter (<=1kb)	1.88153	4.15613e-07	SEC14L2	SEC14L2	1.07625
ID_chr9_98983162_98983812	Intron (ENST00000471477.1/1306, intron 2 of 2)	1.42168	0.0102577	COL15A1	COL15A1	1.0748
ID_chr12_82835452_82836426	Intron (ENST00000551915.5/160335, intron 1 of 7)	0.404226	0.46946	TMTC2	TMTC2	1.06187
ID_chr7_112150925_112152257	Intron (ENST00000428084.6/9732, intron 1 of 52)	0.843805	0.0373738	DOCK4	DOCK4	0.964109
ID_chr14_85568887_85570366	Intron (ENST00000330753.6/23768, intron 1 of 1)	1.04321	0.00180885	FLRT2	FLRT2	0.946059
ID_chr21_34129344_34130005	Intron (ENST00000488492.5/64968, intron 4 of 4)	1.24623	0.0153276	MRPS6	MRPS6	0.941135
ID_chr17_19771084_19771809	3' UTR	1.06034	0.00817658	ULK2	ULK2	0.91333
ID_chr1_56553497_56554198	Intron (ENST00000371250.4/8613, intron 1 of 5)	0.481938	0.360404	PLPP3	PLPP3	0.894349
ID_chr7_31940237_31940772	Intron (ENST00000396191.6/5137, intron 2 of 17)	1.03471	0.0702829	PDE1C	PDE1C	0.827603
ID_chr7_32065949_32067139	Promoter (3-4kb)	0.786767	0.0147179	PDE1C	PDE1C	0.827603
ID_chr3_73490011_73491457	Intron (ENST00000263666.9/23024, intron 3 of 9)	0.195312	0.341749	PDZRN3	PDZRN3	0.817548
ID_chr3_90043783_90045306	Distal Intergenic	0.231795	0.54283	EPHA3	EPHA3	0.766349
ID_chr3_89971160_89971878	Distal Intergenic	0.234691	0.659197	EPHA3	EPHA3	0.766349
ID_chr3_89014135_89014606	Distal Intergenic	0.209337	0.770478	EPHA3	EPHA3	0.766349
ID_chr2_160335510_160337059	Intron (ENST00000474820.5/5937, intron 3 of 15)	0.396193	0.282021	RBMS1	RBMS1	0.736384
ID_chr2_237998239_237999182	Intron (ENST00000440223.5/140739, intron 5 of 7)	0.887065	0.039025	UBE2F	UBE2F	0.724976
ID_chr15_47756259_47757691	Promoter (2-3kb)	1.15778	0.000251393	SEMA6D	SEMA6D	0.691908
ID_chr2_201971151_201972234	Distal Intergenic	1.54236	0.00143165	FZD7	FZD7	0.689563
ID_chr3_105358900_105360059	Distal Intergenic	0.672684	0.138405	ALCAM	ALCAM	0.683682
ID_chr17_50059666_50060237	Promoter (3-4kb)	0.945425	0.0770446	ITGA3	ITGA3	0.683109
ID_chr20_51578937_51579711	Distal Intergenic	1.21161	9.664e-05	NFATC2	NFATC2	0.679751
ID_chr20_51345815_51347040	Distal Intergenic	1.24925	0.000333353	NFATC2	NFATC2	0.679751
ID_chr20_51569497_51570499	Distal Intergenic	1.32952	0.000329712	NFATC2	NFATC2	0.679751
ID_chr20_16492473_16494633	Exon (ENST00000636835.1/55614, exon 12 of 25)	0.380992	0.0509973	KIF16B	KIF16B	0.648072
ID_chr20_16216238_16217305	Intron (ENST00000669729.1/ENST00000669729.1, intron 3 of 3)	1.42067	0.000111386	KIF16B	KIF16B	0.648072
ID_chr5_151671543_151672905	Promoter (<=1kb)	1.1737	1.38267e-06	SPARC	SPARC	0.643335
ID_chr7_116521877_116522887	Promoter (2-3kb)	0.731189	0.0262794	CAV1	CAV1	0.637587
ID_chr10_29713863_29715015	Intron (ENST00000375400.7/6840, intron 1 of 35)	1.50843	0.000158718	SVIL	SVIL	0.62636
ID_chr9_76575853_76576878	Intron (ENST00000648797.1/105376095, intron 7 of 12)	1.09611	0.0148634	PRUNE2	PRUNE2	0.593246
ID_chr5_75320196_75321893	Exon (ENST00000501886.2/ENST00000501886.2, exon 3 of 3)	1.38735	5.37038e-08	HMGCR	HMGCR	0.573772
ID_chr14_23024803_23025822	Intron (ENST00000555895.5/5693, intron 2 of 2)	1.37254	0.000481755	PSMB5	PSMB5	0.561521
ID_chr3_123074877_123075918	Intron (ENST00000316218.12/10954, intron 1 of 16)	0.692303	0.0544769	PDIA5	PDIA5	0.554586
ID_chr16_51163792_51165190	Intron (ENST00000642450.1/107984886, intron 1 of 3)	1.83376	8.1075e-07	SALL1	SALL1	0.529039
ID_chr1_41862009_41863007	Intron (ENST00000372584.5/59269, intron 1 of 7)	1.46781	3.60921e-05	HIVEP3	HIVEP3	0.51629
ID_chr4_5237524_5239322	Intron (ENST00000282908.10/55351, intron 3 of 11)	0.910027	0.00227334	STK32B	STK32B	0.50606
ID_chr14_51167725_51168401	Distal Intergenic	1.09508	0.0441443	TRIM9	TRIM9	0.487946
ID_chr10_93470949_93471672	Intron (ENST00000359263.9/26509, intron 1 of 53)	1.48809	0.00133365	MYOF	MYOF	0.478012
ID_chr7_24830906_24831993	Intron (ENST00000313367.7/26031, intron 15 of 22)	0.934824	0.0112245	OSBPL3	OSBPL3	0.474676
ID_chr2_36173748_36174446	Distal Intergenic	0.814283	0.213338	CRIM1	CRIM1	0.471732
ID_chr22_43921018_43922000	Promoter (1-2kb)	0.877675	0.0386582	PNPLA3	PNPLA3	0.461609
ID_chr15_89167302_89168350	Intron (ENST00000565973.5/11057, intron 9 of 14)	1.21423	0.000533553	ABHD2	ABHD2	0.452621
ID_chr10_91420557_91421688	Intron (ENST00000631422.1/143279, intron 1 of 2)	0.858123	0.113228	HECTD2	HECTD2	0.449858
ID_chr3_142849666_142851307	Promoter (1-2kb)	0.668107	0.00152245	PCOLCE2	PCOLCE2	0.449558
ID_chr3_64320905_64323884	Intron (ENST00000295902.11/166336, intron 2 of 8)	1.51062	7.44766e-76	PRICKLE2	PRICKLE2	0.438496
ID_chr1_54227105_54227811	Promoter (1-2kb)	1.36632	0.0167756	SSBP3	SSBP3	0.437719
ID_chr17_78044358_78045053	Promoter (3-4kb)	1.38984	0.00186624	TNRC6C	TNRC6C	0.425419
ID_chr6_144248252_144249403	Distal Intergenic	1.92506	1.34386e-06	UTRN	UTRN	0.425305
ID_chr11_47869383_47870482	Distal Intergenic	1.51215	5.14129e-05	NUP160	NUP160	0.421729
ID_chr4_118765279_118766128	Promoter (<=1kb)	0.431003	0.316299	SEC24D	SEC24D	0.386225
ID_chr2_100891474_100892611	Intron (ENST00000335681.10/4862, intron 1 of 20)	1.16442	0.000867532	NPAS2	NPAS2	0.383612
ID_chr7_28358096_28359515	Intron (ENST00000396299.6/9586, intron 1 of 9)	1.59629	2.63043e-09	CREB5	CREB5	0.360493
ID_chr3_61804217_61805924	Intron (ENST00000474889.6/5793, intron 2 of 29)	0.714039	0.000453936	PTPRG	PTPRG	0.337643
ID_chr3_62048065_62049491	Intron (ENST00000474889.6/5793, intron 4 of 29)	0.319969	0.0687995	PTPRG	PTPRG	0.337643
ID_chr11_82841779_82842701	Promoter (<=1kb)	1.0889	0.0104098	PRCP	PRCP	0.323686
ID_chr10_113325843_113327308	Distal Intergenic	1.55388	1.27419e-09	TCF7L2	TCF7L2	0.32317
ID_chr5_78525939_78528064	Intron (ENST00000515007.6/10184, intron 1 of 2)	1.39426	1.91006e-09	LHFPL2	LHFPL2	0.307301
ID_chr2_181906881_181909379	Promoter (1-2kb)	0.491341	0.101039	ITPRID2	ITPRID2	0.301745
ID_chr2_190909260_190912402	Promoter (<=1kb)	0.245852	0.302243	GLS	GLS	0.287587
ID_chr1_116645155_116646957	Promoter (<=1kb)	1.36298	8.18788e-09	IGSF3	IGSF3	0.279579
ID_chr2_37776134_37777067	Distal Intergenic	1.55192	0.000125149	CDC42EP3	CDC42EP3	0.277496
ID_chr14_69423946_69425145	Exon (ENST00000556125.5/55334, exon 2 of 5)	1.74218	2.3773e-06	SLC39A9	SLC39A9	0.276666
ID_chr16_69839423_69840521	Promoter (<=1kb)	1.14763	0.0138037	WWP2	WWP2	0.254324
ID_chr1_91552657_91553847	Distal Intergenic	1.35485	1.20739e-05	CDC7	CDC7	0.249133
ID_chr1_172525390_172526103	Distal Intergenic	-1.50222	0.000340684	SUCO	SUCO	0.246847
ID_chr9_2260262_2261501	Distal Intergenic	1.56616	1.35198e-05	SMARCA2	SMARCA2	0.232717
ID_chr11_129224650_129226223	Intron (ENST00000525234.1/9743, intron 1 of 6)	0.2847	0.35046	ARHGAP32	ARHGAP32	0.232348
ID_chr2_227503175_227504228	Promoter (4-5kb)	1.43445	3.60966e-05	AGFG1	AGFG1	0.21551
ID_chr11_35927212_35929250	Distal Intergenic	-0.00895335	0.985471	LDLRAD3	LDLRAD3	0.199048
ID_chr8_60833205_60833831	Intron (ENST00000423902.7/55636, intron 15 of 37)	1.51681	0.000676641	CHD7	CHD7	0.154043
ID_chr8_60827495_60828555	Intron (ENST00000423902.7/55636, intron 13 of 37)	1.17165	0.00202055	CHD7	CHD7	0.154043
ID_chr8_60751798_60753589	Intron (ENST00000423902.7/55636, intron 2 of 37)	0.538177	0.0313699	CHD7	CHD7	0.154043
ID_chr20_32421280_32421974	Intron (ENST00000651418.1/171023, intron 4 of 13)	0.279624	0.705811	ASXL1	ASXL1	0.152056
ID_chr3_65412488_65412985	Intron (ENST00000330909.12/9223, intron 12 of 24)	0.777731	0.0539299	MAGI1	MAGI1	-0.127103
ID_chr1_19450411_19451560	Intron (ENST00000264202.8/832, intron 1 of 8)	1.50307	0.000550408	CAPZB	CAPZB	-0.155101
ID_chr2_69380899_69381975	Intron (ENST00000357308.9/2673, intron 1 of 19)	0.329089	0.641663	GFPT1	GFPT1	-0.191275
ID_chr13_79484771_79485787	Promoter (3-4kb)	0.898881	0.00132893	NDFIP2	NDFIP2	-0.217399
ID_chr14_64178813_64180472	Intron (ENST00000358025.7/23224, intron 96 of 115)	1.97863	8.49559e-11	SYNE2	SYNE2	-0.218505
ID_chr15_50487121_50488261	Promoter (1-2kb)	0.69129	0.0481156	USP8	USP8	-0.233695
ID_chr3_79167227_79168829	Intron (ENST00000464233.6/6091, intron 2 of 30)	0.355545	0.319147	ROBO1	ROBO1	-0.246351
ID_chr3_79550669_79552850	Intron (ENST00000464233.6/6091, intron 2 of 30)	0.284019	0.344565	ROBO1	ROBO1	-0.246351
ID_chr3_80087160_80088772	Distal Intergenic	0.412501	0.36194	ROBO1	ROBO1	-0.246351
ID_chr3_79102252_79104566	Intron (ENST00000464233.6/6091, intron 3 of 30)	0.302887	0.0447306	ROBO1	ROBO1	-0.246351
ID_chr9_120704731_120706217	Intron (ENST00000373930.4/1955, intron 1 of 5)	0.431195	0.280714	MEGF9	MEGF9	-0.254703
ID_chr1_21721057_21722924	Promoter (<=1kb)	0.083259	0.890905	USP48	USP48	-0.280849
ID_chr6_7056617_7059041	Distal Intergenic	0.0633126	0.868892	RREB1	RREB1	-0.285862
ID_chr3_67416924_67417468	Intron (ENST00000493112.5/8801, intron 9 of 10)	0.426011	0.365527	SUCLG2	SUCLG2	-0.305909
ID_chr7_80846940_80848351	Exon (ENST00000487621.5/10512, exon 3 of 3)	1.0736	0.00117786	SEMA3C	SEMA3C	-0.340052
ID_chr15_77402216_77403427	Intron (ENST00000560626.6/79834, intron 1 of 6)	1.18346	0.000904493	PEAK1	PEAK1	-0.342738
ID_chr8_58871391_58874489	Intron (ENST00000361421.2/9760, intron 3 of 8)	0.10285	0.71356	NSMAF	NSMAF	-0.359527
ID_chr22_31602181_31603063	Promoter (1-2kb)	1.33845	0.000137483	SFI1	SFI1	-0.371694
ID_chr4_113382202_113384227	3' UTR	1.12755	5.69481e-06	ANK2	ANK2	-0.379984
ID_chr22_37178490_37179258	Promoter (3-4kb)	0.728297	0.104901	IL2RB	IL2RB	-0.386488
ID_chr16_56836122_56837139	Promoter (<=1kb)	0.426961	0.361136	NUP93	NUP93	-0.386755
ID_chr11_74105749_74106876	Promoter (2-3kb)	-0.0450674	0.917777	C2CD3	C2CD3	-0.389086
ID_chr8_96909137_96910353	Intron (ENST00000220763.10/10404, intron 4 of 7)	1.3803	0.00219214	CPQ	CPQ	-0.400783
ID_chr8_97114414_97115560	Intron (ENST00000220763.10/10404, intron 7 of 7)	0.424524	0.181478	CPQ	CPQ	-0.400783
ID_chr15_63202416_63203825	Intron (ENST00000558990.5/51762, intron 1 of 6)	1.08372	0.00039964	RAB8B	RAB8B	-0.417711
ID_chr2_33011849_33012578	Intron (ENST00000404816.7/4052, intron 2 of 33)	1.87062	6.43155e-06	LTBP1	LTBP1	-0.424898
ID_chr6_129689023_129692904	Intron (ENST00000368149.3/93663, intron 1 of 14)	0.255996	0.0809177	ARHGAP18	ARHGAP18	-0.428018
ID_chr17_55774463_55775678	Promoter (<=1kb)	0.931997	0.00151975	PCTP	PCTP	-0.456455
ID_chr6_4698951_4699817	Distal Intergenic	0.75574	0.165817	CDYL	CDYL	-0.472469
ID_chr6_4727340_4728345	Intron (ENST00000328908.9/9425, intron 2 of 8)	2.11827	4.15891e-07	CDYL	CDYL	-0.472469
ID_chr7_47227318_47228489	Distal Intergenic	1.64247	3.43289e-06	TNS3	TNS3	-0.488581
ID_chr1_48532758_48533586	3' UTR	0.217135	0.699441	SPATA6	SPATA6	-0.513404
ID_chr5_60333903_60336063	Exon (ENST00000511382.1/5144, exon 2 of 4)	1.49887	1.23316e-09	PDE4D	PDE4D	-0.518123
ID_chr2_240387479_240388190	Distal Intergenic	1.67139	1.3146e-06	GPC1	GPC1	-0.523385
ID_chr2_159677246_159678243	Intron (ENST00000453016.5/29994, intron 2 of 2)	0.461043	0.323967	BAZ2B	BAZ2B	-0.557924
ID_chr4_25883938_25884984	Intron (ENST00000515764.2/389203, intron 1 of 2)	0.751121	0.0657205	SEL1L3	SEL1L3	-0.581641
ID_chr15_48939354_48941439	Intron (ENST00000559620.1/ENST00000559620.1, intron 1 of 3)	1.51131	3.73127e-07	SHC4	SHC4	-0.592389
ID_chr12_14952080_14952897	Promoter (<=1kb)	1.26961	0.00331212	ARHGDIB	ARHGDIB	-0.625843
ID_chr7_36303261_36303975	Distal Intergenic	1.22629	0.00759301	EEPD1	EEPD1	-0.629307
ID_chr6_14067764_14068774	Distal Intergenic	0.156138	0.860766	CD83	CD83	-0.629594
ID_chr2_205821339_205824034	Distal Intergenic	0.131839	0.578051	NRP2	NRP2	-0.638068
ID_chr3_69956589_69957359	Intron (ENST00000687384.1/4286, intron 9 of 10)	1.02167	0.00195687	MITF	MITF	-0.655652
ID_chr3_69872573_69873582	Intron (ENST00000687384.1/4286, intron 2 of 10)	1.41764	1.40248e-08	MITF	MITF	-0.655652
ID_chr3_69950619_69953090	3' UTR	0.734351	8.60316e-05	MITF	MITF	-0.655652
ID_chr3_69806372_69807867	Intron (ENST00000687384.1/4286, intron 2 of 10)	1.13077	1.92011e-09	MITF	MITF	-0.655652
ID_chr2_179233688_179235105	Intron (ENST00000428443.8/91404, intron 1 of 17)	0.223401	0.659096	SESTD1	SESTD1	-0.671065
ID_chr2_45841966_45842870	Intron (ENST00000421201.1/5581, intron 2 of 2)	0.742017	0.149912	PRKCE	PRKCE	-0.746827
ID_chr5_143248689_143250300	Distal Intergenic	1.58514	1.88199e-13	ARHGAP26	ARHGAP26	-0.750873
ID_chr5_143243786_143244790	Distal Intergenic	1.45072	0.00153841	ARHGAP26	ARHGAP26	-0.750873
ID_chr1_83900166_83901246	Intron (ENST00000260505.13/79739, intron 18 of 20)	0.133291	0.851809	TTLL7	TTLL7	-0.799802
ID_chr1_225817141_225818543	Intron (ENST00000272167.10/2052, intron 1 of 8)	1.24461	5.74758e-06	EPHX1	EPHX1	-0.827455
ID_chr8_53966024_53967241	3' UTR	0.183223	0.788659	RGS20	RGS20	-0.881242
ID_chr18_23226746_23227649	Exon (ENST00000584625.1/ENST00000584625.1, exon 1 of 2)	1.09343	0.0162287	CABLES1	CABLES1	-0.912085
ID_chr6_24848357_24849214	Intron (ENST00000613507.4/9750, intron 11 of 22)	0.978358	0.0216231	RIPOR2	RIPOR2	-1.21895
ID_chrX_13876325_13877327	Intron (ENST00000454189.6/2824, intron 1 of 6)	0.810499	0.0485529	GPM6B	GPM6B	-1.41981
ID_chr3_66561374_66561865	Distal Intergenic	0.869291	0.0215726	LRIG1	LRIG1	-1.62447
ID_chr12_29681156_29682646	Intron (ENST00000539277.6/83857, intron 5 of 17)	0.563824	0.0462161	TMTC1	TMTC1	-1.64601
ID_chr7_121089700_121090944	Intron (ENST00000310396.10/79974, intron 5 of 22)	1.02332	0.00279441	CPED1	CPED1	-2.18964
ID_chr5_42810873_42813181	Promoter (<=1kb)	0.20758	0.340249	SELENOP	SELENOP	-2.50888
ID_chr3_77604659_77607579	Promoter (<=1kb)	0.152683	0.46136	ROBO2	ROBO2	-2.55078
ID_chr3_77160613_77161837	Intron (ENST00000487694.7/6092, intron 3 of 26)	0.0758346	0.886582	ROBO2	ROBO2	-2.55078
ID_chr3_77096673_77098270	Exon (ENST00000487694.7/6092, exon 3 of 27)	0.781449	5.76252e-07	ROBO2	ROBO2	-2.55078
ID_chr2_156230183_156230903	Intron (ENST00000635799.1/101929378, intron 1 of 4)	2.43949	1.79996e-05	LINC01876
ID_chr2_186346963_186348432	Intron (ENST00000667056.1/101927217, intron 1 of 9)	1.15924	5.38127e-08	LINC01473
ID_chr20_23615627_23616720	Distal Intergenic	1.6255	6.78121e-06	CST9
ID_chr12_90510649_90511691	Distal Intergenic	1.64032	1.45872e-05	LINC02822
ID_chr5_53360653_53361467	Distal Intergenic	1.15621	0.00951053	LOC107986380
ID_chr7_126176922_126179092	Distal Intergenic	0.176439	0.630359	GRM8
ID_chr17_9346175_9346703	Intron (ENST00000306357.9/9482, intron 7 of 7)	1.85675	0.000315865	STX8
ID_chr1_29590754_29591525	Distal Intergenic	1.8388	2.88263e-05	LINC01756
ID_chr15_62109893_62111013	Distal Intergenic	2.12256	0.000975289	C2CD4A
ID_chr1_223426526_223427319	Distal Intergenic	1.64921	6.57626e-05	CCDC185
ID_chr7_68038077_68039430	Distal Intergenic	1.46143	1.20877e-07	LOC102723427
ID_chr3_181660919_181661955	Intron (ENST00000660576.1/347689, intron 4 of 6)	0.880089	0.0469857	SOX2-OT
ID_chr2_160905599_160906729	Distal Intergenic	1.86189	2.84995e-07	TANK
ID_chr4_118941998_118943040	Intron (ENST00000610556.4/171024, intron 1 of 4)	1.31537	0.005187	SYNPO2
ID_chr2_101951110_101951851	Distal Intergenic	1.34795	0.0313015	LINC01127
ID_chr3_132770476_132771206	Intron (ENST00000504440.1/348808, intron 3 of 10)	1.40411	0.000364546	NPHP3-ACAD11
ID_chr5_161601351_161604194	Intron (ENST00000522269.5/2559, intron 1 of 6)	0.337546	0.00626012	GABRB2
ID_chr3_85003341_85005646	Intron (ENST00000383699.8/253559, intron 1 of 9)	0.404759	0.00799644	CADM2
ID_chr2_230355976_230356738	Intron (ENST00000444636.5/93349, intron 2 of 14)	0.58182	0.196611	SP140L
ID_chr21_28959142_28960123	Promoter (<=1kb)	0.904632	0.0523809	LTN1
ID_chr1_80667612_80669434	Distal Intergenic	0.479033	0.0864147	LINC01781
ID_chr11_57081167_57082254	Distal Intergenic	2.06038	4.26244e-08	OR5AK4P
ID_chr11_43923365_43924276	Promoter (2-3kb)	2.08215	2.84669e-05	ALKBH3-AS1
ID_chr3_131222027_131223776	Intron (ENST00000510769.5/79858, intron 10 of 13)	0.43981	0.283062	NEK11
ID_chr8_112250513_112252773	Promoter (3-4kb)	-0.0244926	0.963071	CSMD3
ID_chr17_13345948_13346883	Distal Intergenic	1.69286	8.52245e-05	LINC02093
ID_chr4_77581433_77582425	Intron (ENST00000286758.4/10563, intron 1 of 4)	1.77294	6.42339e-08	CXCL13
ID_chr20_63016285_63017192	Intron (ENST00000606208.5/63930, intron 1 of 1)	-0.171286	0.755672	LINC01749
ID_chr2_184588836_184590308	Distal Intergenic	0.228501	0.563933	LOC105373780
ID_chr10_22503452_22504233	Distal Intergenic	0.979154	0.0319447	PIP4K2A
ID_chr7_30169036_30169834	Distal Intergenic	2.06399	7.5199e-09	LOC105375217
ID_chr7_16971254_16972235	Exon (ENST00000643090.1/101927609, exon 3 of 3)	1.37592	1.31535e-05	LOC105375170
ID_chr10_111677620_111678265	Distal Intergenic	1.77043	0.000186407	LOC105378486
ID_chr8_128352750_128353538	Intron (ENST00000652078.1/ENST00000652078.1, intron 4 of 7)	1.07609	0.024369	LINC00824
ID_chr2_172693004_172693676	Intron (ENST00000455435.1/91149, intron 1 of 2)	2.06228	0.00023855	RAPGEF4-AS1
ID_chr12_83161069_83162076	Distal Intergenic	1.74135	0.000294805	LOC105369874
ID_chr2_145957875_145958997	Distal Intergenic	0.962241	0.0129291	LOC105373666
ID_chrX_3531198_3532669	Promoter (<=1kb)	1.07413	0.00527203	SNORA48B
ID_chr2_29755823_29756861	Intron (ENST00000389048.8/238, intron 1 of 28)	1.80472	4.25805e-13	ALK
ID_chr1_35505344_35506733	Promoter (<=1kb)	1.13152	2.43894e-05	KIAA0319L
ID_chr14_58724819_58725806	Intron (ENST00000648996.1/102723742, intron 3 of 13)	1.38387	0.00207731	LINC01500
ID_chr3_55430995_55431596	Distal Intergenic	1.49236	0.0111284	WNT5A
ID_chr1_34770907_34772084	Intron (ENST00000426886.1/113444, intron 2 of 4)	1.51768	1.45922e-10	GJB3
ID_chr13_110379739_110381153	Intron (ENST00000400163.7/1284, intron 4 of 4)	0.37983	0.202838	MIR8073
ID_chr4_177676337_177679551	Exon (ENST00000507023.1/285500, exon 6 of 6)	0.507269	0.00347015	LOC105377559
ID_chr7_8931673_8933170	Distal Intergenic	1.2381	4.36953e-09	NXPH1
ID_chr8_99707906_99710337	Intron (ENST00000683334.1/157680, intron 35 of 60)	0.128718	0.707558	VPS13B
ID_chr7_119151189_119152071	Distal Intergenic	0.854382	0.100396	LOC105375473
ID_chr12_19510762_19511697	Intron (ENST00000541908.5/121536, intron 5 of 7)	1.61377	0.000854608	AEBP2
ID_chr20_38897177_38897790	Intron (ENST00000299824.6/26051, intron 4 of 10)	1.18706	0.0239448	FAM83D
ID_chr5_4116598_4117707	Distal Intergenic	1.20542	0.00346883	LINC02063
ID_chr16_66456885_66459353	Intron (ENST00000536005.7/146227, intron 2 of 4)	0.345716	0.0145573	BEAN1
ID_chr5_55597031_55597990	Distal Intergenic	2.17479	1.16491e-08	SLC38A9
ID_chr8_116586999_116588109	Distal Intergenic	1.80804	5.60492e-07	LOC105375713
ID_chr2_157855392_157856691	Intron (ENST00000682025.1/90, intron 1 of 11)	1.76928	8.15776e-12	ACVR1
ID_chr20_52438207_52440736	Exon (ENST00000655588.1/105372666, exon 4 of 4)	0.353516	0.0139201	LOC105372666
ID_chr8_77984080_77985740	Distal Intergenic	1.24423	9.20336e-06	LOC105375911
ID_chr3_68650477_68651415	Distal Intergenic	0.163847	0.614033	LOC105377146
ID_chr9_115365954_115367117	Intron (ENST00000374016.5/50514, intron 4 of 7)	1.65372	4.53676e-08	DELEC1
ID_chr9_22331552_22332817	Distal Intergenic	1.81919	2.28314e-06	DMRTA1
ID_chr7_82288349_82289216	Intron (ENST00000356860.8/781, intron 3 of 38)	0.670894	0.235986	CACNA2D1	CACNA2D1	1.60615
ID_chr9_79975635_79976772	Promoter (<=1kb)	1.28062	6.12497e-05	LINC01507
ID_chr4_81962777_81963953	Intron (ENST00000638048.1/153020, intron 1 of 16)	0.524008	0.189992	RASGEF1B
ID_chr20_52233505_52235282	Promoter (<=1kb)	1.44218	4.41885e-11	LOC105372666
ID_chr11_12075702_12077075	Distal Intergenic	1.1751	0.000303943	MICAL2
ID_chr13_79900989_79901984	Intron (ENST00000427918.2/101927195, intron 1 of 5)	1.01882	0.00384487	LINC00382
ID_chr1_37143559_37144208	Distal Intergenic	1.76854	8.31857e-06	MIR4255
ID_chr7_112745424_112746235	Intron (ENST00000662309.1/101928012, intron 9 of 10)	1.13948	0.00621831	TMEM168
ID_chr13_77860404_77861227	Distal Intergenic	0.905763	0.0339853	EDNRB-AS1
ID_chr14_54182334_54183879	Distal Intergenic	1.27969	5.04257e-07	CDKN3
ID_chr8_95037128_95038786	Promoter (2-3kb)	0.153684	0.680159	NDUFAF6
ID_chr1_232345312_232346287	Distal Intergenic	1.92234	1.18931e-08	SIPA1L2
ID_chr2_29747734_29748673	Intron (ENST00000389048.8/238, intron 1 of 28)	1.62201	1.33631e-05	ALK
ID_chr12_43104230_43105198	Distal Intergenic	1.12586	0.037966	LINC02461
ID_chr1_216028086_216029434	Intron (ENST00000307340.8/7399, intron 32 of 71)	0.358284	0.405449	USH2A-AS2
ID_chr1_175054386_175055835	Distal Intergenic	1.35063	5.33315e-10	TNN
ID_chr8_49418078_49419692	Distal Intergenic	0.556056	0.102235	LOC100507464
ID_chr10_30000551_30001596	Promoter (<=1kb)	1.95076	2.58392e-06	LOC107984218
ID_chr2_217239183_217240434	Distal Intergenic	1.23458	0.0034544	DIRC3-AS1
ID_chr2_184919954_184921416	Intron (ENST00000302277.7/91752, intron 2 of 3)	1.64196	5.9916e-05	LOC105373780
ID_chr3_120692977_120694684	3' UTR	0.390782	0.0902807	HGD
ID_chr12_33595893_33596969	Distal Intergenic	1.37709	2.21019e-05	SYT10
ID_chr1_170247769_170248348	Intron (ENST00000666308.1/105371609, intron 1 of 1)	0.513288	0.442191	LINC01681
ID_chr3_184656098_184657744	Distal Intergenic	1.42665	4.82099e-10	MAGEF1
ID_chr8_58309630_58311150	Distal Intergenic	1.75401	7.3098e-18	LOC101929528
ID_chr6_63610837_63612624	Distal Intergenic	0.278608	0.429406	PHF3
ID_chr3_67087272_67088804	Distal Intergenic	0.221964	0.422352	KBTBD8
ID_chr16_54373651_54374729	Promoter (2-3kb)	1.57701	0.000127515	LINC02140
ID_chr13_44668054_44668607	Intron (ENST00000426509.1/106144541, intron 2 of 2)	0.561314	0.436297	LINC00407
ID_chr8_2543996_2545102	Intron (ENST00000661057.1/ENST00000661057.1, intron 1 of 2)	0.324454	0.469989	LINC03021
ID_chr8_140769905_140770802	Promoter (<=1kb)	1.0619	0.00808548	PTK2
ID_chr1_233543080_233544433	Exon (ENST00000659612.1/ENST00000659612.1, exon 1 of 4)	1.43954	0.000107888	KCNK1
ID_chr1_3956107_3957070	Distal Intergenic	0.313255	0.452131	LINC01345
ID_chr10_80333765_80334824	Exon (ENST00000416657.1/ENST00000416657.1, exon 1 of 2)	1.50688	2.43894e-06	DYDC2
ID_chr9_10716554_10717568	Distal Intergenic	0.672684	0.215839	PTPRD-DT
ID_chr1_229029401_229030086	Intron (ENST00000632635.1/105373158, intron 3 of 3)	1.24892	0.000881292	LINC02815
ID_chr3_71466403_71467205	Promoter (2-3kb)	0.403563	0.226046	FOXP1
ID_chr3_68468283_68469226	Intron (ENST00000478136.6/407738, intron 3 of 4)	0.201116	0.659096	LOC105377146
ID_chr15_91433746_91435025	Intron (ENST00000555947.6/101926928, intron 1 of 2)	1.59049	1.57217e-09	LOC107984778
ID_chr11_72875907_72876740	Intron (ENST00000311172.11/9873, intron 11 of 18)	0.342563	0.420304	FCHSD2
ID_chr7_51611713_51612606	Intron (ENST00000648455.1/105375278, intron 2 of 6)	1.99281	2.11399e-05	LOC105375278
ID_chr4_77291116_77292092	Intron (ENST00000497512.5/901, intron 10 of 11)	1.86587	5.04861e-07	LOC107986292
ID_chr16_15489024_15490087	Intron (ENST00000568766.1/255027, intron 1 of 1)	1.63696	0.00154017	BMERB1
ID_chr17_28265300_28269578	Promoter (<=1kb)	0.272509	0.0470504	LOC101926984
ID_chr2_175852634_175854055	Distal Intergenic	0.122739	0.750096	LNPK	LNPK	-0.353389
ID_chr21_23306723_23309589	Distal Intergenic	0.0955071	0.845872	D21S2088E
ID_chr1_224401840_224403473	Promoter (<=1kb)	-0.103125	0.810033	WDR26
ID_chr6_147000607_147002138	Promoter (<=1kb)	1.56038	7.40437e-07	STXBP5-AS1
ID_chr7_140334446_140335234	Promoter (2-3kb)	1.15693	0.0217038	SLC37A3
ID_chr3_117643250_117644990	Distal Intergenic	0.540635	0.0158597	LINC02024
ID_chr8_127526856_127527755	Distal Intergenic	1.32451	0.00078519	CASC8
ID_chr4_146591384_146592685	Distal Intergenic	1.77937	1.11921e-05	POU4F2
ID_chr12_58600708_58604148	Intron (ENST00000546977.5/100506869, intron 1 of 7)	0.428264	0.00215676	LOC100506869
ID_chr22_49330964_49332292	Distal Intergenic	0.347495	0.268843	MIR3667HG
ID_chr12_6215946_6216601	Intron (ENST00000382518.6/928, intron 2 of 8)	1.5365	0.00211141	CD9
ID_chr14_89921932_89922626	Intron (ENST00000555070.1/1112, intron 2 of 3)	1.42996	0.00351241	EFCAB11
ID_chr17_71656843_71658394	Distal Intergenic	0.277684	0.359158	LOC107985015
ID_chr3_139564140_139565300	Intron (ENST00000662234.1/100507291, intron 5 of 7)	-0.22765	0.65464	NMNAT3
ID_chr7_127634678_127636084	Distal Intergenic	1.45157	1.18077e-06	SND1
ID_chr5_80191352_80192496	Intron (ENST00000509193.5/256987, intron 2 of 12)	0.958559	0.0526556	SERINC5
ID_chr2_136735713_136737363	Distal Intergenic	0.415344	0.252256	THSD7B
ID_chr17_82332329_82333413	Promoter (<=1kb)	0.536024	0.141541	SECTM1
ID_chr2_129087162_129087948	Distal Intergenic	1.25579	0.000302283	LINC01854
ID_chr2_152814459_152815480	Distal Intergenic	0.58336	0.266374	ARL6IP6
ID_chr7_125011660_125012954	Intron (ENST00000688691.1/401398, intron 2 of 4)	-0.118931	0.884572	POT1-AS1
ID_chr13_87321825_87323178	Distal Intergenic	-0.0090711	0.990785	MIR4500HG
ID_chr22_27554178_27555276	Distal Intergenic	0.530871	0.0491414	LOC105372980
ID_chr8_108119288_108121675	Distal Intergenic	1.398	9.85884e-13	RSPO2
ID_chr7_157204947_157205640	Promoter (1-2kb)	1.20052	0.0155188	UBE3C
ID_chr3_117891880_117893884	Intron (ENST00000484092.1/107986022, intron 1 of 1)	0.692408	0.00323006	LOC107986022
ID_chr6_18093854_18094807	Distal Intergenic	1.59824	1.07064e-05	NHLRC1
ID_chr15_35173026_35174241	Distal Intergenic	1.15906	0.00132896	ANP32AP1
ID_chr2_101946306_101947243	Distal Intergenic	1.50347	6.88394e-05	LINC01127
ID_chr6_157465746_157467687	Intron (ENST00000414563.6/79683, intron 1 of 8)	0.173404	0.678598	MIR3692
ID_chr12_671302_672616	Distal Intergenic	0.74352	0.00271301	NINJ2
ID_chr7_130648703_130649701	Intron (ENST00000425248.5/26958, intron 5 of 23)	1.60579	2.11834e-08	COPG2
ID_chr20_61865470_61867099	Intron (ENST00000614565.5/1002, intron 6 of 15)	0.479856	0.0123063	MIR1257
ID_chr7_46369668_46370986	Distal Intergenic	0.587092	0.02058	LOC105375265
ID_chr4_18463690_18465172	Intron (ENST00000652661.1/105374510, intron 1 of 8)	1.1637	0.00035005	LOC105374510
ID_chr17_70773621_70775462	Distal Intergenic	0.0395127	0.931304	CASC17
ID_chr11_74417782_74419457	Intron (ENST00000531906.5/ENST00000531906.5, intron 2 of 2)	1.27955	1.2846e-06	MIR548AL
ID_chr11_121634157_121635451	Distal Intergenic	1.20112	0.00371774	SORL1
ID_chr7_126882196_126883321	Intron (ENST00000339582.7/2918, intron 6 of 10)	0.848856	0.118738	MIR592
ID_chr8_96339388_96340593	Distal Intergenic	1.73268	1.16175e-06	PTDSS1
ID_chr1_246476360_246477633	Intron (ENST00000490107.6/64754, intron 1 of 11)	1.36193	7.13856e-05	SMYD3
ID_chr11_112636912_112637668	Exon (ENST00000691666.1/ENST00000691666.1, exon 1 of 5)	1.77474	0.00178785	LINC02764
ID_chr10_18522871_18523871	Intron (ENST00000324631.13/783, intron 9 of 13)	1.03064	0.0371886	NSUN6
ID_chr8_77987218_77988908	Distal Intergenic	0.926885	0.00197943	LOC105375911
ID_chr2_167569669_167571319	Intron (ENST00000392690.4/8708, intron 2 of 4)	-0.106279	0.866991	B3GALT1
ID_chr10_95824144_95824794	Promoter (<=1kb)	1.06407	0.0461455	ENTPD1
ID_chr6_88985732_88986973	Distal Intergenic	0.771704	0.0362995	RNGTT
ID_chr7_27952958_27954225	Intron (ENST00000427814.5/221895, intron 1 of 3)	1.09306	0.00584909	JAZF1
ID_chr13_86020037_86021199	Distal Intergenic	0.593345	0.0589898	SLITRK6	SLITRK6	1.13909
ID_chr8_77032507_77034679	Distal Intergenic	0.330296	0.221385	PEX2
ID_chr13_50026587_50028018	Exon (ENST00000621282.4/8847, exon 10 of 14)	0.321552	0.360949	KCNRG
ID_chr15_49330260_49330991	Promoter (3-4kb)	1.59707	0.00212904	FAM227B
ID_chr8_6272192_6273088	Distal Intergenic	0.422659	0.374965	LOC105377797
ID_chr17_13437971_13439411	Distal Intergenic	1.29727	0.000162665	MIR548H3
ID_chr13_89314441_89316950	Distal Intergenic	0.130654	0.646416	LINC00440
ID_chr18_24530279_24531194	Promoter (3-4kb)	1.2986	0.00417455	LINC01915
ID_chr7_7405329_7406207	Intron (ENST00000399429.8/340267, intron 27 of 34)	1.38203	0.000723674	COL28A1
ID_chr3_150621422_150622147	Promoter (4-5kb)	0.681061	0.27081	SELENOT
ID_chr2_20593200_20594170	Promoter (<=1kb)	1.83441	2.341e-09	HS1BP3-IT1
ID_chr8_97943900_97944676	Intron (ENST00000521689.5/4147, intron 4 of 18)	0.723251	0.18577	MATN2
ID_chr7_68691352_68692205	Distal Intergenic	1.59889	5.59783e-05	LOC105375342
ID_chr5_142726132_142727034	Intron (ENST00000659517.1/101926975, intron 2 of 4)	1.38151	7.4726e-06	LINC01844
ID_chr13_63128547_63129218	Distal Intergenic	0.544079	0.369037	LINC00376
ID_chr6_39196731_39197670	Intron (ENST00000359534.4/8645, intron 1 of 4)	1.86744	1.93713e-05	KCNK5
ID_chr2_170047093_170048406	Intron (ENST00000272793.11/130507, intron 32 of 38)	1.1233	8.37536e-05	UBR3
ID_chr14_40308142_40310002	Intron (ENST00000652126.1/105370462, intron 4 of 7)	1.0918	7.87577e-05	LOC105370463
ID_chr1_59483698_59484677	Intron (ENST00000634606.1/55277, intron 5 of 16)	1.43946	3.8175e-05	FGGY
ID_chr7_147833378_147834783	Intron (ENST00000361727.8/26047, intron 13 of 23)	1.41226	1.31357e-05	CNTNAP2
ID_chr12_29346929_29347576	Promoter (2-3kb)	1.18011	0.0418429	ERGIC2
ID_chr12_120906568_120907965	Promoter (1-2kb)	1.31249	7.74756e-05	XLOC_009911
ID_chr16_51034703_51035765	Promoter (2-3kb)	1.49266	7.1416e-05	LOC107984903
ID_chr5_3310289_3311864	Distal Intergenic	1.58344	2.35248e-08	LINC01377
ID_chrX_29699285_29700344	Intron (ENST00000378993.6/11141, intron 6 of 10)	1.24132	2.23076e-05	MIR4666B
ID_chr10_29159786_29160847	Distal Intergenic	0.888215	0.103922	LYZL1
ID_chr14_101909306_101910724	Promoter (<=1kb)	0.0942427	0.872887	PPP2R5C
ID_chr1_114123019_114123552	Intron (ENST00000610121.5/148281, intron 3 of 6)	1.47149	0.00395256	SYT6
ID_chr9_77717724_77718777	3' UTR	1.07285	0.00421917	GNA14
ID_chr8_125270967_125272141	Intron (ENST00000517532.5/286053, intron 5 of 6)	0.243945	0.631602	NSMCE2
ID_chr3_119900753_119902869	Promoter (2-3kb)	-0.0248165	0.968721	GSK3B
ID_chr20_24632802_24633505	Intron (ENST00000376862.4/79953, intron 3 of 3)	1.08959	0.0078379	SYNDIG1
ID_chr8_46145849_46146979	Distal Intergenic	1.24314	0.000581616	ASNSP1
ID_chr19_34224949_34226260	Promoter (3-4kb)	1.275	0.00186961	LSM14A
ID_chr1_244435412_244436763	Intron (ENST00000366535.4/159, intron 3 of 12)	0.991566	0.00392663	ADSS2
ID_chr15_50134342_50135330	Intron (ENST00000558829.1/79895, intron 1 of 3)	1.11629	0.00772611	ATP8B4
ID_chr1_178342888_178343509	Promoter (1-2kb)	0.497331	0.433908	RASAL2	RASAL2	-0.432539
ID_chr17_34804183_34805319	Distal Intergenic	1.58703	3.0973e-05	CCT6B
ID_chr9_111294443_111295368	Distal Intergenic	0.81573	0.0432167	LOC105376219
ID_chr22_47092569_47093587	Intron (ENST00000380995.5/25771, intron 12 of 13)	0.495604	0.0788567	LPEQ6126
ID_chr5_93564174_93564779	Promoter (<=1kb)	0.517755	0.421212	NR2F1-AS1
ID_chr1_98163534_98165837	Distal Intergenic	0.36398	0.247244	LINC01776
ID_chr7_20223156_20224523	Promoter (3-4kb)	1.11441	0.00290333	MACC1-DT
ID_chr12_59041038_59042137	Intron (ENST00000547590.1/105369791, intron 2 of 3)	0.882433	0.0720451	LRIG3-DT
ID_chr1_59079064_59080180	Intron (ENST00000634502.1/101926925, intron 12 of 13)	1.70719	3.24951e-09	LINC01358
ID_chr3_99937409_99938118	Intron (ENST00000463526.1/84319, intron 1 of 3)	1.22617	0.01278	MIR3921
ID_chr11_88405281_88406007	Intron (ENST00000689290.1/101929174, intron 2 of 3)	1.47568	0.0129111	LOC101929174
ID_chr15_42956492_42957454	Intron (ENST00000290650.9/197131, intron 44 of 46)	0.880557	0.0071274	UBR1
ID_chr22_38606462_38607120	Intron (ENST00000535113.7/646851, intron 12 of 16)	1.11676	0.0328498	FAM227A
ID_chr8_118614749_118616129	Promoter (4-5kb)	1.56293	1.7308e-11	SAMD12-AS1
ID_chr17_13520361_13522171	Intron (ENST00000284110.2/9955, intron 1 of 1)	0.660796	0.00154634	MIR548H3
ID_chr8_21908858_21909654	Promoter (1-2kb)	1.42724	0.00807332	DOK2
ID_chr3_81043005_81044596	Intron (ENST00000690741.1/728290, intron 1 of 1)	0.0749256	0.856449	LINC02027
ID_chr20_5835420_5835961	Intron (ENST00000303142.11/149840, intron 2 of 2)	1.35593	0.0216824	CHGB
ID_chr16_3711826_3712907	Promoter (4-5kb)	0.0124795	0.987235	TRAP1	TRAP1	-0.220965
ID_chr1_248006216_248010416	Promoter (3-4kb)	0.296838	0.00570284	OR2L5
ID_chr20_31945062_31945862	3' UTR	0.800577	0.0973051	PDRG1
ID_chr8_37612111_37613613	Intron (ENST00000517714.1/105379380, intron 1 of 4)	0.638768	0.0341798	LOC105379380
ID_chr7_17478401_17479134	Intron (ENST00000636929.1/105375172, intron 3 of 10)	0.930679	0.0851294	LOC105375172
ID_chr3_67089989_67091104	Distal Intergenic	0.549355	0.142076	KBTBD8
ID_chr4_147360214_147362317	Distal Intergenic	1.58174	8.10817e-13	MIR548G
ID_chr8_8698314_8699254	Promoter (2-3kb)	0.566569	0.294133	CLDN23
ID_chr8_6547028_6547999	Intron (ENST00000690826.1/79648, intron 12 of 13)	1.46621	9.22591e-05	ANGPT2
ID_chr20_59966175_59966978	Intron (ENST00000348616.9/60437, intron 1 of 17)	0.860159	0.0558731	CDH26
ID_chr8_63011355_63012986	Promoter (<=1kb)	-0.1314	0.768545	LOC107986946
ID_chr16_22685086_22686041	Distal Intergenic	0.0483638	0.945898	LOC107984851
ID_chr12_21458044_21458874	Promoter (2-3kb)	1.02418	0.0149513	PYROXD1
ID_chr13_27746466_27747141	Distal Intergenic	1.5852	0.00219471	GSX1
ID_chr15_56835619_56836383	Intron (ENST00000559000.6/54816, intron 4 of 23)	0.791736	0.146959	LOC105370833
ID_chr5_93380125_93382235	Intron (ENST00000660523.1/441094, intron 5 of 5)	0.408211	0.129589	NR2F1-AS1
ID_chr2_184057582_184059349	Exon (ENST00000652637.1/105373775, exon 3 of 6)	0.0059731	0.993807	LOC105373775
ID_chr2_219088787_219090595	Intron (ENST00000356853.10/79840, intron 5 of 7)	0.0378544	0.943739	IHH
ID_chr10_17632428_17634793	Distal Intergenic	0.00916071	0.981696	STAM-DT
ID_chr16_47125975_47126582	Promoter (1-2kb)	1.22639	0.0600353	NETO2	NETO2	0.677829
ID_chr9_117763004_117764321	Promoter (1-2kb)	1.17485	5.06692e-05	LOC105376244
ID_chr7_2820813_2821871	Intron (ENST00000275364.8/2768, intron 1 of 3)	0.417087	0.289173	GNA12	GNA12	0.341154
ID_chr5_73093726_73094694	Distal Intergenic	1.79422	3.58822e-06	TMEM171
ID_chr17_15990881_15991896	Promoter (1-2kb)	0.860247	0.0154237	ZSWIM7
ID_chr3_171876427_171877178	Intron (ENST00000420375.5/389177, intron 4 of 6)	1.01611	0.0438347	LOC105374218
ID_chr11_36398202_36399011	Promoter (<=1kb)	1.74818	0.000181381	PRR5L
ID_chr2_132771541_132773232	Intron (ENST00000651100.1/105373623, intron 2 of 3)	0.295713	0.450324	NCKAP5
ID_chr5_148807669_148809358	Distal Intergenic	0.514671	0.0743256	ADRB2
ID_chr8_138621803_138622414	Promoter (1-2kb)	0.859887	0.162194	COL22A1	COL22A1	3.50409
ID_chr8_137458509_137463003	Distal Intergenic	0.279342	0.0379738	LOC401478
ID_chr8_57586486_57588694	Intron (ENST00000520881.1/105375855, intron 1 of 1)	0.149358	0.513383	LOC105375855
ID_chr5_45165968_45168621	Distal Intergenic	0.41519	0.0145465	HCN1
ID_chr13_78477727_78478969	Intron (ENST00000607862.5/100874222, intron 2 of 2)	0.0829133	0.888135	OBI1-AS1
ID_chr13_85433907_85436267	Intron (ENST00000424926.2/100874137, intron 1 of 3)	0.367657	0.106272	LINC00351
ID_chr8_31637985_31638894	Promoter (<=1kb)	0.698928	0.267644	NRG1
ID_chr6_99411828_99412747	Promoter (<=1kb)	1.44374	0.000120822	PNISR
ID_chr2_190030816_190034080	Intron (ENST00000478197.1/84281, intron 1 of 1)	0.338198	0.00903406	MSTN
ID_chr20_18907264_18907791	Distal Intergenic	0.50349	0.503981	SCP2D1-AS1
ID_chr11_35289025_35290016	Promoter (2-3kb)	0.817836	0.0643881	SLC1A2
ID_chr20_58054603_58055266	Distal Intergenic	1.44991	0.00224254	LINC01742
ID_chr2_55038185_55039306	Intron (ENST00000405240.5/57142, intron 1 of 8)	0.114069	0.870379	RTN4	RTN4	0.208096
ID_chr3_147866535_147867108	Distal Intergenic	1.07091	0.146243	LINC02032
ID_chr4_74217180_74219109	Promoter (4-5kb)	0.523617	0.0834215	MTHFD2L
ID_chr1_232126557_232128265	Distal Intergenic	1.61798	5.76892e-17	DISC1-IT1
ID_chr7_70242686_70244465	Intron (ENST00000644939.1/26053, intron 4 of 18)	0.464712	0.0142738	AUTS2	AUTS2	1.9666
ID_chr1_3218803_3219798	Intron (ENST00000511072.5/63976, intron 2 of 15)	1.75407	3.38397e-12	PRDM16
ID_chr2_189809787_189810825	Intron (ENST00000418224.7/5378, intron 4 of 10)	0.965039	0.014896	PMS1
ID_chr17_59563532_59565170	Promoter (<=1kb)	0.226507	0.590519	DHX40
ID_chr15_69145501_69146554	Distal Intergenic	0.612875	0.172633	GLCE
ID_chr2_220533334_220534260	Intron (ENST00000414512.1/105373895, intron 1 of 4)	0.434453	0.351439	LOC105373895
ID_chr20_26214907_26216626	Intron (ENST00000661333.1/284801, intron 1 of 3)	0.941151	0.00417886	MIR663AHG
ID_chr2_7588227_7589221	Distal Intergenic	1.1428	0.0138095	LOC101929510
ID_chr1_13790133_13791032	Intron (ENST00000311066.10/7799, intron 8 of 9)	2.04607	5.21837e-06	PRDM2
ID_chr12_121315795_121317128	Promoter (3-4kb)	0.0277705	0.966118	ANAPC5
ID_chr8_109292003_109293446	Promoter (3-4kb)	0.90633	0.00101371	NUDCD1
ID_chr1_84364739_84366440	Promoter (<=1kb)	1.21714	4.64893e-06	UOX
ID_chr13_82699888_82703149	Distal Intergenic	0.484248	0.00692009	SLITRK1
ID_chr18_7921962_7922769	Intron (ENST00000332175.12/5797, intron 4 of 30)	0.854251	0.0834215	PTPRM	PTPRM	-0.23937
ID_chr2_198657221_198658268	Intron (ENST00000440609.1/105373831, intron 1 of 2)	-0.164871	0.829981	LOC105373831
ID_chr2_134017736_134018660	Distal Intergenic	1.43008	0.00064474	MGAT5
ID_chr3_54556893_54558581	Intron (ENST00000415676.6/55799, intron 6 of 38)	0.876383	0.0114671	ESRG
ID_chr15_70869313_70870491	Intron (ENST00000544974.6/54839, intron 1 of 16)	1.37454	0.00112338	LARP6
ID_chr6_84065841_84066638	Intron (ENST00000257776.5/112609, intron 3 of 3)	1.04006	0.0960089	MRAP2
ID_chr1_169942329_169943204	Intron (ENST00000367765.5/22920, intron 19 of 19)	0.614989	0.246441	SCYL3
ID_chr15_64527385_64528299	Intron (ENST00000326648.5/23060, intron 2 of 9)	0.784163	0.184199	ZNF609
ID_chr8_51827067_51827972	3' UTR	0.864333	0.0996813	PXDNL
ID_chr1_45954248_45955195	Promoter (4-5kb)	1.81304	2.02469e-06	MAST2
ID_chr14_84445322_84446352	Distal Intergenic	0.495713	0.481671	LINC02305
ID_chr12_93821608_93822810	Promoter (3-4kb)	1.76716	2.28631e-06	CRADD
ID_chr22_18079303_18080590	Promoter (<=1kb)	-0.14433	0.775163	PEX26
ID_chr3_22508403_22509339	Distal Intergenic	1.41449	0.0010816	ZNF385D	ZNF385D	1.1211
ID_chr5_83583216_83584595	Distal Intergenic	1.04023	0.000760568	VCAN-AS1
ID_chr14_32637622_32638577	Intron (ENST00000280979.9/9472, intron 7 of 13)	2.13491	4.81376e-08	AKAP6
ID_chr2_12448706_12449885	Intron (ENST00000412294.5/100506457, intron 4 of 5)	1.64336	1.74291e-08	MIR3681HG
ID_chr7_17651045_17652862	Distal Intergenic	1.17706	1.96602e-08	LINC02889
ID_chr17_57622735_57623835	Promoter (3-4kb)	1.77234	2.6712e-08	MSI2
ID_chr6_6800081_6800963	Promoter (<=1kb)	1.05256	0.0262687	LOC101928004
ID_chr1_53409949_53410587	Distal Intergenic	1.14151	0.00418725	SLC25A3P1
ID_chr1_94055371_94056002	Intron (ENST00000370225.4/24, intron 15 of 49)	0.8184	0.162118	ABCA4
ID_chr10_69446370_69447526	Promoter (3-4kb)	0.703666	0.0467058	TSPAN15
ID_chr3_62607196_62607826	Intron (ENST00000612439.4/8618, intron 6 of 27)	1.0037	0.00374788	CADPS
ID_chr12_25611709_25612599	Intron (ENST00000445693.5/160492, intron 1 of 7)	0.576935	0.40066	LMNTD1
ID_chr2_45120144_45120710	Distal Intergenic	0.898254	0.16725	LOC105374576
ID_chr8_125056024_125056902	Exon (ENST00000318410.12/9897, exon 16 of 29)	1.85176	0.000113356	WASHC5
ID_chr10_24602805_24604420	Promoter (<=1kb)	0.91969	0.00352931	ARHGAP21
ID_chr1_166271754_166273836	Intron (ENST00000653824.2/112268276, intron 1 of 2)	1.30105	5.64456e-05	LOC112268276
ID_chr14_26765194_26766578	Intron (ENST00000662478.1/102725045, intron 3 of 3)	1.72015	3.59755e-09	NOVA1-DT
ID_chr2_191710216_191711212	Intron (ENST00000674262.1/64859, intron 8 of 9)	1.15876	0.00275659	NABP1
ID_chr11_107704595_107705746	Distal Intergenic	1.23227	0.00535435	SLN
ID_chr5_106648454_106649774	Distal Intergenic	0.940905	0.0435889	LINC01950
ID_chr19_4915086_4915545	Promoter (4-5kb)	1.6233	0.0192889	UHRF1
ID_chr7_112529804_112530780	Distal Intergenic	0.759467	0.0960034	LSMEM1
ID_chr2_194738067_194741124	Intron (ENST00000447194.1/101927431, intron 2 of 3)	0.174334	0.385754	LINC01790
ID_chr8_77990932_77992544	Distal Intergenic	1.09649	0.00139571	LOC105375911
ID_chr18_32346374_32347196	Intron (ENST00000399218.8/64762, intron 2 of 5)	0.881225	0.0296309	GAREM1	GAREM1	-0.378086
ID_chr12_29398389_29398927	Intron (ENST00000551108.2/101055625, intron 1 of 1)	1.19617	0.0594091	OVCH1-AS1
ID_chr12_52041423_52042151	Promoter (<=1kb)	1.58018	0.00628991	NR4A1
ID_chr5_14821107_14822766	Promoter (3-4kb)	0.822428	0.0310633	MIR4637
ID_chr20_18038598_18039942	Intron (ENST00000486776.5/58495, intron 2 of 3)	0.214583	0.462055	OVOL2
ID_chr6_113367162_113368955	Promoter (<=1kb)	1.22223	0.000299594	LOC107986637
ID_chr4_156750934_156752291	Distal Intergenic	0.55511	0.256793	PDGFC
ID_chr2_49108074_49109437	Intron (ENST00000634588.1/ENST00000634588.1, intron 2 of 4)	1.10903	0.00303002	FSHR
ID_chr10_112739429_112740132	Intron (ENST00000393077.3/143187, intron 7 of 7)	0.789286	0.14194	LOC112268058
ID_chr3_10370766_10371685	Intron (ENST00000397077.6/491, intron 9 of 19)	1.13149	0.00553037	MIR885
ID_chr11_38059857_38061351	Distal Intergenic	0.408379	0.46413	LINC02760
ID_chr8_125941296_125943182	Exon (ENST00000651999.1/105375746, exon 7 of 8)	0.0352323	0.947651	LINC00861
ID_chr13_73618105_73619346	Intron (ENST00000650209.1/107984024, intron 1 of 3)	1.10121	7.91604e-07	LINC00393
ID_chr7_88224516_88225418	Promoter (1-2kb)	0.823941	0.092439	SRI
ID_chr16_71802631_71804349	Promoter (3-4kb)	0.0760768	0.843302	AP1G1
ID_chr2_210528524_210529576	Intron (ENST00000673510.1/1373, intron 2 of 39)	1.03338	0.0112245	CPS1
ID_chr20_13707636_13709220	Distal Intergenic	0.0509974	0.917359	TASP1
ID_chr10_126561131_126562324	Intron (ENST00000488181.3/118611, intron 2 of 9)	1.29623	0.000646189	C10orf90
ID_chr2_197404796_197406715	Promoter (1-2kb)	-0.038125	0.945237	SF3B1
ID_chr20_9988784_9989823	Promoter (2-3kb)	1.30989	4.53081e-07	PARAL1
ID_chr10_119130927_119132377	Promoter (1-2kb)	0.427726	0.247773	DENND10
ID_chr22_33063230_33064360	Promoter (4-5kb)	-0.00312281	0.995937	SYN3	SYN3	0.721439
ID_chr5_162529655_162530426	Intron (ENST00000646143.2/105377697, intron 2 of 3)	1.07525	0.0287819	LOC105377697
ID_chr10_89086724_89087762	Distal Intergenic	1.49835	2.63632e-06	MIR4679-2
ID_chr4_119050368_119051106	Intron (ENST00000610556.4/171024, intron 4 of 4)	0.712994	0.169034	SYNPO2
ID_chr3_64008500_64009646	Promoter (3-4kb)	0.188531	0.617348	PSMD6
ID_chr12_22727912_22730426	Intron (ENST00000413794.6/107984516, intron 1 of 3)	0.228151	0.218025	LINC02955
ID_chr8_79907876_79908970	Intron (ENST00000669451.1/ENST00000669451.1, intron 2 of 2)	0.593536	0.293698	LOC101927040
ID_chr13_27038513_27039138	Distal Intergenic	0.924078	0.194657	USP12
ID_chr1_184089759_184090550	Intron (ENST00000643231.1/116461, intron 3 of 3)	0.502842	0.338579	LOC102724830
ID_chr17_82358402_82359287	Promoter (<=1kb)	0.414095	0.314253	TEX19
ID_chr7_83642688_83643574	Promoter (1-2kb)	0.737123	0.0981719	SEMA3E
ID_chr3_133443760_133444765	Promoter (4-5kb)	0.192797	0.764534	BFSP2
ID_chr3_142904345_142905385	Distal Intergenic	1.9857	3.87757e-07	LOC100507389
ID_chr22_28988808_28989841	Promoter (1-2kb)	0.882334	0.0232577	ZNRF3
ID_chr8_111981167_111982421	Distal Intergenic	-0.263183	0.689447	LOC105375707
ID_chr5_142460661_142461551	Intron (ENST00000510311.5/101926941, intron 3 of 3)	1.25116	0.000761787	SPRY4-AS1
ID_chr7_93888746_93889827	Promoter (<=1kb)	0.682654	0.0378718	TFPI2
ID_chr13_50805556_50806307	Promoter (1-2kb)	0.778934	0.232669	DLEU7-AS1
ID_chr2_201966928_201967625	Distal Intergenic	1.41124	0.0117019	FZD7	FZD7	0.689563
ID_chr10_112208824_112209628	Promoter (4-5kb)	1.55279	0.000988818	GPAM
ID_chr5_105237902_105240186	Intron (ENST00000503650.1/105379110, intron 1 of 2)	0.26237	0.410258	LOC105379111
ID_chr4_52472204_52473018	Intron (ENST00000660768.1/112268466, intron 2 of 2)	2.27616	0.000473617	LOC112268466
ID_chr5_142474394_142475464	Intron (ENST00000668207.1/101926941, intron 3 of 4)	1.7368	4.16185e-07	SPRY4-AS1
ID_chr17_5515879_5516778	Promoter (1-2kb)	2.03845	9.34028e-11	NLRP1
ID_chr20_31927164_31928622	Intron (ENST00000535842.6/164395, intron 10 of 14)	-0.00833221	0.987959	TTLL9
ID_chr20_7608265_7610075	Distal Intergenic	0.266043	0.546288	MIR8062
ID_chr2_181746518_181747477	Distal Intergenic	0.790673	0.0649291	NEUROD1
ID_chr2_189285914_189287081	Distal Intergenic	1.21306	0.000254686	COL5A2
ID_chr8_74283868_74284854	Intron (ENST00000342232.5/56704, intron 2 of 5)	0.978879	0.00916069	GDAP1
ID_chr7_36024205_36025033	Promoter (3-4kb)	0.98303	0.0020613	LOC107986734
ID_chr2_191866506_191867805	Intron (ENST00000424116.7/105373813, intron 1 of 2)	1.06666	1.79996e-05	CAVIN2
ID_chr1_24803130_24803943	Intron (ENST00000497755.1/25932, intron 3 of 5)	0.594754	0.292929	CLIC4
ID_chr4_181685523_181686841	Exon (ENST00000670601.1/ENST00000670601.1, exon 2 of 2)	0.64223	0.219195	TEMN3-AS1
ID_chr11_112250035_112250821	Intron (ENST00000531673.5/5805, intron 6 of 6)	1.00534	0.0122276	LOC100132686
ID_chr4_159162596_159165192	Intron (ENST00000644474.1/9693, intron 1 of 29)	-0.044539	0.920217	MIR3688-1
ID_chr9_108579599_108580683	Distal Intergenic	1.41713	0.000562007	ACTL7B
ID_chr7_102811539_102812664	Promoter (3-4kb)	-0.0976122	0.88116	FBXL13
ID_chr20_54162301_54163284	Promoter (1-2kb)	1.11201	0.00160318	CYP24A1
ID_chr3_79108814_79110615	Intron (ENST00000464233.6/6091, intron 3 of 30)	0.256792	0.381521	ROBO1	ROBO1	-0.246351
ID_chr2_156511093_156512120	Intron (ENST00000310454.10/2820, intron 4 of 16)	1.2328	0.00514771	GPD2
ID_chr3_58785422_58786688	Intron (ENST00000486145.6/200844, intron 2 of 3)	-0.523805	0.381532	CFAP20DC
ID_chr3_77299348_77300413	Intron (ENST00000487694.7/6092, intron 3 of 26)	0.300442	0.555763	ROBO2	ROBO2	-2.55078
ID_chr22_45781755_45783796	Intron (ENST00000381061.8/25814, intron 8 of 10)	1.17444	8.88756e-07	ATXN10
ID_chr9_127336427_127337444	Promoter (4-5kb)	1.31433	0.000302467	GARNL3
ID_chr16_14434035_14435519	Distal Intergenic	0.0298124	0.972458	LINC02130
ID_chr1_196996862_196998481	Exon (ENST00000256785.5/81494, exon 7 of 10)	0.581672	0.0349673	CFHR5
ID_chr7_17371593_17372776	Promoter (2-3kb)	1.01805	0.0281856	LINC02888
ID_chr13_39985481_39986392	Distal Intergenic	0.817023	0.108398	LINC00332
ID_chr8_132784303_132786581	Intron (ENST00000220847.8/51105, intron 2 of 19)	0.389404	0.0666079	PHF20L1	PHF20L1	0.170982
ID_chr14_76715014_76716010	Intron (ENST00000554926.1/ENST00000554926.1, intron 1 of 3)	0.655322	0.242216	LOC105370577
ID_chr3_61323880_61324473	Distal Intergenic	0.356231	0.417223	FHIT
ID_chr3_66763105_66763772	Distal Intergenic	0.569639	0.115164	LOC105377144
ID_chr3_61065423_61066242	Intron (ENST00000492590.6/2272, intron 2 of 9)	0.200859	0.636727	FHIT
ID_chr2_111939711_111941210	Exon (ENST00000427559.1/ENST00000427559.1, exon 1 of 1)	0.138281	0.797931	MERTK	MERTK	-1.03205
ID_chr1_27087419_27088226	Distal Intergenic	1.04377	0.00709945	SLC9A1
ID_chr13_97600329_97601366	Distal Intergenic	0.760927	0.0711315	LOC105370324
ID_chr9_94907479_94908673	Intron (ENST00000375315.8/84909, intron 5 of 16)	1.35902	0.000785123	AOPEP
ID_chr2_67802179_67803459	Intron (ENST00000457448.1/101927701, intron 2 of 2)	0.724279	0.00492416	LINC01812
ID_chr5_173788513_173789576	Promoter (<=1kb)	1.361	3.50032e-05	LINC01485
ID_chr14_89341884_89344792	Promoter (4-5kb)	0.385939	0.0217406	LOC101928817
ID_chr20_15225252_15225925	Intron (ENST00000217246.8/140733, intron 5 of 16)	0.27014	0.739553	MACROD2	MACROD2	1.42814
ID_chr5_44884808_44887245	Distal Intergenic	0.412503	0.0875491	MRPS30
ID_chr17_48538884_48539681	Promoter (3-4kb)	0.677109	0.152318	HOXB-AS1
ID_chr5_126830189_126832610	Intron (ENST00000460265.5/4001, intron 10 of 11)	0.08553	0.751175	LMNB1
ID_chr7_117858269_117860078	Intron (ENST00000160373.8/83992, intron 2 of 22)	-0.141478	0.753497	CTTNBP2
ID_chr11_103888198_103889984	Intron (ENST00000533459.1/105369464, intron 2 of 4)	1.12628	4.08067e-05	LOC105369464
ID_chr7_104223928_104225248	Distal Intergenic	1.42201	8.84382e-08	ORC5
ID_chr5_147101309_147102228	Distal Intergenic	1.4205	8.5107e-05	PPP2R2B
ID_chr2_105121033_105122571	Distal Intergenic	0.331458	0.349317	MRPS9-AS1
ID_chr8_89129900_89132604	Distal Intergenic	0.240822	0.0855636	LOC105375631
ID_chr13_36717369_36719251	Distal Intergenic	1.42076	1.08734e-10	SERTM1
ID_chr2_146243676_146245451	Distal Intergenic	0.304762	0.322212	PABPC1P2
ID_chr1_20124404_20125014	Promoter (4-5kb)	1.59517	0.00036101	PLA2G2D
ID_chr17_78298438_78300240	Distal Intergenic	-0.089453	0.803754	LOC105371912
ID_chr18_68840203_68841652	Promoter (3-4kb)	0.496048	0.119931	CCDC102B
ID_chr4_140289980_140290444	Exon (ENST00000658255.1/100129858, exon 5 of 6)	0.525257	0.46278	SCOC
ID_chr10_35040822_35041973	Promoter (2-3kb)	0.733791	0.238788	CUL2
ID_chr7_85837049_85837704	Distal Intergenic	0.400556	0.571847	LINC00972
ID_chr10_11882232_11883085	Intron (ENST00000445498.5/219731, intron 2 of 5)	0.930937	0.0949737	PROSER2-AS1
ID_chr3_174217649_174218984	Intron (ENST00000457714.5/22871, intron 4 of 6)	0.555421	0.156629	NLGN1
ID_chr1_96362091_96363421	Intron (ENST00000435311.1/101928241, intron 1 of 5)	1.25821	6.28085e-07	LINC01787
ID_chr17_79026514_79027512	Promoter (<=1kb)	1.08503	0.00280913	C1QTNF1-AS1
ID_chr4_38523515_38524353	Promoter (<=1kb)	0.804872	0.0979072	LINC01258
ID_chr11_48097542_48099293	Promoter (<=1kb)	0.597048	0.0691976	MIR3161
ID_chr7_28623286_28624070	Intron (ENST00000396299.6/9586, intron 4 of 9)	0.481543	0.44031	CREB5	CREB5	0.360493
ID_chr4_121428550_121429591	Distal Intergenic	1.56693	0.000139245	QRFPR
ID_chr11_12900357_12901151	Intron (ENST00000527636.7/7003, intron 9 of 12)	1.16442	0.0234695	TEAD1
ID_chr3_50049816_50051169	Promoter (2-3kb)	0.358241	0.424081	RBM6
ID_chr3_25581881_25582787	3' UTR	1.2353	0.00269591	TOP2B
ID_chr15_39242326_39243086	Intron (ENST00000561058.5/ENST00000561058.5, intron 1 of 5)	0.451452	0.408532	LINC02915
ID_chr3_161964347_161967114	Distal Intergenic	0.531713	0.0448428	OTOL1
ID_chr12_63293991_63295099	Intron (ENST00000551729.2/ENST00000551729.2, intron 1 of 1)	0.155225	0.82187	AVPR1A
ID_chr7_79290935_79291965	Intron (ENST00000354212.9/9863, intron 1 of 21)	0.513257	0.312432	MAGI2
ID_chr20_8524406_8525555	Intron (ENST00000637919.1/23236, intron 3 of 32)	0.0148318	0.984456	PLCB1
ID_chr7_114502262_114503462	Intron (ENST00000412402.5/93986, intron 3 of 19)	0.428606	0.188496	FOXP2
ID_chr15_66999145_67000233	Promoter (<=1kb)	0.748192	0.0135605	LOC102723493
ID_chr7_18320074_18321442	Intron (ENST00000417496.6/9734, intron 2 of 12)	0.371526	0.285856	HDAC9	HDAC9	0.921271
ID_chr1_186187518_186188901	Exon (ENST00000271588.9/83872, exon 106 of 107)	1.7941	7.86463e-09	HMCN1
ID_chr13_30695667_30696973	Distal Intergenic	0.139559	0.750919	ALOX5AP
ID_chr15_38062605_38063682	Downstream (<=300bp)	1.35095	0.00237132	LINC01852
ID_chr11_72250633_72251851	Promoter (4-5kb)	0.223951	0.353785	PHOX2A
ID_chr13_75134750_75136591	Exon (ENST00000415208.1/ENST00000415208.1, exon 1 of 1)	1.38708	6.90379e-20	CTAGE11P
ID_chr3_99637000_99638065	Promoter (<=1kb)	1.03627	0.0214499	COL8A1	COL8A1	3.15843
ID_chr2_43041613_43042480	Promoter (<=1kb)	1.40909	0.000193195	LINC01819
ID_chr2_214328811_214329813	Intron (ENST00000406979.6/79582, intron 17 of 17)	0.469324	0.323566	VWC2L
ID_chr22_38957021_38958234	Promoter (<=1kb)	0.362855	0.110902	APOBEC3A
ID_chr17_74029583_74030524	Distal Intergenic	-0.00860101	0.990626	LOC105371888
ID_chr2_22499716_22500989	Intron (ENST00000450551.1/105374322, intron 1 of 4)	1.60505	3.06551e-08	LINC01884
ID_chr2_22628341_22630130	Distal Intergenic	1.21459	1.31821e-07	LINC01884
ID_chr12_8828316_8830284	Promoter (4-5kb)	0.283956	0.114108	A2ML1
ID_chr3_11422160_11423005	Intron (ENST00000685771.1/10533, intron 18 of 19)	0.847393	0.0607184	ATG7
ID_chr8_124199516_124200766	Intron (ENST00000523703.1/101927588, intron 2 of 2)	1.84707	3.1147e-13	FER1L6-AS2
ID_chr12_27319357_27320193	Promoter (1-2kb)	0.814127	0.0483438	STK38L
ID_chr10_15238799_15239655	Promoter (1-2kb)	1.41383	0.00384487	LOC105376433
ID_chr5_172595266_172596951	Distal Intergenic	0.272805	0.22828	LINC01944
ID_chr10_122307449_122308743	Intron (ENST00000260723.6/118663, intron 10 of 15)	1.67077	6.93638e-08	BTBD16
ID_chr7_43429821_43431559	Intron (ENST00000453890.5/23072, intron 7 of 27)	0.843543	0.000860597	HECW1
ID_chr3_123841106_123842063	Intron (ENST00000360772.7/4638, intron 2 of 33)	1.41241	0.00230723	MYLK
ID_chr14_93284561_93285905	Intron (ENST00000355125.3/55727, intron 1 of 7)	1.24323	3.38592e-05	BTBD7	BTBD7	0.249749
ID_chr3_119300870_119301465	Intron (ENST00000264245.9/57514, intron 1 of 11)	1.2074	0.00729204	ARHGAP31
ID_chr17_49983937_49985060	Distal Intergenic	0.147837	0.73927	DLX3
ID_chr9_80928729_80929926	Distal Intergenic	1.37802	0.000751334	LOC105376105
ID_chr6_150543953_150544914	Distal Intergenic	0.747606	0.0965364	PLEKHG1
ID_chr3_63051742_63052422	Intron (ENST00000475886.5/285401, intron 4 of 6)	0.709397	0.0266796	LINC00698
ID_chr10_4833951_4834859	Promoter (<=1kb)	2.08361	9.86117e-07	AKR1E2
ID_chr6_14841711_14842588	Intron (ENST00000629853.2/105374945, intron 2 of 3)	1.37557	0.00753022	LOC105374945
ID_chr3_72018128_72019064	Intron (ENST00000666244.1/285286, intron 5 of 6)	0.940254	7.60522e-07	LINC00877
ID_chr1_225863980_225865063	Promoter (1-2kb)	1.63691	1.76055e-08	TMEM63A
ID_chr15_43896369_43897271	Intron (ENST00000618556.4/84978, intron 8 of 13)	0.827001	0.0968535	FRMD5
ID_chr3_84306815_84308490	Distal Intergenic	0.211467	0.475014	LOC105377188
ID_chr12_25549025_25551574	Promoter (1-2kb)	0.848964	0.000219827	LMNTD1
ID_chr3_68163357_68165109	Intron (ENST00000478136.6/407738, intron 2 of 4)	-0.0373957	0.917572	LOC107986019
ID_chr17_55036807_55039597	Intron (ENST00000376352.6/252983, intron 10 of 17)	0.289249	0.319592	STXBP4
ID_chr5_33557021_33559473	Intron (ENST00000504830.6/81792, intron 20 of 23)	1.5366	1.78908e-16	ADAMTS12
ID_chr11_102620120_102621532	Promoter (3-4kb)	0.472558	0.37831	MMP20
ID_chr8_20222076_20222948	Promoter (3-4kb)	1.2053	0.0217467	ATP6V1B2	ATP6V1B2	-0.355751
ID_chr7_131188139_131189486	Intron (ENST00000421797.6/4289, intron 2 of 18)	1.30019	1.26981e-05	LINC-PINT
ID_chr3_70290323_70291045	Intron (ENST00000642114.1/101927152, intron 6 of 9)	-0.109122	0.860759	MDFIC2
ID_chr5_142821793_142822777	Intron (ENST00000645722.2/23092, intron 1 of 22)	1.23932	0.000284956	ARHGAP26-AS1
ID_chr3_108698234_108699215	Distal Intergenic	0.452673	0.397402	LOC105374034
ID_chr7_22444160_22445155	Intron (ENST00000406890.6/256227, intron 4 of 4)	1.03464	0.0370861	STEAP1B
ID_chrX_80577035_80577416	Distal Intergenic	1.15699	0.0853882	BRWD3
ID_chr13_51729707_51730688	Intron (ENST00000298125.7/115825, intron 6 of 11)	1.73411	6.7075e-05	WDFY2	WDFY2	-0.421127
ID_chr19_6962894_6964178	Exon (ENST00000600751.6/326342, exon 12 of 17)	0.44184	0.336786	ADGRE4P
ID_chr3_63043343_63044280	Intron (ENST00000475886.5/285401, intron 4 of 6)	0.914039	7.85954e-05	LINC00698
ID_chr1_205980439_205980841	Intron (ENST00000617070.5/338382, intron 5 of 5)	1.19195	0.0475716	RAB7B
ID_chr11_77080802_77081288	Promoter (3-4kb)	1.37728	0.0200869	CAPN5	CAPN5	-0.237087
ID_chr4_137667670_137670221	Distal Intergenic	0.0420569	0.905995	LOC101927414
ID_chr8_141043111_141043804	Distal Intergenic	1.66625	2.91062e-05	LOC105375784
ID_chr3_78348878_78350561	Distal Intergenic	0.14264	0.681741	ROBO1	ROBO1	-0.246351
ID_chr11_129642931_129645338	Distal Intergenic	1.08148	5.82547e-07	LINC01395
ID_chr7_145519729_145520910	Distal Intergenic	0.681909	0.208249	LOC105375553
ID_chr8_25379663_25380792	3' UTR	1.03539	0.0128089	DOCK5	DOCK5	0.811255
ID_chr8_135445982_135447438	Distal Intergenic	0.0893685	0.839546	LOC101927872
ID_chr5_143275543_143276562	Distal Intergenic	0.843311	0.0922039	ARHGAP26	ARHGAP26	-0.750873
ID_chr15_81515480_81517028	Exon (ENST00000560851.2/101929655, exon 7 of 7)	1.10222	3.12586e-09	LOC105370921
ID_chr7_10037926_10038882	Intron (ENST00000654800.1/ENST00000654800.1, intron 1 of 1)	0.221723	0.71377	LOC105375146
ID_chr8_111130546_111132753	Intron (ENST00000671497.1/101927487, intron 1 of 4)	-0.015738	0.97441	LOC105375705
ID_chr5_35861700_35862646	Promoter (4-5kb)	1.19902	0.000772361	IL7R	IL7R	2.68475
ID_chr12_28130332_28131338	Promoter (1-2kb)	0.98754	0.0149986	CCDC91
ID_chr1_46611455_46612128	Promoter (3-4kb)	1.65785	1.03278e-05	MOB3C
ID_chr1_162663034_162664137	Intron (ENST00000446985.6/4921, intron 2 of 17)	0.9002	0.016839	DDR2	DDR2	0.347765
ID_chr1_102177343_102179448	Distal Intergenic	-0.10726	0.808526	OLFM3
ID_chr2_156594637_156595465	Intron (ENST00000409861.5/2820, intron 17 of 18)	0.429339	0.514803	GPD2
ID_chr7_13434013_13434630	Intron (ENST00000639998.1/107986770, intron 5 of 7)	-0.0516141	0.963504	LOC105375161
ID_chr2_26724032_26724831	Intron (ENST00000302909.4/3777, intron 1 of 1)	1.24008	0.00030536	KCNK3
ID_chr1_46673672_46674308	Promoter (<=1kb)	1.15792	0.0350426	EFCAB14-AS1
ID_chr13_43996991_43997876	Intron (ENST00000627615.1/144811, intron 9 of 12)	1.20985	0.0568281	NRAD1
ID_chr1_69878925_69879661	Exon (ENST00000494227.3/ENST00000494227.3, exon 1 of 1)	1.28194	0.00193947	PIN1P1
ID_chr16_64951930_64952778	Intron (ENST00000394156.7/1009, intron 11 of 13)	1.27711	0.00858247	CDH11
ID_chr5_118687759_118688809	Distal Intergenic	1.06695	0.00424759	LINC02215
ID_chr13_75263802_75264417	Distal Intergenic	0.944321	0.0637577	LINC01078
ID_chr3_152581886_152582534	Distal Intergenic	0.75241	0.196762	LOC102724289
ID_chr12_88795075_88795879	Intron (ENST00000689451.1/105369887, intron 1 of 2)	0.912301	0.0611717	LOC105369887
ID_chr6_31881030_31881710	Promoter (1-2kb)	1.35732	0.00697828	SLC44A4
ID_chr13_76729385_76730867	Exon (ENST00000648060.1/105370264, exon 3 of 5)	0.216918	0.661899	LOC105370266
ID_chr11_118306178_118307609	Promoter (1-2kb)	1.44902	3.66305e-07	CD3E
ID_chr3_66966052_66966877	Distal Intergenic	0.873339	0.00138037	KBTBD8
ID_chr17_66687727_66688397	3' UTR	-0.163072	0.874682	MIR634
ID_chr4_141046077_141047034	Intron (ENST00000515673.7/57484, intron 1 of 6)	1.79989	1.00348e-06	RNF150
ID_chr9_70093669_70094853	Exon (ENST00000610059.1/ENST00000610059.1, exon 1 of 4)	0.121468	0.821105	MAMDC2	MAMDC2	-1.23496
ID_chr18_75573883_75574569	Distal Intergenic	1.82578	0.0014644	LOC105372202
ID_chr12_25723246_25724721	Distal Intergenic	1.22089	0.000359872	LMNTD1
ID_chr1_55310556_55311644	Intron (ENST00000643232.1/109729135, intron 1 of 1)	1.30033	0.000155253	MIR4422
ID_chr3_117058984_117060000	Intron (ENST00000474851.1/4045, intron 1 of 4)	0.142124	0.862172	LSAMP
ID_chr10_4775450_4776733	Intron (ENST00000670284.1/105376375, intron 1 of 3)	1.17768	0.00239317	LOC105376375
ID_chr2_72525959_72527766	Intron (ENST00000272427.11/23233, intron 8 of 21)	0.291994	0.377051	EXOC6B
ID_chr5_148805034_148806779	Distal Intergenic	1.42403	9.27417e-09	ADRB2
ID_chr2_144824397_144825343	Intron (ENST00000654442.1/401014, intron 4 of 8)	1.46436	0.000210143	LINC01966
ID_chr3_84066795_84067666	Distal Intergenic	1.05013	0.0105473	LOC105377188
ID_chr1_154462883_154463989	Intron (ENST00000344086.8/3570, intron 8 of 8)	0.967863	0.0115581	IL6R
ID_chr3_83233172_83234356	Distal Intergenic	0.252925	0.626317	LOC105377183
ID_chr7_142337286_142338007	Distal Intergenic	1.7295	0.000259359	PRSS59P
ID_chr3_123667283_123668325	Promoter (<=1kb)	1.18075	0.00412315	MYLK
ID_chr1_183060043_183061607	Intron (ENST00000258341.5/3915, intron 1 of 27)	0.640952	0.0989569	LAMC1
ID_chr17_19955557_19956966	Promoter (1-2kb)	0.194503	0.626322	AKAP10
ID_chr15_50556559_50557363	3' UTR	1.07585	0.0251785	USP50
ID_chr3_100600120_100600683	Distal Intergenic	0.651914	0.235661	ADGRG7
ID_chr22_30717052_30718047	Intron (ENST00000438716.3/23762, intron 2 of 14)	1.3506	0.000187027	MIR3200
ID_chr18_35162711_35163687	Distal Intergenic	-0.16027	0.751798	MAPRE2	MAPRE2	-0.205391
ID_chr1_67986962_67988570	Intron (ENST00000420587.5/100289178, intron 1 of 9)	0.601665	0.130105	DIRAS3
ID_chr3_124157068_124157938	Intron (ENST00000682506.1/8997, intron 1 of 59)	0.966977	0.0569193	MIR5002
ID_chr11_71843002_71844345	Distal Intergenic	-0.149896	0.704579	DEFB108B
ID_chr1_214289546_214291013	Intron (ENST00000491455.5/56950, intron 1 of 10)	0.689185	0.0560933	SMYD2
ID_chr14_80553842_80555139	Intron (ENST00000554502.5/145508, intron 10 of 14)	0.515449	0.30436	CEP128
ID_chr13_35529063_35529756	Intron (ENST00000686320.1/26960, intron 4 of 20)	0.887809	0.120495	NBEA	NBEA	0.680517
ID_chr2_150586552_150587569	Distal Intergenic	0.49236	0.395898	LINC01920
ID_chr20_11261402_11262612	Intron (ENST00000444792.1/339593, intron 7 of 7)	1.08783	0.0191661	LOC339593
ID_chr4_17561285_17562525	Distal Intergenic	1.27028	0.00224524	LAP3
ID_chr6_148391018_148393354	Intron (ENST00000367469.5/23328, intron 2 of 3)	0.273601	0.395789	SASH1
ID_chr8_112611156_112612494	Intron (ENST00000343508.7/114788, intron 23 of 71)	1.1702	0.00173192	MIR2053
ID_chr2_21627825_21629439	Intron (ENST00000435237.1/105374320, intron 3 of 5)	1.26192	0.000438066	LOC101929230
ID_chr10_62885340_62886445	Intron (ENST00000493899.2/107984012, intron 6 of 7)	1.23251	0.00803536	LOC107984012
ID_chr8_78010665_78011749	Distal Intergenic	0.598318	0.199758	LOC105375911
ID_chr7_14854268_14856433	Intron (ENST00000402815.6/1607, intron 1 of 25)	-0.0794865	0.834346	DGKB
ID_chr20_8492021_8492718	Intron (ENST00000637919.1/23236, intron 3 of 32)	0.0604483	0.9452	PLCB1
ID_chr2_111192255_111193813	Intron (ENST00000645030.2/541471, intron 3 of 4)	0.368837	0.24263	MIR4435-2HG
ID_chr4_33356796_33357984	Distal Intergenic	0.610283	0.154499	LOC105374391
ID_chr13_50244925_50245591	Intron (ENST00000486895.5/10301, intron 1 of 1)	1.10736	0.0348663	DLEU1
ID_chr15_53425582_53426333	Intron (ENST00000662193.1/105370826, intron 1 of 1)	1.01195	0.0177768	LOC105370826
ID_chr12_88698202_88699247	Distal Intergenic	0.895284	0.0278304	LOC105369885
ID_chr1_61005659_61006991	Intron (ENST00000371191.5/4774, intron 1 of 10)	0.581082	0.0362995	NFIA-AS2
ID_chr1_218433599_218434753	Promoter (<=1kb)	0.729101	0.0264502	TGFB2	TGFB2	0.430435
ID_chr8_9918198_9920326	Exon (ENST00000693527.1/ENST00000693527.1, exon 1 of 6)	0.258621	0.236037	MIR124-1HG
ID_chr18_50715423_50716696	Intron (ENST00000400384.7/5596, intron 3 of 5)	1.77504	4.98701e-08	MAPK4
ID_chr17_52227383_52229266	Distal Intergenic	0.485307	0.0606632	CA10
ID_chr3_141010975_141012053	Distal Intergenic	-0.0626848	0.939373	SLC25A36	SLC25A36	-0.209103
ID_chr2_208712230_208713537	Intron (ENST00000419079.1/101927960, intron 4 of 6)	0.523975	0.211634	LOC101927960
ID_chr3_160346393_160347202	Intron (ENST00000483754.1/100174949, intron 6 of 18)	0.495467	0.404043	TRIM59-IFT80
ID_chr2_79591151_79595416	Intron (ENST00000466387.5/1496, intron 5 of 21)	0.32519	0.00710392	CTNNA2
ID_chr8_79608310_79609881	Promoter (1-2kb)	1.12066	7.52141e-08	STMN2
ID_chr11_76370946_76371736	Promoter (2-3kb)	1.18916	0.00209618	THAP12
ID_chr21_30943248_30944675	Distal Intergenic	0.376892	0.349073	KRTAP11-1
ID_chr15_89772656_89773632	Promoter (2-3kb)	-0.0357625	0.95494	MESP2
ID_chr3_75260356_75261756	Distal Intergenic	0.140806	0.756903	MIR4444-2
ID_chr8_47197536_47198896	Promoter (<=1kb)	0.0968547	0.876887	LOC105375817
ID_chr11_124301125_124302394	Distal Intergenic	0.696599	0.0871393	OR8D1
ID_chr3_32849834_32851092	Intron (ENST00000383763.6/131405, intron 1 of 3)	1.58209	0.000420987	TRIM71
ID_chr20_19015023_19015903	Intron (ENST00000617956.1/107985442, intron 3 of 5)	1.70375	6.08367e-06	LOC107985442
ID_chr1_15328166_15328981	Promoter (1-2kb)	0.898636	0.0102919	FHAD1
ID_chr14_55048651_55050377	Promoter (1-2kb)	-0.0422904	0.955804	MAPK1IP1L	MAPK1IP1L	0.317499
ID_chr15_61795760_61796725	Distal Intergenic	1.30308	0.00295165	VPS13C
ID_chr9_29564204_29565332	Distal Intergenic	1.08387	0.00309258	MIR873
ID_chr17_70352028_70353031	Intron (ENST00000592809.1/ENST00000592809.1, intron 1 of 2)	1.09476	0.00285278	KCNJ2	KCNJ2	-1.49494
ID_chr21_29656235_29657487	Exon (ENST00000608759.1/ENST00000608759.1, exon 1 of 1)	1.57223	6.29712e-10	GRIK1-AS2
ID_chr5_50899960_50902610	Distal Intergenic	0.463939	0.0035859	LINC02106
ID_chr2_74381447_74382500	Promoter (<=1kb)	0.276427	0.469179	DCTN1
ID_chr8_132969536_132971358	Promoter (<=1kb)	0.233018	0.418357	TG
ID_chr20_52943162_52944705	Distal Intergenic	1.25518	1.05113e-08	TSHZ2
ID_chr4_106365173_106366493	Promoter (<=1kb)	1.1383	4.47185e-05	GIMD1
ID_chr8_141026221_141027695	Distal Intergenic	1.60317	1.23316e-09	PTK2
ID_chr3_63003482_63004076	Intron (ENST00000475886.5/285401, intron 4 of 6)	1.50534	3.84219e-06	LINC00698
ID_chr13_44116719_44117890	Intron (ENST00000618753.4/101929212, intron 1 of 3)	0.401745	0.446062	SMIM2-AS1
ID_chr17_64635406_64636359	Intron (ENST00000262435.14/64750, intron 1 of 18)	0.554046	0.201104	SMURF2
ID_chr6_83453310_83454250	Distal Intergenic	1.01415	0.0168644	ME1	ME1	0.267503
ID_chr16_68707009_68708017	Intron (ENST00000569080.2/1001, intron 1 of 2)	0.697058	0.0922462	CDH3
ID_chr13_91368894_91370356	Distal Intergenic	1.10655	1.93965e-05	MIR92A1
ID_chr1_202709830_202710977	Promoter (<=1kb)	0.343465	0.436755	SYT2
ID_chr1_30727524_30727984	Promoter (1-2kb)	1.31746	0.0297894	MATN1-AS1
ID_chr4_144501467_144502042	Intron (ENST00000650526.1/2993, intron 2 of 14)	0.393937	0.582658	LOC105377462
ID_chr13_44165326_44166457	Promoter (4-5kb)	0.670468	0.108179	SMIM2
ID_chr5_67795445_67796666	Promoter (<=1kb)	1.23405	0.00144297	LINC02997
ID_chr15_99535979_99537755	Distal Intergenic	1.9584	4.61672e-12	MEF2A
ID_chr1_119966006_119966709	3' UTR	0.986876	0.0712003	NOTCH2
ID_chr3_157075896_157076558	Distal Intergenic	1.69323	0.000495105	LINC02029
ID_chr3_133005324_133009526	Distal Intergenic	0.0774992	0.583456	TMEM108
ID_chr10_122417365_122418432	Promoter (<=1kb)	1.19635	0.00902425	MIR3941
ID_chr1_201137356_201138249	Intron (ENST00000367330.6/252839, intron 4 of 4)	1.296	0.000277018	TMEM9
ID_chr7_30206282_30206978	Distal Intergenic	1.0407	0.0509549	LOC105375217
ID_chr21_27209583_27210193	Distal Intergenic	0.671372	0.216244	LOC105372762
ID_chr13_44758356_44759459	Distal Intergenic	0.777149	0.105046	LINC00330
ID_chr11_69420468_69421075	Promoter (4-5kb)	0.262199	0.590303	LINC02953
ID_chr8_52168866_52170334	Intron (ENST00000689386.1/9705, intron 10 of 25)	0.425204	0.261208	LOC101929341
ID_chr7_95205232_95206768	Intron (ENST00000433360.6/55607, intron 7 of 19)	0.0542527	0.949663	PPP1R9A-AS1
ID_chr18_44537134_44538003	Intron (ENST00000663353.1/101927921, intron 2 of 6)	1.65793	0.000925166	LINC01478
ID_chr12_19856037_19856948	Intron (ENST00000535764.1/ENST00000535764.1, intron 1 of 4)	0.564168	0.262425	LINC02398
ID_chr8_104400271_104400929	Intron (ENST00000521601.1/1807, intron 1 of 4)	0.920044	0.0277053	DPYS
ID_chr6_128117705_128120000	Intron (ENST00000368226.9/5796, intron 7 of 29)	0.206317	0.520526	PTPRK
ID_chr4_84568207_84571075	Distal Intergenic	0.217783	0.322884	CDS1
ID_chr3_184688428_184689194	Distal Intergenic	1.64904	0.00749072	MAGEF1
ID_chr6_56297265_56298070	Intron (ENST00000370819.5/81578, intron 1 of 28)	1.59828	0.00118184	COL21A1
ID_chr2_188306272_188307084	Intron (ENST00000409843.5/51454, intron 1 of 12)	0.585268	0.282351	MIR561
ID_chr6_155106474_155107962	Intron (ENST00000461783.7/26230, intron 4 of 28)	0.928699	0.0731851	TIAM2	TIAM2	1.55748
ID_chr5_134892038_134894074	Promoter (<=1kb)	0.327259	0.161693	TXNDC15	TXNDC15	0.478498
ID_chr7_48681716_48682851	Distal Intergenic	0.653855	0.136606	LOC105375272
ID_chr7_36115191_36116694	Distal Intergenic	1.27811	0.000604125	LOC101928618
ID_chr12_123089549_123090291	Exon (ENST00000624878.1/ENST00000624878.1, exon 1 of 1)	1.00091	0.0526556	PITPNM2-AS1
ID_chr1_219796964_219800010	Intron (ENST00000484239.5/105372926, intron 6 of 8)	0.356387	0.209372	SLC30A10
ID_chr17_9370353_9371679	Intron (ENST00000306357.9/9482, intron 7 of 7)	1.046	0.000268269	STX8
ID_chr4_80016450_80018337	Intron (ENST00000403729.7/118429, intron 11 of 16)	0.325698	0.389462	ANTXR2	ANTXR2	0.938519
ID_chr5_137866415_137868024	Promoter (<=1kb)	0.332419	0.452816	MYOT
ID_chr2_75459245_75460826	Distal Intergenic	0.0180214	0.971745	EVA1A	EVA1A	-1.11517
ID_chr1_94875879_94877030	Intron (ENST00000446120.6/126969, intron 11 of 13)	1.40007	1.33621e-05	SLC44A3
ID_chr6_31007390_31008366	Promoter (2-3kb)	1.23007	0.000773627	MUC22
ID_chr9_81982026_81982763	Promoter (4-5kb)	1.12336	0.0531143	LOC105376107
ID_chr1_171590157_171590554	Promoter (2-3kb)	1.19315	0.0142126	PRRC2C
ID_chr8_30136872_30137730	3' UTR	1.03647	0.000283462	MBOAT4
ID_chr3_62911308_62912183	Distal Intergenic	0.880009	0.000287206	CADPS
ID_chr7_41216833_41218055	Distal Intergenic	0.36138	0.48107	LINC01449
ID_chr7_147759340_147760274	Intron (ENST00000361727.8/26047, intron 13 of 23)	1.06592	0.0111699	LOC105375556
ID_chr8_73833159_73835101	Promoter (2-3kb)	1.3376	3.41903e-07	UBE2W
ID_chr5_83306347_83307100	Intron (ENST00000282268.7/7518, intron 7 of 7)	1.02305	0.0358061	VCAN	VCAN	0.955887
ID_chr2_100524233_100525002	Distal Intergenic	1.01751	0.050752	PDCL3
ID_chr2_206030862_206031752	Intron (ENST00000403263.6/54891, intron 5 of 10)	1.1097	0.000953388	INO80D
ID_chr3_86167956_86169436	Distal Intergenic	-0.363613	0.303703	LOC102723364
ID_chr13_83354394_83356553	Distal Intergenic	0.362276	0.133262	SLITRK1
ID_chr15_45816002_45818916	Intron (ENST00000560705.1/105370802, intron 4 of 4)	0.304013	0.00962592	LOC105370802
ID_chr1_162605280_162606146	Distal Intergenic	0.568151	0.267786	UAP1
ID_chr17_69175139_69176643	Promoter (<=1kb)	0.842508	0.0127138	ABCA10
ID_chr12_7843925_7844890	Exon (ENST00000667941.1/ENST00000667941.1, exon 2 of 2)	0.78929	0.0411446	SLC2A14
ID_chr3_66299724_66300462	Promoter (<=1kb)	0.266405	0.561569	SLC25A26	SLC25A26	-0.638635
ID_chr1_55284710_55285584	Intron (ENST00000643232.1/109729135, intron 1 of 1)	0.304601	0.639323	MIR4422
ID_chr1_65813941_65814846	Intron (ENST00000329654.8/5142, intron 1 of 16)	0.423037	0.415425	PDE4B
ID_chr6_130927024_130928011	Intron (ENST00000528282.5/2037, intron 3 of 16)	0.0954117	0.899668	EPB41L2	EPB41L2	0.239023
ID_chr15_83502594_83505240	Intron (ENST00000492099.1/6457, intron 1 of 2)	0.330544	0.0310527	SH3GL3
ID_chr15_86624237_86625347	Intron (ENST00000614907.3/123624, intron 21 of 22)	1.11497	0.00145842	AGBL1
ID_chr8_8305093_8306400	Distal Intergenic	1.30274	0.000220432	FAM86B3P
ID_chr1_79041929_79043520	Intron (ENST00000661030.1/64123, intron 3 of 16)	0.448046	0.237428	ADGRL4
ID_chr8_141028506_141029631	Distal Intergenic	0.0495741	0.934356	LOC105375784
ID_chr7_13886404_13887066	Distal Intergenic	0.676259	0.201996	ETV1	ETV1	0.653545
ID_chr3_138078762_138079735	Promoter (2-3kb)	1.0644	0.00430871	DZIP1L	DZIP1L	-0.310266
ID_chr8_88005650_88007333	Intron (ENST00000518129.1/ENST00000518129.1, intron 2 of 5)	0.627972	0.0313695	DCAF4L2
ID_chr5_156991496_156992304	Distal Intergenic	1.96877	2.58103e-05	TIMD4
ID_chr13_43792017_43793332	Intron (ENST00000655032.1/105370181, intron 1 of 2)	-0.0338079	0.969168	ENOX1	ENOX1	0.507187
ID_chr15_87608843_87610464	Intron (ENST00000665121.1/105370956, intron 1 of 4)	0.929294	0.000599627	LINC00052
ID_chr10_50593352_50594355	Intron (ENST00000429490.5/259230, intron 1 of 9)	1.36881	0.000119502	SGMS1
ID_chr7_42868785_42869959	Distal Intergenic	1.32919	0.000438029	C7orf25
ID_chr2_199404600_199405767	Intron (ENST00000614512.4/23314, intron 4 of 8)	1.09103	0.00365081	SATB2
ID_chr3_82066333_82067448	Intron (ENST00000470263.5/105377180, intron 1 of 8)	0.0279858	0.961542	LINC02008
ID_chr14_67414030_67415097	Promoter (1-2kb)	1.65788	1.88802e-07	PLEK2
ID_chr1_239189560_239191314	Distal Intergenic	0.29672	0.456128	CHRM3
ID_chr11_34338983_34340096	Intron (ENST00000435224.3/25841, intron 1 of 16)	0.803446	0.103451	ABTB2
ID_chr1_222386072_222387455	Exon (ENST00000416510.1/ENST00000416510.1, exon 1 of 4)	1.77457	1.008e-05	LOC105372956
ID_chr3_71074544_71075334	Intron (ENST00000318789.11/27086, intron 7 of 20)	1.02809	5.40251e-05	FOXP1
ID_chr12_127515805_127516900	Intron (ENST00000653590.1/105370067, intron 5 of 5)	1.19938	0.00154954	LOC105370067
ID_chr16_86942524_86943391	Intron (ENST00000670133.1/ENST00000670133.1, intron 1 of 2)	1.51623	7.16159e-05	LINC02181
ID_chr1_154697411_154699130	3' UTR	1.04943	0.000287862	ADAR
ID_chr13_27174399_27175317	Promoter (2-3kb)	0.966186	0.000488778	USP12-DT
ID_chr3_81645499_81646719	Promoter (3-4kb)	1.21539	9.61645e-05	GBE1
ID_chr8_36503230_36504400	Intron (ENST00000656455.1/ENST00000656455.1, intron 4 of 5)	0.510979	0.283352	KCNU1
ID_chr13_92402225_92403775	Intron (ENST00000377067.9/2262, intron 7 of 7)	1.26476	0.000220879	GPC5-AS2
ID_chr1_106276007_106278860	Distal Intergenic	0.283623	0.351782	LOC107985116
ID_chr10_77159969_77160810	Intron (ENST00000604624.6/3778, intron 4 of 27)	1.44874	0.00161311	KCNMA1-AS2
ID_chr8_117111714_117115229	Intron (ENST00000521243.5/169026, intron 2 of 9)	0.294186	0.0535153	SLC30A8
ID_chr1_201376419_201377301	Promoter (<=1kb)	0.0809517	0.927094	TNNT2
ID_chr12_99281063_99281747	Intron (ENST00000547776.6/56899, intron 12 of 25)	0.871836	0.210942	ANKS1B	ANKS1B	2.19978
ID_chr20_12581492_12582194	Distal Intergenic	0.416518	0.542704	LOC107985406
ID_chr7_82810453_82811185	Intron (ENST00000333891.14/27445, intron 20 of 24)	0.158777	0.855675	PCLO
ID_chr7_41657586_41658652	Distal Intergenic	1.21423	0.00611203	INHBA	INHBA	4.35931
ID_chr22_36659307_36660478	Intron (ENST00000300105.7/10369, intron 1 of 3)	1.38366	1.65976e-11	CACNG2
ID_chr11_26622587_26623602	Intron (ENST00000672621.1/63982, intron 18 of 27)	0.164534	0.808298	MUC15
ID_chr4_169383663_169385119	Intron (ENST00000687054.1/4750, intron 34 of 34)	0.352422	0.553164	NEK1
ID_chr20_58251421_58252911	Exon (ENST00000650934.1/55370, exon 6 of 18)	0.869697	0.00317653	PPP4R1L
ID_chr11_13068220_13069643	Intron (ENST00000531136.1/ENST00000531136.1, intron 1 of 1)	1.36692	7.25804e-11	RASSF10
ID_chr4_139998889_139999691	Intron (ENST00000509479.6/55534, intron 1 of 4)	1.43334	0.00166694	LOC101927516
ID_chr8_51995477_51996972	Exon (ENST00000523810.1/ENST00000523810.1, exon 2 of 2)	0.461297	0.28756	PCMTD1-DT
ID_chr7_87783520_87786250	Intron (ENST00000394654.4/154661, intron 8 of 10)	0.271535	0.070775	SLC25A40
ID_chr7_91660551_91663186	Distal Intergenic	0.306641	0.102086	LINC02932
ID_chr3_25423791_25424566	Promoter (3-4kb)	1.15539	0.0289442	RARB
ID_chr17_48972118_48973166	Promoter (3-4kb)	1.09202	0.00686354	GIP
ID_chr14_75822111_75823383	Intron (ENST00000298832.14/23093, intron 28 of 31)	1.7724	1.51339e-05	TTLL5
ID_chr10_77350216_77351558	Promoter (<=1kb)	1.55548	1.29912e-05	KCNMA1-AS3
ID_chr4_155004978_155006256	Distal Intergenic	1.10987	0.00142045	MAP9-AS1
ID_chr6_15989392_15990902	Promoter (4-5kb)	1.14962	0.000135675	LINC02543
ID_chr17_56173998_56174799	Promoter (<=1kb)	0.915179	0.0519734	ANKFN1
ID_chr2_79114764_79115955	Promoter (4-5kb)	1.50479	4.50672e-05	REG1A
ID_chr5_119876400_119876963	Distal Intergenic	0.186752	0.827398	FAM170A
ID_chr18_69737455_69738403	Promoter (<=1kb)	0.748467	0.108539	DOK6
ID_chr3_105822668_105824366	Exon (ENST00000642907.1/868, exon 4 of 4)	0.893162	0.00899478	CBLB
ID_chr2_175436248_175437557	Intron (ENST00000444567.1/ENST00000444567.1, intron 2 of 2)	0.686439	0.008664	LOC105373752
ID_chr6_51049777_51050746	Distal Intergenic	0.860095	0.0253624	TFAP2B	TFAP2B	10.542
ID_chr2_209917146_209918166	Exon (ENST00000673920.1/285175, exon 32 of 65)	1.30032	3.60966e-05	UNC80	UNC80	2.15064
ID_chr6_2688420_2689262	Exon (ENST00000647417.1/340156, exon 3 of 12)	1.19229	0.00695948	LINC01600
ID_chr1_204422449_204423474	3' UTR	1.09407	0.000106866	PIK3C2B
ID_chr13_36712065_36713321	Distal Intergenic	1.51268	1.0149e-05	SERTM1
ID_chr17_56772064_56773231	Distal Intergenic	0.802833	0.0444943	C17orf67
ID_chr10_34124429_34125440	Intron (ENST00000545260.5/56288, intron 21 of 22)	0.610274	0.241508	PARD3
ID_chr8_66569916_66570627	Promoter (2-3kb)	0.563777	0.340209	MYBL1	MYBL1	-0.327159
ID_chrX_121160789_121162091	Intron (ENST00000651788.1/112268302, intron 2 of 5)	1.13874	0.0139049	LOC112268302
ID_chr2_220151940_220152980	Intron (ENST00000432993.1/105373893, intron 1 of 3)	1.28344	0.00632114	LOC105373893
ID_chr1_218487875_218488580	Intron (ENST00000663551.1/440714, intron 1 of 2)	1.21471	0.0135761	LINC02869
ID_chr10_46524703_46525754	Intron (ENST00000616785.1/643650, intron 3 of 3)	0.346488	0.424205	GPRIN2
ID_chr7_37038646_37040644	Intron (ENST00000310758.9/9844, intron 15 of 21)	0.5896	9.83831e-05	ELMO1-AS1
ID_chr2_224711350_224712666	Promoter (3-4kb)	-0.0804912	0.854803	CCDC195
ID_chr12_5508346_5510451	Exon (ENST00000535299.5/4908, exon 3 of 5)	0.284197	0.0710771	NTF3	NTF3	7.37908
ID_chr1_38986183_38987444	Promoter (3-4kb)	1.14536	2.65822e-06	AKIRIN1
ID_chr1_157948330_157949149	Exon (ENST00000452528.5/105371458, exon 4 of 4)	-0.231257	0.709903	LOC105371458
ID_chr7_105611396_105612536	Intron (ENST00000419735.8/222255, intron 10 of 11)	-0.249238	0.608275	EFCAB10
ID_chr2_119704709_119705536	Distal Intergenic	0.872394	0.0581265	TMEM177
ID_chr9_80106849_80107934	Distal Intergenic	1.67032	0.000108446	LINC01507
ID_chr4_187208342_187211102	Exon (ENST00000515222.1/105377600, exon 2 of 3)	0.835044	1.45724e-06	LINC02374
ID_chr5_128735871_128737370	Intron (ENST00000508645.5/28965, intron 1 of 6)	0.807397	0.0347828	LOC105379168
ID_chr10_22531286_22532206	Distal Intergenic	0.544278	0.239204	PIP4K2A
ID_chr17_35788320_35789500	Intron (ENST00000619655.4/79148, intron 1 of 8)	1.53512	2.11655e-06	MMP28
ID_chr9_115938678_115939611	Distal Intergenic	0.878546	0.154928	LINC00474
ID_chr6_52642913_52643665	Exon (ENST00000667402.1/401264, exon 3 of 3)	1.32765	0.00535748	LOC730101
ID_chr20_39100334_39101368	Distal Intergenic	-0.392919	0.43244	DHX35
ID_chr2_170525190_170526409	Intron (ENST00000438642.6/140469, intron 31 of 33)	1.93508	4.30022e-09	MYO3B-AS1
ID_chr20_23147605_23149148	Exon (ENST00000623468.1/ENST00000623468.1, exon 1 of 1)	0.803867	2.88248e-05	LINC00656
ID_chr2_186574513_186576545	Distal Intergenic	0.550501	0.000101544	ITGAV
ID_chr22_32897062_32897945	Intron (ENST00000358763.7/8224, intron 4 of 13)	0.960499	0.00425923	SYN3	SYN3	0.721439
ID_chr15_49242693_49243466	Promoter (3-4kb)	1.26655	0.018967	GALK2	GALK2	-0.525864
ID_chr1_86159406_86160550	Promoter (2-3kb)	0.363431	0.48963	COL24A1
ID_chr10_104892850_104893735	Intron (ENST00000369701.8/22986, intron 2 of 26)	1.10904	0.00666409	SORCS3-AS1
ID_chr16_86951668_86952444	Intron (ENST00000670133.1/ENST00000670133.1, intron 1 of 2)	1.49058	0.00250227	LINC02181
ID_chr3_78825289_78826346	Intron (ENST00000464233.6/6091, intron 4 of 30)	0.0608758	0.937119	ROBO1	ROBO1	-0.246351
ID_chr20_12274797_12276430	Intron (ENST00000654812.1/107985406, intron 1 of 2)	0.694373	0.0063675	LOC107985406
ID_chr2_73063305_73064910	Promoter (4-5kb)	0.976224	1.35176e-09	SFXN5
ID_chr2_151200116_151201114	Distal Intergenic	0.406953	0.410258	RBM43
ID_chr8_118195477_118196929	3' UTR	0.900333	0.00474865	EXT1
ID_chr8_120285514_120286712	Exon (ENST00000297848.8/7373, exon 33 of 48)	0.158014	0.829073	COL14A1
ID_chr7_26868672_26869644	Promoter (3-4kb)	1.3515	0.00168949	SKAP2	SKAP2	-0.209682
ID_chr11_129445441_129446633	Intron (ENST00000281437.6/8538, intron 3 of 3)	0.709736	0.114417	BARX2
ID_chr20_25931932_25933257	Distal Intergenic	0.585611	0.22003	LINC01733
ID_chr1_83670814_83672773	Intron (ENST00000417975.1/101927587, intron 2 of 2)	1.00034	0.000285978	LINC01725
ID_chr21_25589385_25590208	Intron (ENST00000352957.9/54148, intron 8 of 9)	0.80405	0.0678599	LINC00515
ID_chr7_85488708_85490638	Exon (ENST00000438065.1/105375380, exon 4 of 4)	1.94586	1.04992e-17	LINC00972
ID_chr6_150169484_150170285	Intron (ENST00000361131.5/81706, intron 1 of 3)	1.6077	0.00691434	PPP1R14C	PPP1R14C	1.03039
ID_chr13_48600141_48601694	Distal Intergenic	0.744246	0.00544374	LINC00462
ID_chr2_171967923_171969147	Promoter (3-4kb)	0.341502	0.431223	HAT1
ID_chr6_21569548_21570336	Intron (ENST00000637901.1/107986579, intron 1 of 2)	1.34399	0.000849667	SOX4
ID_chr8_130903769_130905525	Exon (ENST00000286355.10/114, exon 7 of 18)	1.37763	1.12273e-05	ADCY8
ID_chr2_168518224_168520197	Intron (ENST00000392687.4/253782, intron 1 of 10)	0.42304	0.0305317	CERS6
ID_chr20_60336099_60336718	Intron (ENST00000664147.1/284757, intron 3 of 4)	0.63829	0.304867	MIR646
ID_chr16_48122746_48124166	Intron (ENST00000311303.8/94160, intron 12 of 30)	1.16536	3.67186e-12	ABCC12
ID_chr16_79063318_79065669	Intron (ENST00000683929.1/51741, intron 10 of 10)	0.395643	0.022445	LOC107984806
ID_chr21_28639716_28640412	Intron (ENST00000433310.6/29104, intron 1 of 4)	0.333832	0.63268	N6AMT1
ID_chr3_37499038_37500061	Intron (ENST00000422441.5/3680, intron 5 of 15)	1.98494	1.2845e-05	ITGA9	ITGA9	2.42159
ID_chr8_120732747_120733666	Intron (ENST00000395601.7/6641, intron 2 of 7)	0.325585	0.574777	LOC101927543
[truncated: 19,185 more rows]

## Sheet: MITF-only
	Differential binding for MITF in MAFG vs GFP				Genes with padj < 0.05
[truncated: 18,761 more rows]
