# Supplementary material for: A MAFG~MITF complex drives melanoma phenotype switching and progression
Source: Nat Commun. 2026 May 21;17:6685. doi: 10.1038/s41467-026-73291-x (PMC13385793; doi:10.1038/s41467-026-73291-x)
Supplement: Supplementary file 6 — Supplementary Dataset 4 [file 41467_2026_73291_MOESM6_ESM.xlsx]

## Sheet: DEG - differential MITF binding
Gene ID	MITF peak log2FC MAFG vs GFP	MITF peak padj MAFG vs GFP	log2FC of DEGs with padj ≤0.05
GJA1	-1.23907	1.03858e-20	7.90843
SV2B	-1.24163	1.93072e-06	7.54162
PID1	-1.08534	0.00100101	6.17897
PDZD2	-1.38568	1.5605e-06	6.12763
NEBL	-1.16521	0.00197135	6.09564
NTRK3	-1.49482	0.000121715	5.81297
SHISA9	-1.20128	0.00421117	5.64338
HPSE2	-1.42273	5.25441e-05	5.36685
SDK2	1.01064	4.39134e-06	3.78606
GRIK3	1.22819	0.00115071	3.71931
PLXNA4	1.47287	8.71228e-07	3.48932
NRP1	1.69959	3.86056e-06	3.43873
EYA2	1.76032	3.84467e-11	3.43176
PAX2	-1.06582	2.06621e-11	3.14761
PARD3B	-1.30163	2.0872e-05	3.02883
IL21R	-1.13744	4.46274e-06	2.54761
DPYD	-1.01782	0.0189096	2.53467
SLC35F1	1.14879	0.00393571	2.51538
EPHB1	-1.16162	3.33489e-08	2.46799
ITGA9	1.05861	1.16605e-05	2.42159
DNER	-1.57305	2.50766e-25	2.38998
MAP2	-1.12189	0.000660904	2.35624
IL1R1	-1.03929	0.00118369	2.33202
SYT14	-1.19119	0.000772357	2.32737
NTM	-1.03803	0.0221684	2.2208
KALRN	-1.26266	1.15788e-05	2.12578
FBLN1	1.34708	3.36953e-12	2.03475
FBN1	-1.22336	0.001667	1.94749
TOX3	-1.04857	0.0453218	1.83276
AFAP1L2	-1.19944	0.0100044	1.79301
GALNT14	-1.04327	3.07362e-12	1.75596
IL6ST	1.30782	0.000641221	1.74909
COL5A3	1.02218	7.44328e-05	1.64029
CACNA2D1	-1.1765	0.0115438	1.60615
MACROD2	-1.07651	0.0247321	1.42814
GPC4	-1.17514	0.00103764	1.35555
LPL	-1.51453	5.76158e-05	1.26982
SLIT2	-1.1841	0.0364526	1.24152
ALDH1L2	-1.14873	0.000259885	1.23398
SPATA13	1.49557	2.19806e-06	1.21324
RNF152	1.53126	1.0017e-12	1.18309
TFAP2C	1.02372	0.000409925	1.16966
NCALD	1.11159	4.75046e-05	1.15497
TRPM8	1.34986	4.67421e-05	1.13165
DNAJC6	-1.11007	3.84854e-08	1.10408
KIAA1671	-1.01398	1.50722e-07	1.0874
PTPRD	-1.53058	0.000986107	1.08514
ST3GAL1	1.16833	2.21444e-10	1.07977
HSPA12A	-1.08927	0.000827054	1.00758
PTCH1	-1.0039	0.00015083	1.00045
MDGA1	1.51665	1.21635e-09	-1.02581
FRMD4B	1.0726	3.25437e-05	-1.03591
EVA1A	-1.12584	4.81054e-10	-1.11517
XKR8	1.41639	6.83708e-06	-1.12614
DHRS2	-1.0588	1.77574e-17	-1.16007
ELOVL7	-1.17535	0.0396801	-1.1791
JPH4	-1.1944	0.00147909	-1.25237
PTPRZ1	1.01831	4.25574e-05	-1.31853
GABRB3	-1.0085	0.0116267	-1.47671
ABCB5	1.36773	0.00168535	-1.49422
NRG3	-1.09895	0.00175955	-1.51708
SLC39A11	1.01986	9.30622e-07	-1.55911
DTNA	-1.05709	0.0169103	-1.63531
MGAM2	-1.17914	0.0365802	-1.694
ARHGAP24	-1.9728	0.000124443	-1.84473
ACVR1C	-1.11386	3.74563e-06	-2.0121
CPED1	1.20473	0.0114278	-2.18964
MAP2K6	1.44435	1.37134e-22	-2.22623
CNTN4	1.01889	0.00184688	-2.95483

## Sheet: DEG - differential MAFG binding
Gene ID	MAFG peak log2FC MAFG vs GFP	MAFG peak padj MAFG vs GFP	log2FC of DEGs with padj ≤0.05
FAM3B	1.38448	7.56969e-09	9.32265
CACNA2D3	1.10461	0.00011861	9.01539
GJA1	-1.18808	2.0002e-11	7.90843
SV2B	-1.53927	0.00189449	7.54162
PDZD2	-1.11242	6.60334e-06	6.12763
HPSE2	-1.10315	0.000545811	5.36685
AIM2	1.19771	3.55356e-07	5.0512
NEGR1	-1.43838	8.81867e-06	4.71763
FST	1.25156	0.000381472	4.67603
ABCB4	1.10905	0.00055759	4.39837
ITGA11	1.11	0.000251398	3.70885
PLXNA4	1.51436	2.39726e-05	3.48932
FLT1	-1.20254	0.00187376	3.2473
PAX2	-1.28418	2.11655e-06	3.14761
AXL	1.09344	0.00166694	3.13102
SLC16A7	-1.38355	0.00207698	2.70345
POU2F2	-1.43045	0.0026159	2.67143
NTN4	1.0585	0.00433694	2.55777
SLC35F1	1.47731	1.96523e-05	2.51538
EPHB1	-1.03227	0.00308639	2.46799
ITGA9	1.48541	8.54351e-15	2.42159
DNER	-1.45423	2.9789e-12	2.38998
EGFLAM	1.03249	0.0188117	2.36474
IL1R1	-1.15683	0.00442477	2.33202
NTM	1.4881	2.14029e-11	2.2208
GABRA3	1.03584	0.000316926	2.00312
ATOH8	-1.12926	0.00657576	1.9174
AFAP1L2	1.0781	0.000100447	1.79301
GALNT14	-1.3408	2.94446e-07	1.75596
NFASC	1.12387	0.00418791	1.73804
SYNE3	1.40784	0.00785174	1.69976
MUC5B	1.03827	1.91018e-05	1.68516
SEMA3A	-1.24315	6.19066e-06	1.64822
ERRFI1	1.0973	5.53608e-07	1.64741
COL5A3	1.51738	1.23418e-05	1.64029
MCF2L	-1.25376	0.00147798	1.60405
ANGPT1	-1.20929	0.00227386	1.60129
NMNAT2	1.23687	4.19986e-16	1.57019
TIAM2	1.52601	6.09876e-13	1.55748
SPOCK1	-1.05906	0.00114417	1.54641
TRABD2B	1.15187	3.80855e-06	1.44549
CHL1	-1.23253	0.00192597	1.37642
LPL	-1.1158	0.0139922	1.26982
PRRX1	1.09514	4.4991e-09	1.22059
SPATA13	1.00725	0.0140797	1.21324
COL19A1	-1.10604	0.00792137	1.20996
NCALD	1.43199	6.43328e-12	1.15497
RPGR	-1.3301	0.0212866	1.13568
TRPM8	-1.21521	0.0123699	1.13165
DNAJC6	1.06044	0.000269234	1.10408
C11orf96	-1.55096	3.01975e-08	1.09202
KIAA1671	1.1782	0.000446197	1.0874
DDAH1	1.08626	3.59357e-06	1.08302
ST3GAL1	1.37157	3.23034e-18	1.07977
IL1RAP	1.0524	1.09931e-05	1.04593
MAPK8IP1	1.25409	9.6081e-06	1.00188
PRELID2	-1.2172	0.000126831	-1.03553
FRMD4B	-1.42461	4.61672e-12	-1.03591
EVA1A	-1.4059	7.23164e-06	-1.11517
KIAA1522	-1.0621	0.00319303	-1.11674
AR	-1.43661	0.000781641	-1.14292
SULT1C2	-1.16524	4.61682e-05	-1.14861
DHRS2	-1.07301	0.032121	-1.16007
FBXL7	-1.35092	1.11254e-05	-1.16045
ELOVL7	-1.63503	5.86375e-05	-1.1791
FAM124A	-1.57458	1.10258e-12	-1.21847
ADCY1	1.53645	6.11749e-08	-1.28638
MET	-1.12279	0.000420924	-1.30169
PTPRZ1	1.01932	1.6961e-12	-1.31853
BCL2A1	-1.41326	0.000207127	-1.35202
CRYBG1	-1.07493	1.73915e-09	-1.39625
KCNJ2	-1.0695	0.00201235	-1.49494
NAV3	-1.42322	1.50519e-05	-1.50124
NRG3	-1.36103	2.60368e-14	-1.51708
BNC2	-1.24698	2.6711e-06	-1.62672
ISM1	-1.04459	0.00166334	-1.6344
TMTC1	1.03663	0.000295033	-1.64601
STK32A	-1.15803	1.6374e-14	-1.7844
MAFB	-1.13219	0.00578165	-1.79436
TRPM1	-1.56126	0.000596466	-2.01642
SLC7A8	-1.19427	7.32246e-12	-2.02473
SNTG1	-1.03708	0.00246863	-2.14346
LDB3	-1.06858	0.00101236	-2.1963
MAP2K6	1.32759	4.75164e-06	-2.22623
INSYN2B	1.36514	6.6377e-08	-2.37431
CNTN4	-1.40522	0.000905031	-2.95483
