# Supplementary material for: A MAFG~MITF complex drives melanoma phenotype switching and progression
Source: Nat Commun. 2026 May 21;17:6685. doi: 10.1038/s41467-026-73291-x (PMC13385793; doi:10.1038/s41467-026-73291-x)
Supplement: Supplementary file 9 — Source Data [file 41467_2026_73291_MOESM9_ESM.zip]

Archive with 2 entries (2 files):
- Source Data_Final.xlsx
- __MACOSX/._Source Data_Final.xlsx
