# Supplementary material for: A MAFG~MITF complex drives melanoma phenotype switching and progression
Source: Nat Commun. 2026 May 21;17:6685. doi: 10.1038/s41467-026-73291-x (PMC13385793; doi:10.1038/s41467-026-73291-x)
Supplement: Supplementary file 9 — Source Data [file 41467_2026_73291_MOESM9_ESM.zip › Source Data_Final.xlsx]

## Sheet: F1a-GSE98394
	MAFG	MAFG	MAFG	MAFG	MAFG	MAFG	MAFG	MAFG	MAFG	MAFG	MAFG	MAFG	MAFG	MAFG	MAFG	MAFG	MAFG	MAFG	MAFG	MAFG	MAFG	MAFG	MAFG	MAFG	MAFG	MAFG	MAFG	MAFG	MAFG	MAFG	MAFG	MAFG	MAFG	MAFG	MAFG	MAFG	MAFG	MAFG	MAFG	MAFG	MAFG	MAFG	MAFG	MAFG	MAFG	MAFG	MAFG	MAFG	MAFG
Nevi	3.88964	3.55401	4.07697	3.60817	3.29729	3.0541	3.46681	3.90067	4.12219	4.06897	3.95566	3.45821	3.64535	3.39376	3.75013	3.85496	3.70459	4.68244	3.7867	3.98897	3.72639	3.84621	4.20481	4.43259	3.8156	4.21822	4.37851
Melanoma	4.73647	4.48309	5.28308	4.74789	4.85716	5.10659	4.49091	4.80071	4.77927	4.27773	4.85307	4.51426	4.39908	4.81033	4.02343	4.04492	4.54306	4.55293	4.426	4.246	3.58698	4.75776	4.62335	4.30412	4.25918	4.31836	4.98642	4.96156	3.67126	4.2302	4.27726	4.73963	4.6318	5.41699	4.35005	3.95579	4.10705	4.18207	4.25331	4.41429	4.38897	3.94047	5.07057	4.17789	4.50082	4.81865	5.45726	4.70794	4.46362
[truncated: 15 more columns]

## Sheet: F1a-GSE3189
	MAFG	MAFG	MAFG	MAFG	MAFG	MAFG	MAFG	MAFG	MAFG	MAFG	MAFG	MAFG	MAFG	MAFG	MAFG	MAFG	MAFG	MAFG	MAFG	MAFG	MAFG	MAFG	MAFG	MAFG	MAFG	MAFG	MAFG	MAFG	MAFG	MAFG	MAFG	MAFG	MAFG	MAFG	MAFG	MAFG	MAFG	MAFG	MAFG	MAFG	MAFG	MAFG	MAFG	MAFG	MAFG	MAFG	MAFG	MAFG	MAFG
Nevi	471.4	529.4	818.7	255.1	487.6	483	581.1	628.2	623.1	644.3	265.9	769.8	349.2	745.2	579.2	407.6	872.1	467.7
Melanoma	1024.7	892.2	1086.8	1539	1099.3	1344.1	1353.2	1352.5	1125.9	1353.6	1753.2	1473.6	1782.6	527.6	1460.3	1144.6	619	1412.6	1176.4	892.4	1269.4	988.4	663.4	762.6	764.9	1098.2	1142.8	1093.5	1151.2	1060.6	387.7	813.4	986.3	334.4	768.8	953.9	1111.9	1090.6	1489.8	1206.3	1899.5	1572.5	1170.6	839.2	833
[truncated: 15 more columns]

## Sheet: F1b
	0	1	2
Compound nevi	0	66.67	33.3
Primary 0.1-1	0	71.4	28.4
Primary 1-2	0	50	50
Primary > 2	7.1	35.7	57.1
Metastasis	2.56	30.77	69.23

## Sheet: F1c
	Overall Survival (Months)	MAFGLow	MAFGHigh
TCGA-FR-A3YO-06		0
TCGA-D3-A3C3-06		0
TCGA-RP-A6K9-06		0
TCGA-D3-A8GO-06		1
TCGA-D3-A51G-06		0
TCGA-YD-A9TB-06		0
TCGA-RP-A695-06			0
TCGA-D3-A3C1-06			0
TCGA-EB-A430-01	0		0
TCGA-RP-A690-06	0.2		0
TCGA-HR-A2OG-06	0.23		0
TCGA-RP-A693-06	0.33		0
TCGA-XV-A9VZ-01	0.36	0
TCGA-BF-A1PV-01	0.46	0
TCGA-EB-A82C-01	0.56		0
TCGA-GF-A2C7-01	0.69		0
TCGA-RP-A694-06	0.69		0
TCGA-EB-A3HV-01	1.28	0
TCGA-GF-A6C8-06	2.04	0
TCGA-EE-A29L-06	2.6		1
TCGA-EB-A44O-01	2.66		0
TCGA-D9-A1JW-06	3.65		0
TCGA-W3-AA1O-06	4.01	1
TCGA-EB-A3Y6-01	4.14	0
TCGA-EE-A185-06	4.96		1
TCGA-EB-A3XE-01	5.91	0
TCGA-D9-A4Z2-01	6.24		1
TCGA-ER-A19J-06	6.44	1
TCGA-EB-A44N-01	6.73	1
TCGA-YD-A89C-06	6.9	0
TCGA-EB-A5VV-06	7.03	0
TCGA-D9-A1JX-06	7.1		1
TCGA-D9-A4Z5-01	7.16		0
TCGA-QB-A6FS-06	7.23	0
TCGA-EB-A553-01	7.42	0
TCGA-FS-A1Z7-06	7.79		1
TCGA-EB-A41A-01	8.61		0
TCGA-EE-A17Z-06	8.64	1
TCGA-EB-A550-01	8.67	1
TCGA-ER-A19T-06	8.87		1
TCGA-WE-A8ZR-06	9		1
TCGA-EB-A3XF-01	9.13	0
TCGA-ER-A199-06	9.17	1
TCGA-BF-A1PX-01	9.26	1
TCGA-D3-A3MO-06	9.33		1
TCGA-EB-A41B-01	9.56		0
TCGA-FS-A1ZG-06	9.69		1
TCGA-D9-A6E9-06	9.89	0
TCGA-GF-A3OT-06	9.89	0
TCGA-FR-A726-01	10.02		1
TCGA-YG-AA3N-01	10.05		0
TCGA-GN-A266-06	10.12	1
TCGA-EB-A44R-06	10.35		1
TCGA-GN-A4U7-06	10.41	1
TCGA-BF-AAP7-01	10.45	0
TCGA-DA-A3F3-06	10.48		1
TCGA-EB-A5VU-01	10.55		1
TCGA-BF-A5EQ-01	10.61	0
TCGA-BF-AAP6-01	10.68		0
TCGA-EB-A4P0-01	10.71	1
TCGA-EB-A3Y7-01	10.71	1
TCGA-BF-A5ER-01	10.74		0
TCGA-BF-A5EP-01	11.01		0
TCGA-BF-AAP4-01	11.01		0
TCGA-FS-A1ZR-06	11.4	1
TCGA-ER-A19O-06	11.47		1
TCGA-EB-A6QZ-01	11.56		1
TCGA-WE-A8ZT-06	11.79	0
TCGA-EB-A85J-01	11.83	0
TCGA-D3-A2JD-06	11.86		1
TCGA-EB-A85I-01	11.89	0
TCGA-D3-A2JK-06	12.09	1
TCGA-FR-A2OS-01	12.09		1
TCGA-EB-A5SF-01	12.12	1
TCGA-WE-AA9Y-06	12.16		0
TCGA-EB-A299-01	12.42	0
TCGA-EB-A6QY-01	12.55		0
TCGA-ER-A19D-06	12.58	1
TCGA-BF-A1PU-01	12.71		0
TCGA-EB-A82B-01	12.81		0
TCGA-XV-A9W5-01	12.88	0
TCGA-XV-AAZW-01	12.91	1
TCGA-ER-A42K-06	12.94		1
TCGA-3N-A9WD-06	12.98	1
TCGA-ER-A19E-06	13.01	1
TCGA-DA-A95Z-06	13.01		0
TCGA-EB-A5SE-01	13.17		1
TCGA-XV-AB01-06	13.24	0
TCGA-XV-AAZY-01	13.3	0
TCGA-BF-AAP2-01	13.3		0
TCGA-BF-AAP1-01	13.44	0
TCGA-FW-A3TV-06	13.5		0
TCGA-XV-AAZV-01	13.53	0
TCGA-EE-A20I-06	13.53		1
TCGA-EB-A97M-01	13.6	0
TCGA-XV-A9W2-01	13.7	0
TCGA-EE-A3AF-06	13.8	1
TCGA-EB-A44Q-06	13.86	0
TCGA-D3-A3ML-06	13.86		1
TCGA-EE-A2GP-06	13.9		1
TCGA-ER-A197-06	13.93	1
TCGA-EE-A29D-06	13.96	1
TCGA-ER-A42H-01	13.99	1
TCGA-DA-A95Y-06	14.13	1
TCGA-YG-AA3P-06	14.42		0
TCGA-BF-A9VF-01	14.45	0
TCGA-EE-A29R-06	14.45		0
TCGA-EB-A42Z-01	14.49		0
TCGA-BF-AAOX-01	14.59		0
TCGA-EE-A182-06	14.68	1
TCGA-BF-AAP8-01	14.68	0
TCGA-BF-AAP0-06	14.91	0
TCGA-EB-A5FP-01	14.91		1
TCGA-BF-A3DJ-01	15.24		0
TCGA-GN-A263-01	15.34	1
TCGA-D9-A3Z1-06	15.37	1
TCGA-ER-A19K-01	15.41	1
TCGA-FS-A1ZF-06	15.44	1
TCGA-EB-A57M-01	15.51	1
TCGA-BF-AAOU-01	15.64	0
TCGA-FR-A69P-06	15.7	0
TCGA-GF-A6C9-06	15.77	0
TCGA-Z2-AA3V-06	15.97	0
TCGA-D3-A5GT-01	16	0
TCGA-BF-A5ES-01	16.1		0
TCGA-D3-A1Q1-06	16.56	1
TCGA-D9-A4Z3-01	16.59		0
TCGA-D3-A1Q3-06	16.66		1
TCGA-EE-A2MH-06	16.95		1
TCGA-3N-A9WB-06	17.02		1
TCGA-D9-A3Z4-01	17.05		1
TCGA-IH-A3EA-01	17.21	0
TCGA-FW-A3I3-06	17.44	0
TCGA-EE-A29X-06	17.9		1
TCGA-WE-A8K6-06	17.94	0
TCGA-QB-AA9O-06	18.04	1
TCGA-D9-A1X3-06	18.1		0
TCGA-D3-A5GS-06	18.17		0
TCGA-D9-A4Z6-06	18.43	1
TCGA-EE-A29N-06	18.59		1
TCGA-EB-A431-01	18.66		0
TCGA-FR-A7U9-06	18.76	0
TCGA-FR-A728-01	19.15		0
TCGA-FW-A5DY-06	19.28	0
TCGA-EB-A551-01	19.38		0
TCGA-GF-A4EO-06	19.42	0
TCGA-BF-A3DM-01	19.74	0
TCGA-EE-A2M8-06	19.74	1
TCGA-EB-A6R0-01	19.97	1
TCGA-ER-A2NE-06	20.14		1
TCGA-WE-A8K4-01	20.17	0
TCGA-EB-A5KH-06	20.34		1
TCGA-EB-A4OZ-01	20.37	0
TCGA-DA-A1I0-06	20.37	1
TCGA-EB-A24C-01	20.76		0
TCGA-FS-A1Z3-06	20.89	1
TCGA-EB-A4IQ-01	20.89		1
TCGA-FW-A5DX-01	21.02		0
TCGA-EB-A24D-01	21.19		0
TCGA-GN-A8LL-06	21.35	1
TCGA-EB-A3XC-01	21.35	0
TCGA-WE-AAA3-06	21.39		0
TCGA-EE-A2M5-06	21.65	1
TCGA-GN-A4U9-06	22.11	1
TCGA-D9-A3Z3-06	22.27		0
TCGA-FR-A3R1-01	22.5	0
TCGA-D3-A51N-06	22.6	0
TCGA-D9-A6EG-06	22.93	1
TCGA-BF-A5EO-01	23.09		0
TCGA-ER-A2ND-06	23.32	1
TCGA-BF-A3DN-01	23.55	0
TCGA-D3-A8GD-06	23.59	0
TCGA-EB-A42Y-01	23.69		1
TCGA-D3-A2J9-06	23.75	1
TCGA-FS-A1ZK-06	23.92		1
TCGA-FS-A1ZN-01	23.98	1
TCGA-WE-A8JZ-06	24.01		0
TCGA-EB-A44P-01	24.34	0
TCGA-D3-A3CF-06	24.51	1
TCGA-WE-AAA4-06	24.97	0
TCGA-D9-A6EA-06	25.16	0
TCGA-BF-A3DL-01	25.26		0
TCGA-GN-A8LN-01	25.36	0
TCGA-EB-A4IS-01	25.43		0
TCGA-EB-A4XL-01	25.53	0
TCGA-EB-A5UM-01	25.59	0
TCGA-EE-A29V-06	25.85	1
TCGA-EB-A3XB-01	26.15		0
TCGA-ER-A19F-06	26.35		1
TCGA-DA-A960-01	26.41	0
TCGA-D3-A8GE-06	26.41	0
TCGA-FS-A1ZU-06	26.54		1
TCGA-FS-A4FB-06	26.71	1
TCGA-D3-A51T-06	26.87	0
TCGA-EE-A183-06	26.87		1
TCGA-GN-A26C-01	26.97	1
TCGA-FS-A1ZZ-06	27	1
TCGA-FS-A1ZY-06	27.07	1
TCGA-EE-A17Y-06	27.2		1
TCGA-BF-A1Q0-01	27.3	0
TCGA-EE-A3JD-06	27.33	1
TCGA-Z2-A8RT-06	27.56		0
TCGA-D3-A2JE-06	27.63	1
TCGA-FS-A1ZA-06	27.69		1
TCGA-FR-A7U8-06	27.83	0
TCGA-BF-A1PZ-01	28.02		0
TCGA-D3-A1Q8-06	28.06	1
TCGA-FS-A1Z4-06	28.06	1
TCGA-ER-A2NB-01	28.15	1
TCGA-FS-A4F5-06	28.71		1
TCGA-EE-A3AD-06	28.75		1
TCGA-EE-A2M7-06	28.81	1
TCGA-ER-A2NF-06	28.81	1
TCGA-ER-A2NF-01	28.81	1
TCGA-D3-A8GQ-06	29.04		1
TCGA-EB-A5UL-06	29.27		0
TCGA-EE-A17X-06	29.8	1
TCGA-EB-A51B-01	30.58		0
TCGA-D3-A8GB-06	30.81	1
TCGA-ER-A193-06	31.37	1
TCGA-D3-A1Q9-06	31.57	1
TCGA-EB-A4OY-01	32.1	0
TCGA-GN-A26A-06	32.46		1
TCGA-FS-A1ZH-06	32.72		1
TCGA-HR-A5NC-01	32.85	0
TCGA-D3-A51K-06	32.92	0
TCGA-ER-A3PL-06	33.18	0
TCGA-EE-A181-06	33.71	1
TCGA-DA-A3F2-06	33.9	1
TCGA-FS-A4F9-06	34	0
TCGA-EB-A1NK-01	34.13		0
TCGA-EE-A3J8-06	34.3	1
TCGA-FR-A8YC-06	34.79		1
TCGA-GF-A769-01	35.15	1
TCGA-ER-A195-06	35.41		1
TCGA-WE-A8ZX-06	35.78	0
TCGA-DA-A1I4-06	35.91	1
TCGA-DA-A1HW-06	36.01	1
TCGA-FR-A8YD-06	36.24		1
TCGA-EB-A6L9-06	36.43	0
TCGA-FW-A3R5-06	36.93	0
TCGA-EE-A3J5-06	36.93		1
TCGA-DA-A95W-06	37.32	0
TCGA-YG-AA3O-06	37.91		1
TCGA-GN-A4U5-01	37.98	0
TCGA-EB-A3XD-01	38.11	0
TCGA-FR-A7UA-06	38.24	0
TCGA-EE-A2A5-06	39.26	1
TCGA-GN-A4U4-06	39.32	0
TCGA-D3-A3MU-06	39.72		0
TCGA-WE-AAA0-06	40.37		0
TCGA-DA-A1IB-06	40.57	1
TCGA-ER-A2NH-06	41.52	0
TCGA-EE-A3AG-06	41.56		1
TCGA-W3-AA1V-06	42.05	1
TCGA-D3-A2JH-06	42.05	0
TCGA-EE-A2GR-06	42.74		1
TCGA-EE-A2MQ-06	43.2	1
TCGA-DA-A3F8-06	43.33	0
TCGA-D3-A2J6-06	43.4	1
TCGA-ER-A2NC-06	43.79	1
TCGA-ER-A19N-06	44.05		1
TCGA-ER-A194-01	44.48		1
TCGA-EE-A2GT-06	44.84	0
TCGA-D3-A3MV-06	45.27	0
TCGA-D3-A3C8-06	46.29	0
TCGA-FS-A1ZE-06	46.42		1
TCGA-EE-A2A0-06	46.78	1
TCGA-D3-A3C7-06	46.94	0
TCGA-ER-A3EV-06	46.94		1
TCGA-EE-A2MD-06	47.24		1
TCGA-FS-A1ZJ-06	47.34		1
TCGA-EE-A2MN-06	47.5		1
TCGA-GN-A26D-06	47.96		1
TCGA-FS-A1YX-06	48.55		1
TCGA-EE-A2GI-06	48.69	0
TCGA-FS-A1ZB-06	48.82	1
TCGA-GN-A4U8-06	48.85	0
TCGA-ER-A19C-06	48.85		1
TCGA-ER-A2NG-06	48.95	1
TCGA-WE-A8K1-06	49.01		0
TCGA-YD-A9TA-06	49.15		0
TCGA-FS-A1ZW-06	49.44	0
TCGA-ER-A19S-06	49.44	0
TCGA-WE-A8ZY-06	49.47	1
TCGA-GN-A8LK-06	50.07		1
TCGA-FS-A4F2-06	50.1		1
TCGA-ER-A198-06	50.72		1
TCGA-ER-A19Q-06	50.85		1
TCGA-EE-A3JE-06	51.31	0
TCGA-FS-A1ZT-06	53.12		0
TCGA-EE-A3JA-06	53.15	1
TCGA-EE-A2MU-06	53.22		0
TCGA-FS-A1ZD-06	53.48	1
TCGA-DA-A1I8-06	53.88		1
TCGA-EB-A5SH-06	53.98	0
TCGA-FS-A4FC-06	54.37		1
TCGA-EE-A3AE-06	54.47	0
TCGA-D9-A149-06	54.63		0
TCGA-EE-A2GK-06	54.7	0
TCGA-FW-A3TU-06	55.55		1
TCGA-D3-A51F-06	55.68	0
TCGA-D3-A51H-06	56.31	0
TCGA-EE-A29P-06	56.37		0
TCGA-EE-A29M-06	56.8	0
TCGA-D3-A3C6-06	58.02	1
TCGA-D3-A8GI-06	58.48	1
TCGA-EB-A5UN-06	58.87	0
TCGA-WE-A8ZN-06	58.94	0
TCGA-EE-A2GB-06	59.23		0
TCGA-GN-A9SD-06	59.36	1
TCGA-D3-A2JP-06	59.53	0
TCGA-EE-A2A2-06	59.59		0
TCGA-D3-A3CE-06	60.18		1
TCGA-ER-A19M-06	61.01	1
TCGA-WE-A8K5-06	61.1	1
TCGA-EE-A29S-06	61.24		1
TCGA-EE-A2MC-06	61.47	1
TCGA-D3-A2JF-06	62.02	0
TCGA-GN-A268-06	62.75		1
TCGA-W3-A825-06	62.98		1
TCGA-WE-A8ZQ-06	63.17	0
TCGA-EE-A29A-06	63.3		1
TCGA-EE-A29E-06	63.73	0
TCGA-D3-A51R-06	63.76	0
TCGA-EE-A3AC-06	63.99		0
TCGA-EE-A3J7-06	64.03		0
TCGA-GN-A267-06	64.39	1
TCGA-EE-A29H-06	64.59		0
TCGA-D3-A2J8-06	65.44		1
TCGA-HR-A2OH-06	65.83	1
TCGA-DA-A1IA-06	65.87		1
TCGA-D3-A2JO-06	66.03	0
TCGA-D3-A2JN-06	66.43	1
TCGA-3N-A9WC-06	66.43		0
TCGA-FS-A4F4-06	66.62	1
TCGA-EE-A29Q-06	66.69	1
TCGA-EE-A2GC-06	67.38		0
TCGA-DA-A1IC-06	68.04		1
TCGA-EE-A184-06	68.1		1
TCGA-EB-A5SG-06	68.2	0
TCGA-W3-AA1Q-06	69.02		1
TCGA-WE-A8ZO-06	70.47	0
TCGA-EE-A2MT-06	71.16	0
TCGA-D3-A1Q6-07	71.75		1
TCGA-D3-A1Q6-06	71.75		1
TCGA-EE-A29G-06	72.01		1
TCGA-DA-A95V-06	72.04		0
TCGA-DA-A95X-06	73.88		0
TCGA-FS-A1ZP-06	74.67	1
TCGA-EE-A2GM-06	75.43		0
TCGA-DA-A1HV-06	76.51		0
TCGA-D9-A6EC-06	77.5	0
TCGA-ER-A19A-06	77.69	0
TCGA-FS-A4F0-06	77.76	0
TCGA-EE-A29C-06	78.91	1
TCGA-D3-A8GC-06	79.53		1
TCGA-EE-A2GL-06	79.6	0
TCGA-FS-A4FD-06	80.62		1
TCGA-EE-A2GS-06	81.14	1
TCGA-EE-A29B-06	85.02		1
TCGA-EE-A2A6-06	86.07		0
TCGA-D3-A2JC-06	86.7	0
TCGA-D3-A3CC-06	86.86	0
TCGA-DA-A1I7-06	88.8		0
TCGA-D3-A8GL-06	89.06		1
TCGA-D3-A1QA-07	90.83		0
TCGA-D3-A1QA-06	90.83		0
TCGA-EE-A20F-06	91.49	0
TCGA-FR-A3YN-06	92.9		0
TCGA-ER-A3ET-06	92.94		1
TCGA-EE-A2GU-06	94.74		0
TCGA-EE-A180-06	94.91	1
TCGA-D3-A1QB-06	95.66	0
TCGA-EE-A2MJ-06	96.16	1
TCGA-GN-A265-06	96.85	0
TCGA-Z2-AA3S-06	96.91	0
TCGA-ER-A19B-06	98.32		1
TCGA-FS-A1ZM-06	101.18		0
TCGA-WE-A8ZM-06	101.25	0
TCGA-EE-A2GN-06	102.04	1
TCGA-D3-A2J7-06	103.02	1
TCGA-EE-A2MG-06	103.12	1
TCGA-EE-A2ME-06	103.19	1
TCGA-D3-A3MR-06	103.52	0
TCGA-FR-A8YE-06	104.34	0
TCGA-W3-AA21-06	104.96		1
TCGA-ER-A1A1-06	104.99	0
TCGA-D3-A8GM-06	107.06		1
TCGA-EE-A2GJ-06	107.29		1
TCGA-W3-AA1R-06	111.01		1
TCGA-D3-A1Q4-06	111.96		0
TCGA-D3-A1Q5-06	112.48		1
TCGA-D3-A2JG-06	113.44	1
TCGA-D3-A2JA-06	115.44	0
TCGA-EE-A2A1-06	115.87	0
TCGA-D3-A8GS-06	117.08	1
TCGA-GN-A264-06	117.84		1
TCGA-W3-A828-06	120.99	1
TCGA-GN-A4U3-06	121.81		0
TCGA-EE-A3AB-06	122.63	0
TCGA-EE-A3AA-06	124.21	0
TCGA-D3-A5GU-06	125.1	0
TCGA-D3-A5GL-06	125.69	0
TCGA-EE-A2GO-06	126.71		0
TCGA-EE-A3J4-06	127.1		1
TCGA-EE-A2M6-06	129.17	0
TCGA-D3-A8GR-06	129.53	1
TCGA-D3-A3BZ-06	130.62	0
TCGA-ER-A19L-06	131.41	1
TCGA-D3-A1Q7-06	133.15	0
TCGA-FS-A1ZQ-06	133.44	1
TCGA-EE-A20B-06	133.71	0
TCGA-EE-A3JH-06	134.23		0
TCGA-EE-A2MR-06	134.3	0
TCGA-DA-A1I5-06	134.92	0
TCGA-D3-A5GN-06	135.64	0
TCGA-D3-A5GO-06	137.81	0
TCGA-EE-A3AH-06	138.7		1
TCGA-GN-A262-06	139.78	0
TCGA-DA-A1HY-06	144.78		0
TCGA-D3-A51J-06	145.01	0
TCGA-ER-A19W-06	148.06	1
TCGA-FS-A1ZS-06	148.69	0
TCGA-ER-A42L-06	148.92	0
TCGA-EE-A20C-06	151.15	1
TCGA-D9-A148-06	151.41		0
TCGA-ER-A19H-06	152.23	1
TCGA-D3-A8GP-06	152.63		0
TCGA-EE-A3JI-06	152.69		1
TCGA-D3-A8GN-06	160.87	0
TCGA-ER-A19P-06	161.96	1
TCGA-EE-A2MS-06	162.35		0
TCGA-D3-A3CB-06	166.39	0
TCGA-D3-A8GV-06	167.58	1
TCGA-EE-A2MM-06	167.77	1
TCGA-D3-A2JB-06	167.87		1
TCGA-EE-A20H-06	168.13		1
TCGA-D3-A8GK-06	170.07	0
TCGA-D3-A2JL-06	171.45	0
TCGA-EE-A3J3-06	172.04		1
TCGA-EE-A2GE-06	173.65		0
TCGA-FR-A44A-06	174.08		0
TCGA-D3-A51E-06	174.7	0
TCGA-FS-A4F8-06	174.7	1
TCGA-DA-A1I2-06	176.41	1
TCGA-D3-A5GR-06	178.19		0
TCGA-EE-A2MK-06	180.26	0
TCGA-EE-A29W-06	194.88	0
TCGA-EE-A3JB-06	201.64	0
TCGA-FS-A1Z0-06	202.5	1
TCGA-EE-A2MI-06	204.5		1
TCGA-EE-A2ML-06	216.49		1
TCGA-FS-A1YW-06	216.75		1
TCGA-W3-AA1W-06	218.99	0
TCGA-EE-A2GH-06	220.07	0
TCGA-FR-A729-06	220.63	0
TCGA-DA-A1I1-06	222.34		0
TCGA-DA-A3F5-06	225.79		1
TCGA-W3-A824-06	227.99	0
TCGA-FS-A1YY-06	228.42	1
TCGA-D3-A8GJ-06	241.2	0
TCGA-ER-A3ES-06	246.85	1
TCGA-EE-A2MP-06	248.46		0
TCGA-EE-A2MF-06	268.53	1
TCGA-OD-A75X-06	297.67	1
TCGA-ER-A19G-06	301.84	0
TCGA-EE-A2GD-06	339.88		1
TCGA-FS-A1ZC-06	357.1	1
TCGA-LH-A9QB-06	368.5		0
TCGA-EE-A29T-06	369.65	0

## Sheet: F1e
Hermes1														Welch's corrected Unpaired t-test
Days	H1-GFP	H1-GFP	H1-GFP	H1-GFP	H1-GFP	H1-GFP	H1-MAFG	H1-MAFG	H1-MAFG	H1-MAFG	H1-MAFG	H1-MAFG		H1-GFP vs H1-MAFG
1	0.111591	0.107553	0.110223	0.13115	0.113333	0.122744	0.109855	0.111327	0.116465	0.111275	0.111907	0.125836		0.717389
3	0.151805	0.162158	0.158444	0.147091	0.150766	0.154297	0.164889	0.151632	0.170163	0.192684	0.172157	0.165903		0.0362371
5	0.230617	0.264773	0.303729	0.308263	0.327753	0.332546	0.406917	0.386104	0.38255	0.453994	0.415424	0.41787		0.000236306
7	0.960614	1.01951	1.04809	0.986687	0.98119	0.979632	1.16789	1.42651	1.32192	1.33047	1.28005	1.08212		0.0023687
WM164
Days	WM164-GFP	WM164-GFP	WM164-GFP	WM164-GFP	WM164-GFP	WM164-MAFG	WM164-MAFG	WM164-MAFG	WM164-MAFG	WM164-MAFG				WM164-GFP vs WM164-MAFG
0	9.55113	7.31108	5.78996	6.25483	5.49639	8.05493	8.15701	7.22905	10.8227	9.22316				0.0964258
24	11.8009	9.55761	8.50815	8.14162	7.42689	11.5816	11.5048	11.0554	15.0483	16.0948				0.0170153
48	17.9438	16.4812	14.5135	14.0631	11.6515	29.5367	28.7268	27.7996	33.4223	35.5618				4.00123e-05
72	27.5446	29.2407	27.0787	28.0134	23.8962	56.8125	52.2866	53.3684	58.8284	68.3889				0.000198433
SKMel28
Days	SKMEL28-GFP	SKMEL28-GFP	SKMEL28-GFP	SKMEL28-GFP	SKMEL28-GFP	SKMEL28-MAFG	SKMEL28-MAFG	SKMEL28-MAFG	SKMEL28-MAFG	SKMEL28-MAFG				SKMEL28-GFP vs SKMEL28-MAFG
0	5.17582	4.64211	3.53026	3.41613	4.01424	4.25737	4.29738	4.73074	4.66547	5.12645				0.26278
24	12.9478	11.3978	9.89152	8.81845	9.82597	13.2144	13.279	12.1733	13.9175	15.1577				0.0112394
48	18.9039	18.2049	14.0516	13.1545	15.4873	19.8157	21.7614	19.7453	20.9581	24.1334				0.00598045
72	29.0888	26.7069	19.3821	18.0001	20.1807	30.0148	30.4495	26.602	32.004	32.455				0.0213574
96	47.7767	44.7038	33.3592	30.335	33.6049	47.9958	48.14	42.3019	50.018	50.0904				0.04533

## Sheet: F1f
								Welch's corrected Unpaired t-test
	GFP	GFP	GFP	MAFG	MAFG	MAFG		H1-GFP vs H1-MAFG
Hermes1	3.855	1.76	1.215	38.761	23.992	24.221		0.0290945
	GFP	GFP	GFP	MAFG	MAFG	MAFG		WM164-GFP vs WM164-MAFG
WM164G	2.376	1.845	1.407	58.211	69.736	63.432		0.00272332
	GFP	GFP	GFP	MAFG	MAFG	MAFG		SKMEL28-GFP vs SKMEL28-MAFG
SKMEL28	11.945	10.305	9.762	36.613	38.974	38.893		1.3916e-05

## Sheet: F1g
WM164	GFP										MAFG
	Tumor 1	Tumor 2	Tumor 3	Tumor 4	Tumor 5	Tumor 6	Tumor 7	Tumor 8	Tumor 9	Tumor 10	Tumor 1	Tumor 2	Tumor 3	Tumor 4	Tumor 5	Tumor 6	Tumor 7	Tumor 8	Tumor 9	Tumor 10
0	0	0									0	0
15	0	0	16.8795	0	7.65	10.584	18.432	0	0	0	66.816	88.704	56.448	94.9365	35.525	83.75	0	136.9	0	77.372
19	0	0	97.686	46.546	41.07	52.7065	104.188	66.27	22.382	0	164.152	226.695	108.147	245	116.64	290.228	130.144	292.5	57.319	210.938
22	44.7125	52.6965	121.104	158.661	107.388	119.646	130.975	102.528	45.5625	29.008	192.821	378.895	238.05	430.612	217.8	429.745	277.344	482.23	112.36	442.368
26	100.51	182.648	302.379	283.075	188.356	170.586	268.671	180.668	95.2875	65.559	388.08	762.528	469.278	685.396	420.25	962.28	568.575	768.732	293.095	800.112
29	197.213	309.304	364.8	438.048	279.276	241.2	519.168	305.344	169	115.169	605.052	1095.12	701.092	1008	730	1338.92	857.304	1321.59	529	1391.11
	Welch's corrected Unpaired t-test
	WM164-GFP vs WM164-MAFG
0	#DIV/0!
15	0.00182413
19	0.000260027
22	0.00022486
26	9.22443e-05
29	5.98437e-05

## Sheet: F1h
WM164	GFP										MAFG
	Tumor 1	Tumor 2	Tumor 3	Tumor 4	Tumor 5	Tumor 6	Tumor 7	Tumor 8	Tumor 9	Tumor 10	Tumor 1	Tumor 2	Tumor 3	Tumor 4	Tumor 5	Tumor 6	Tumor 7	Tumor 8	Tumor 9	Tumor 10
Tumor Weight	0.63	0.61	0.54	0.44	0.36	0.43	0.286	0.39	0.19	0.09	1.58	2	1.38	0.96	1.4	1.09	0.91	0.86	1.06	0.57
Welch's corrected Unpaired t-test
WM164-GFP vs WM164-MAFG
0.000126501

## Sheet: F1i
SKMel28	GFP										MAFG
	Tumor 1	Tumor 2	Tumor 3	Tumor 4	Tumor 5	Tumor 6	Tumor 7	Tumor 8	Tumor 9	Tumor 10	Tumor 1	Tumor 2	Tumor 3	Tumor 4	Tumor 5	Tumor 6	Tumor 7	Tumor 8	Tumor 9	Tumor 10
0	0	0									0	0
32	0	0	0	0	0	4.851	0	0	0	0	18.928	19.652	14.2155	27.378	0	16.3995	0	30.456	0	12.288
35	0	0	0	0	0	5.0715	0	0	0	0	31.713	23.976	15.309	36.982	0	25.088	0	23.552	0	24.854
39	0	0	0	8.464	0	13.456	0	0	0	0	58.835	58.8245	52.9515	64.152	10.3125	59.048	6.642	62.5	11.109	40.824
42	4.5125	0	0	12.696	0	13.456	14.4495	2.916	0	0	68.413	66.248	58.212	68.526	17.661	86.25	18.225	87.808	12.167	51.262
46	4.693	0	5.2345	22.95	0	15.3	14.4495	7.6705	0	0	114.444	78.652	77.9625	66.792	48.672	136.242	35.258	113.132	28.672	105.341
48	6.877	0	5.2345	22.95	0	21.6	14.4495	7.6705	0	0	137.052	104.43	110.956	86.25	50.193	136.242	35.258	126	30.72	120.328
53	6.877	0	7.2765	33.524	0	20.181	0	8.928	0	0	184.19	152.592	127.05	108.147	62.197	153	46.208	212.544	42.439	188.528
56	8.75	0	8.47	15.341	0	21.952	0	8.928	0	0	228.15	189.584	173.026	158.143	71.632	230.909	57.33	209.484	47.3715	166.518
60	8.75	0	8.47	41.0375	13.754	21.952	0	8.928	0	0	295.488	137.984	213.227	156.6	105.456	298.125	70.875	326.114	57.024	210.357
62	9.6875	0	0	45.6	14.553	17.496	0	3.456	0	0	365.04	194.35	284.752	204.8	117.978	346.788	82.8375	359.856	78.1665	293.095
67	8.993	0	0	19.992	15.75	18.125	0	4.851	0	0	818.604	300.352	403.2	349.448	190.512	550.687	130.075	536.313	62.974	469.278
69	8.788	0	0	46.93	15.376	18.252	0	15.75	0	0	749.088	312.132	457.65	329.6	186.543	675	151.423	648.27	96.148	563.108
105	46.2275	6.912	0	287.766	117.978	64.98	11.368	19.968	0	58.2435
112	34.225	11.154	11.368	463.378	157.604	74.4	31.2375	42.4	0	62.92
126	42.768	8.993	3.078	423.673	141.312	77.44	39.69	48.9985	2.56	49.392
129	7.26	6.292	6.615	420.079	183.996	88.752	34.9095	120.933	50.9535	9.464
	Welch's corrected Unpaired t-test
	SKMEL28-GFP vs SKMEL28-MAFG
0	#DIV/0!
32	0.00390612
35	0.00276267
39	0.00040671
42	0.000341309
46	0.000100944
48	7.78678e-05
53	0.000140949
56	8.68419e-05
60	0.000257653
62	0.000136553
67	0.000537412
69	0.000394985
105	#DIV/0!
112	#DIV/0!
126	#DIV/0!
129	#DIV/0!

## Sheet: F2b
	Days (TFS)	GFP (n=36)	MAFG (n=43)
GFP7 (CL4)-1R-43763	219	1
GFP7 (CL4)-1L-43892	338	1
GFP7 (CL4)-1L-43766	233	1
GFP7 (CL4)-1L1R-43763	170	1
GFP7 (CL7)-NM-44035	313	0
GFP7 (CL7)-NM-43817	154	1
GFP7 (CL7)-NM-43686	105	1
GFP7 (CL7)-2R-43747	154	1
GFP7 (CL7)-2L-43795	154	1
GFP7 (CL7)-2L-43696	105	1
GFP7 (CL7)-1R-43751	147	1
GFP7 (CL7)-1R-43742	154	1
GFP7 (CL7)-1R-43706	105	1
GFP7 (CL7)-1L-44035	313	0
GFP7 (CL7)-1L-44035	313	0
GFP7 (CL7)-1L-43751	176	1
GFP7 (CL7)-1L-43717	105	1
GFP7 (CL7)-1L1R-43651	73	1
GFP1 (CL4)-1L-44074	386	1
GFP#5 (M18)-1R-44964	103	0
GFP#5 (M18)-1L-44964	103	0
GFP#5 (M18)-1L-44716	365	0
GFP#2 (M18)-NM-44964	103	0
GFP#2 (M18)-NM-44964	103	0
GFP#2 (M18)-2R-44559	140	1
GFP#2 (M18)-2L-44917	43	1
GFP#2 (M18)-2L-44716	365	0
GFP#2 (M18)-1R-44964	103	0
GFP#2 (M18)-1R-44964	103	0
GFP#2 (M18)-1L-44964	103	0
GFP#2 (M18)-1L-44964	103	0
GFP#2 (M18)-1L-44716	365	0
GFP#2 (M18)-1L1R-44964	103	0
GFP#2 (M18)-1L1R-44964	103	0
GFP#2 (M18)-1L1R-44964	103	0
GFP#2 (M18)-1L1R-44716	365	0
cTRE-MAFG #8-NM-44165	44		1
cTRE-MAFG #8-NM-44165	44		1
cTRE-MAFG #8-1L-44271	135		1
cTRE-MAFG #8-1L-44224	107		1
cTRE-MAFG #6-2L-44608	153		1
cTRE-MAFG #6-1R-44510	38		1
cTRE-MAFG #6-1L1R-44537	76		1
cTRE-MAFG #5-NM-44224	67		1
cTRE-MAFG #5-NM-44201	49		1
cTRE-MAFG #5-1L1R-44194	38		1
cTRE-MAFG #4-1R-44964	103		0
cTRE-MAFG #4-1L-44964	103		0
cTRE-MAFG #2-NM-44964	88		1
cTRE-MAFG #2-NM-44378	23		1
cTRE-MAFG #2-NM-44377	23		1
cTRE-MAFG #2-1R-44378	22		1
cTRE-MAFG #2-1L-44716	381		0
cTRE-MAFG #2-1L-44377	23		1
cTRE-MAFG #18-NM-44964	144		1
cTRE-MAFG #18-1L-44965	137		1
cTRE-MAFG #14-1L-44929	43		1
cTRE-MAFG #13-NM-44964	102		1
cTRE-MAFG #13-1L-44929	80		1
cTRE-MAFG #11-NM-44965	88		1
cTRE-MAFG #11-NM-44964	91		1
cTRE-MAFG #11-NM-44307	109		1
cTRE-MAFG #11-NM-44280	90		1
cTRE-MAFG #11-NM-44271	73		1
cTRE-MAFG #11-NM-44259	73		1
cTRE-MAFG #11-2L-44288	109		1
cTRE-MAFG #11-2L-44260	73		1
cTRE-MAFG #11-1R-44510	59		1
cTRE-MAFG #11-1R-44260	59		1
cTRE-MAFG #11-1R-44260	88		1
cTRE-MAFG #11-1L-44965	88		1
cTRE-MAFG #11-1L-44357	159		1
cTRE-MAFG #11-1L-44288	118		1
cTRE-MAFG #11-1L-44259	90		1
cTRE-MAFG #11-1L-44224	59		1
cTRE-MAFG #11-1L1R-44510	73		1
cTRE-MAFG #11-1L1R-44294	129		1
cTRE-MAFG #11-1L1R-44280	88		1
cTRE-MAFG #11-1L1R-44270	90		1

[truncated: 59 more sheets: F2c, F2d, F2e, F2f, F2h, F3a, F3b, F3c, F3d, F3i, F4a, F4b-WM164, F4b-SKMel28, F4c, F4d, F4e, F4f, F4g, F4h, F4i …]
